# Supplementary material for: Seroprevalence and risk factors associated with exposure to Leishmania infantum in dogs, in an endemic Mediterranean region
Source: PLoS One. 2021 Jan 4;16(1):e0244923. doi: 10.1371/journal.pone.0244923 (PMC7781377; doi:10.1371/journal.pone.0244923)
Supplement: S1 Dataset — (XLS) [file pone.0244923.s001.xls]

## Sheet: dataset
ID	NR	data_nascita	MORTE	eta_prl	eta_class	eta_class_cod	sesso	sesso_cod	razza	razza_met_class	raz_met_cod	pelo	pelo_cod	data_prelievo	mese prel	mese_prel_class	mese_prel_cod	anno prel	Attitudine_cod	HabitatN_cod	ANTIPARASS_cod	Sintomi_cod	AltriAnim_cod	Ambte_cod	ProvSIL	ID_CANILE	NOME_CANILE_PRIV	CANILE_PRIVATO	DETENTORE	INDIRIZZO_DETENTORE	cap	COMUNE_DETENTORE	ENTE_RICHIEDENTE	ESITO_COD	TITOLO_COD	range_Peso(kg)	Pmin	Pmax	Pmed_kg	Pmed_kg_class	Pmed_kg_cod	FasciaMedit	Altitud_m	Altitud_class	Altitud_cod	SupArtif_1	SupAgr_2	SupBosC_Se	LandPrev
1	12004948	2011-01-01	0	1.05205	0-1,99	1	F	2	Beagle	razza	1	corto	3	2012-01-20	1	altri mesi	0	2012		3	2	1	1	2	RM	28	CANILE DI SANTA MARINELLA-FURBARA	CANILE	058097	VIA AURELIA, KM 48,9	00058	SANTA MARINELLA	A.S.L. 6 ROMA F - CIVITAVECCHIA	0	0	8-14	8	14	11	11-25	2	costa	5	1-99	1	3.74079	33.5399	0	SUP_AGRI
2	14007819	2012-06-01	0	1.64932	0-1,99	1	F	2	Siberian Husky	razza	1	medio	2	2014-01-24	1	altri mesi	0	2014	1	3	2	1	1	2	LT	22	CANILE COMUNALE MINTURNO	CANILE	CANILE COMUNALE MINTURNO	Via del Depuratore, 04026 Marina di Minturno LT (Loc. Pantano Arenile/Irto)	04026	MINTURNO	A.S.L. 11 LATINA - FORMIA GAETA	0	0	16-27	16	27	21.5	11-25	2	costa	5	1-99	1	0	100.233	0	SUP_AGRI
3	12004948	2011-01-01	0	1.05205	0-1,99	1	F	2	Pointer inglese	razza	1	corto	3	2012-01-20	1	altri mesi	0	2012		3	2	1	1	2	RM	28	CANILE DI SANTA MARINELLA-FURBARA	CANILE	058097	VIA AURELIA, KM 48,9	00058	SANTA MARINELLA	A.S.L. 6 ROMA F - CIVITAVECCHIA	0	0	20-30	20	30	25	11-25	2	costa	5	1-99	1	3.74079	33.5399	0	SUP_AGRI
4	14001581	2012-01-01	0	2.01918	2-4,99	2	F	2	Rottweiler	razza	1	corto	3	2014-01-07	1	altri mesi	0	2014		3	2	1	1	2	RM	28	CANILE DI SANTA MARINELLA-FURBARA	CANILE	CANILE COMUNALE DI SANTA MARINELLA	VIA AURELIA, KM 48,9	00058	SANTA MARINELLA	A.S.L. 6 ROMA F - CIVITAVECCHIA	1	1	41-50	41	50	45.5	>=45	4	costa	5	1-99	1	3.74079	33.5399	0	SUP_AGRI
5	14007819	2012-01-01	0	2.06575	2-4,99	2	M	1	Meticcio	meticcio	0			2014-01-24	1	altri mesi	0	2014	1	3	2	1	1	2	LT	22	CANILE COMUNALE MINTURNO	CANILE	CANILE COMUNALE MINTURNO	Via del Depuratore, 04026 Marina di Minturno LT (Loc. Pantano Arenile/Irto)	04026	MINTURNO	A.S.L. 11 LATINA - FORMIA GAETA	0	0							costa	5	1-99	1	0	100.233	0	SUP_AGRI
6	14010635	2012-01-01	0	2.08493	2-4,99	2	M	1	Meticcio	meticcio	0			2014-01-31	1	altri mesi	0	2014	1	3	2	1	1	2	LT	22	CANILE COMUNALE MINTURNO	CANILE	CANILE COMUNALE MINTURNO	Via del Depuratore, 04026 Marina di Minturno LT (Loc. Pantano Arenile/Irto)	04026	MINTURNO	A.S.L. 11 LATINA - FORMIA GAETA	0	0							costa	5	1-99	1	0	100.233	0	SUP_AGRI
7	14010635	2011-01-01	0	3.08493	2-4,99	2	M	1	Meticcio	meticcio	0			2014-01-31	1	altri mesi	0	2014	1	3	2	1	1	2	LT	22	CANILE COMUNALE MINTURNO	CANILE	CANILE COMUNALE MINTURNO	Via del Depuratore, 04026 Marina di Minturno LT (Loc. Pantano Arenile/Irto)	04026	MINTURNO	A.S.L. 11 LATINA - FORMIA GAETA	0	0							costa	5	1-99	1	0	100.233	0	SUP_AGRI
8	15020504	2013-06-01	0	0.60274	0-1,99	1	M	1	Meticcio	meticcio	0			2014-01-07	1	altri mesi	0	2014		1	2	1	1	2	RM	28	CANILE DI SANTA MARINELLA-FURBARA	CANILE	CANILE COMUNALE DI SANTA MARINELLA	VIA AURELIA, KM 48,9	#N/A	SANTA MARINELLA	A.S.L. 6 ROMA F - CIVITAVECCHIA	0	0							costa	5	1-99	1	3.74079	33.5399	0	SUP_AGRI
9	14001581	2013-01-01	0	1.01644	0-1,99	1	M	1	Meticcio	meticcio	0			2014-01-07	1	altri mesi	0	2014		1	2	1	1	2	RM	28	CANILE DI SANTA MARINELLA-FURBARA	CANILE	CANILE COMUNALE DI SANTA MARINELLA	VIA AURELIA, KM 48,9	00058	SANTA MARINELLA	A.S.L. 6 ROMA F - CIVITAVECCHIA	0	0							costa	5	1-99	1	3.74079	33.5399	0	SUP_AGRI
10	14001581	2010-01-01	0	4.01918	2-4,99	2	M	1	Meticcio	meticcio	0			2014-01-07	1	altri mesi	0	2014		1	2	1	1	2	RM	28	CANILE DI SANTA MARINELLA-FURBARA	CANILE	CANILE COMUNALE DI SANTA MARINELLA	VIA AURELIA, KM 48,9	00058	SANTA MARINELLA	A.S.L. 6 ROMA F - CIVITAVECCHIA	0	0							costa	5	1-99	1	3.74079	33.5399	0	SUP_AGRI
11	assente-	2011-01-01	0	1.00274	0-1,99	1	M	1	Meticcio	meticcio	0			2012-01-02	1	altri mesi	0	2012		2	2	1	1	2	RM	28	CANILE DI SANTA MARINELLA-FURBARA	CANILE	058097	VIA AURELIA, 455	#N/A	SANTA MARINELLA	A.S.L. 6 ROMA F - BRACCIANO	0	0							costa	5	1-99	1	3.74079	33.5399	0	SUP_AGRI
12	12004948	2011-06-01	0	0.638356	0-1,99	1	F	2	Meticcio	meticcio	0			2012-01-20	1	altri mesi	0	2012		3	2	1	1	2	RM	28	CANILE DI SANTA MARINELLA-FURBARA	CANILE	058097	VIA AURELIA, KM 48,9	00058	SANTA MARINELLA	A.S.L. 6 ROMA F - CIVITAVECCHIA	0	0							costa	5	1-99	1	3.74079	33.5399	0	SUP_AGRI
13	12004948	2011-06-01	0	0.638356	0-1,99	1	M	1	Meticcio	meticcio	0			2012-01-20	1	altri mesi	0	2012		3	2	1	1	2	RM	28	CANILE DI SANTA MARINELLA-FURBARA	CANILE	058097	VIA AURELIA, KM 48,9	00058	SANTA MARINELLA	A.S.L. 6 ROMA F - CIVITAVECCHIA	0	0							costa	5	1-99	1	3.74079	33.5399	0	SUP_AGRI
14	14046858	2014-06-01	0	0.665753	0-1,99	1	M	1	Meticcio	meticcio	0			2015-01-30	1	altri mesi	0	2015		3	2	1	1	2	RM	28	CANILE DI SANTA MARINELLA-FURBARA	CANILE	CANILE COMUNALE DI SANTA MARINELLA	VIA AURELIA, KM 48,9	00058	SANTA MARINELLA	A.S.L. 6 ROMA F - CIVITAVECCHIA	0	0							costa	5	1-99	1	3.74079	33.5399	0	SUP_AGRI
15	13006717	2012-06-01	0	0.668493	0-1,99	1	F	2	Meticcio	meticcio	0			2013-01-31	1	altri mesi	0	2013		3	2	1	1	2	RM	28	CANILE DI SANTA MARINELLA-FURBARA	CANILE	058097	VIA AURELIA, KM 48,9	00058	SANTA MARINELLA	A.S.L. 6 ROMA F - CIVITAVECCHIA	0	0							costa	5	1-99	1	3.74079	33.5399	0	SUP_AGRI
16	assente-	2011-01-01	0	1.00274	0-1,99	1	M	1	Meticcio	meticcio	0			2012-01-02	1	altri mesi	0	2012		3	2	1	1	2	RM	28	CANILE DI SANTA MARINELLA-FURBARA	CANILE	058097	VIA AURELIA, 455	#N/A	SANTA MARINELLA	A.S.L. 6 ROMA F - BRACCIANO	0	0							costa	5	1-99	1	3.74079	33.5399	0	SUP_AGRI
17	14003917	2013-01-01	0	1.03288	0-1,99	1	M	1	Meticcio	meticcio	0			2014-01-13	1	altri mesi	0	2014		3	2	1	1	2	RM	28	CANILE DI SANTA MARINELLA-FURBARA	CANILE	CANILE COMUNALE DI SANTA MARINELLA	VIA AURELIA, KM 48,9	00058	SANTA MARINELLA	A.S.L. 6 ROMA F - CIVITAVECCHIA	0	0							costa	5	1-99	1	3.74079	33.5399	0	SUP_AGRI
18	12004948	2011-01-01	0	1.05205	0-1,99	1	F	2	Meticcio	meticcio	0			2012-01-20	1	altri mesi	0	2012		3	2	1	1	2	RM	28	CANILE DI SANTA MARINELLA-FURBARA	CANILE	058097	VIA AURELIA, KM 48,9	00058	SANTA MARINELLA	A.S.L. 6 ROMA F - CIVITAVECCHIA	0	0							costa	5	1-99	1	3.74079	33.5399	0	SUP_AGRI
19	14053077	2014-01-01	0	1.07945	0-1,99	1	F	2	Meticcio	meticcio	0			2015-01-30	1	altri mesi	0	2015		3	2	1	1	2	RM	28	CANILE DI SANTA MARINELLA-FURBARA	CANILE	CANILE COMUNALE DI SANTA MARINELLA	VIA AURELIA, KM 48,9	00058	SANTA MARINELLA	A.S.L. 6 ROMA F - CIVITAVECCHIA	0	0							costa	5	1-99	1	3.74079	33.5399	0	SUP_AGRI
20	13006717	2012-01-01	0	1.08493	0-1,99	1	F	2	Meticcio	meticcio	0			2013-01-31	1	altri mesi	0	2013		3	2	1	1	2	RM	28	CANILE DI SANTA MARINELLA-FURBARA	CANILE	058097	VIA AURELIA, KM 48,9	00058	SANTA MARINELLA	A.S.L. 6 ROMA F - CIVITAVECCHIA	0	0							costa	5	1-99	1	3.74079	33.5399	0	SUP_AGRI
21	13006717	2012-01-01	0	1.08493	0-1,99	1	M	1	Meticcio	meticcio	0			2013-01-31	1	altri mesi	0	2013		3	2	1	1	2	RM	28	CANILE DI SANTA MARINELLA-FURBARA	CANILE	058097	VIA AURELIA, KM 48,9	00058	SANTA MARINELLA	A.S.L. 6 ROMA F - CIVITAVECCHIA	0	0							costa	5	1-99	1	3.74079	33.5399	0	SUP_AGRI
22	13082423	2013-03-01	0	1.91781	0-1,99	1	F	2	Meticcio	meticcio	0			2015-01-30	1	altri mesi	0	2015		3	2	1	1	2	RM	28	CANILE DI SANTA MARINELLA-FURBARA	CANILE	CANILE COMUNALE DI SANTA MARINELLA	VIA AURELIA, KM 48,9	00058	SANTA MARINELLA	A.S.L. 6 ROMA F - CIVITAVECCHIA	0	0							costa	5	1-99	1	3.74079	33.5399	0	SUP_AGRI
23	14013952	2013-09-25	0	0.312329	0-1,99	1	F	2	Meticcio	meticcio	0			2014-01-17	1	altri mesi	0	2014		3	2	1	1	2	VT	38	CANILE MUNICIPALE DI MONTALTO DI CASTRO	CANILE	CANILE MUNICIPALE DI MONTALTO DI CASTRO	LOC. SPINICCI	01014	MONTALTO DI CASTRO	A.S.L. 9 VITERBO - TARQUINIA	0	0							costa	5	1-99	1	65.6555	34.298	0	SUP_ARTIF
24	assente-	2011-07-01	0	1.51233	0-1,99	1	F	2	Meticcio	meticcio	0			2013-01-03	1	altri mesi	0	2013		3	2	1	1	2	VT	38	CANILE MUNICIPALE DI MONTALTO DI CASTRO	CANILE	CANILE COMUNALE MONTALTO DI CASTRO	LOC. SPINICCI	#N/A	MONTALTO DI CASTRO	A.S.L. 9 VITERBO - TARQUINIA	0	0							costa	5	1-99	1	65.6555	34.298	0	SUP_ARTIF
25	assente-	2009-01-01	0	2.01918	2-4,99	2	F	2	Meticcio	meticcio	0			2011-01-08	1	altri mesi	0	2011		3	3	1	1	2	VT	38	CANILE MUNICIPALE DI MONTALTO DI CASTRO	CANILE	CANILE MUNICIPALE DI MONTALTO DI CASTRO	LOC. SPINICCI	#N/A	MONTALTO DI CASTRO	A.S.L. 9 VITERBO - TARQUINIA	0	0							costa	5	1-99	1	65.6555	34.298	0	SUP_ARTIF
26	assente-	2009-03-01	0	2.86027	2-4,99	2	M	1	Meticcio	meticcio	0			2012-01-09	1	altri mesi	0	2012		3	1	1	1	2	VT	38	CANILE MUNICIPALE DI MONTALTO DI CASTRO	CANILE	CANILE COMUNALE MONTALTO DI CASTRO	LOC. SPINICCI	#N/A	MONTALTO DI CASTRO	A.S.L. 9 VITERBO - TARQUINIA	0	0							costa	5	1-99	1	65.6555	34.298	0	SUP_ARTIF
27	14008256	2004-01-01	0	10.0822	7-	4	F	2	Meticcio	meticcio	0			2014-01-28	1	altri mesi	0	2014		3	3	1	1	2	VT	38	CANILE MUNICIPALE DI MONTALTO DI CASTRO	CANILE	CANILE COMUNALE MONTALTO DI CASTRO	LOC. SPINICCI	01014	MONTALTO DI CASTRO	A.S.L. 9 VITERBO - TARQUINIA	0	0							costa	5	1-99	1	65.6555	34.298	0	SUP_ARTIF
28	non rego	2004-01-01	0	7.07123	7-	4	M	1	Meticcio	meticcio	0			2011-01-25	1	altri mesi	0	2011		3	2	1	1	1	RM	66	IL POVERELLO	CANILE	IL POVERELLO	VIA DEL MARE, 13.800	#N/A	ROMA	A.S.L. 3 ROMA C	1	1							costa	9	1-99	1	80.3064	19.7351	0	SUP_ARTIF
29	11002423	2001-07-09	0	9.51507	7-	4	F	2	Meticcio	meticcio	0			2011-01-11	1	altri mesi	0	2011		3	2	1	1	1	RM	66	IL POVERELLO	CANILE	IL POVERELLO	VIA DEL MARE, 13.800	00127	ROMA	A.S.L. 3 ROMA C	1	2							costa	9	1-99	1	80.3064	19.7351	0	SUP_ARTIF
30	14004547	2013-01-14	0	1	0-1,99	1	M	1	Beagle	razza	1	corto	3	2014-01-14	1	altri mesi	0	2014	1	3	2	1	1	1	RM	23	CANILE COMUNALE MURATELLA	CANILE	CANILE COMUNALE MURATELLA	VIA DELLA MAGLIANA, 856	00148	ROMA	A.S.L. 4 ROMA D /CANILE SANITARIO	0	0	8-14	8	14	11	11-25	2	costa	10	1-99	1	66.504	33.5335	0	SUP_ARTIF
31	12000137	2011-01-01	0	1	0-1,99	1	M	1	Epagneul breton	razza	1	medio	2	2012-01-01	1	altri mesi	0	2012		3	1	1	1	1	RM	23	CANILE COMUNALE MURATELLA	CANILE	#N/A	VIA DELLA MAGLIANA, 856	00148	ROMA	#N/A	0	0	12-15	12	15	13.5	11-25	2	costa	10	1-99	1	66.504	33.5335	0	SUP_ARTIF
32	13005172	2012-01-24	0	1.00274	0-1,99	1	M	1	Lagotto Romagnolo	razza	1	medio	2	2013-01-24	1	altri mesi	0	2013		3	1	1	1	1	RM	23	CANILE COMUNALE MURATELLA	CANILE	CANILE COMUNALE MURATELLA	VIA DELLA MAGLIANA, 856	00148	ROMA	A.S.L. 4 ROMA D /CANILE SANITARIO	0	0	11-16	11	16	13.5	11-25	2	costa	10	1-99	1	66.504	33.5335	0	SUP_ARTIF
33	12000745	2010-01-03	0	2	2-4,99	2	M	1	American Staffordshire terrier	razza	1	corto	3	2012-01-03	1	altri mesi	0	2012	1	3	2	1	1	1	RM	23	CANILE COMUNALE MURATELLA	CANILE	CANILE COMUNALE MURATELLA	VIA DELLA MAGLIANA, 856	00148	ROMA	A.S.L. 4 ROMA D /CANILE SANITARIO	0	0	18-23	18	23	20.5	11-25	2	costa	10	1-99	1	66.504	33.5335	0	SUP_ARTIF
34	13006684	2011-01-30	0	2	2-4,99	2	M	1	Segugio Italiano a pelo raso	razza	1	corto	3	2013-01-29	1	altri mesi	0	2013	1	3	2	1	1	1	RM	23	CANILE COMUNALE MURATELLA	CANILE	CANILE COMUNALE MURATELLA	VIA DELLA MAGLIANA, 856	00148	ROMA	A.S.L. 4 ROMA D /CANILE SANITARIO	0	0	18-28	18	28	23	11-25	2	costa	10	1-99	1	66.504	33.5335	0	SUP_ARTIF
35	12000745	2009-01-01	0	3.00274	2-4,99	2	M	1	Setter Inglese	razza	1	lungo	1	2012-01-02	1	altri mesi	0	2012	1	3	2	1	1	1	RM	23	CANILE COMUNALE MURATELLA	CANILE	CANILE COMUNALE MURATELLA	VIA DELLA MAGLIANA, 856	00148	ROMA	A.S.L. 4 ROMA D /CANILE SANITARIO	0	0	25-30	25	30	27.5	26-44	3	costa	10	1-99	1	66.504	33.5335	0	SUP_ARTIF
36	14009475	2010-09-11	0	3.3863	2-4,99	2	M	1	Boxer	razza	1	corto	3	2014-01-29	1	altri mesi	0	2014	1	3	2	1	1	1	RM	23	CANILE COMUNALE MURATELLA	CANILE	CANILE COMUNALE MURATELLA	VIA DELLA MAGLIANA, 856	00148	ROMA	A.S.L. 4 ROMA D /CANILE SANITARIO	0	0	25-32	25	32	28.5	26-44	3	costa	10	1-99	1	66.504	33.5335	0	SUP_ARTIF
37	12004961	2009-01-22	0	3.00274	2-4,99	2	M	1	Barbone Nano	razza	1	medio	2	2012-01-23	1	altri mesi	0	2012	1	3	2	1	1	1	RM	23	CANILE COMUNALE MURATELLA	CANILE	CANILE COMUNALE MURATELLA	VIA DELLA MAGLIANA, 856	00148	ROMA	A.S.L. 4 ROMA D /CANILE SANITARIO	0	0	28-35	28	35	31.5	26-44	3	costa	10	1-99	1	66.504	33.5335	0	SUP_ARTIF
38	12000137	2011-06-01	1	0.589041	0-1,99	1	M	1	Pastore Maremmano Abruzzese	razza	1	lungo	1	2012-01-02	1	altri mesi	0	2012		3	1	1	1	1	RM	23	CANILE COMUNALE MURATELLA	CANILE	CANILE COMUNALE MURATELLA	VIA DELLA MAGLIANA, 856	00148	ROMA	A.S.L. 4 ROMA D /CANILE SANITARIO	0	0	30-45	30	45	37.5	26-44	3	costa	10	1-99	1	66.504	33.5335	0	SUP_ARTIF
39	12000745	2011-05-06	0	0.665753	0-1,99	1	F	2	Pastore Maremmano Abruzzese	razza	1	lungo	1	2012-01-04	1	altri mesi	0	2012	1	3	2	1	1	1	RM	23	CANILE COMUNALE MURATELLA	CANILE	CANILE COMUNALE MURATELLA	VIA DELLA MAGLIANA, 856	00148	ROMA	A.S.L. 4 ROMA D /CANILE SANITARIO	0	0	30-45	30	45	37.5	26-44	3	costa	10	1-99	1	66.504	33.5335	0	SUP_ARTIF
40	14006780	2013-05-25	0	0.665753	0-1,99	1	F	2	Pastore Maremmano Abruzzese	razza	1	lungo	1	2014-01-23	1	altri mesi	0	2014	1	3	2	1	1	1	RM	23	CANILE COMUNALE MURATELLA	CANILE	CANILE COMUNALE MURATELLA	VIA DELLA MAGLIANA, 856	00148	ROMA	A.S.L. 4 ROMA D /CANILE SANITARIO	0	0	30-45	30	45	37.5	26-44	3	costa	10	1-99	1	66.504	33.5335	0	SUP_ARTIF
41	14006780	2013-05-25	0	0.665753	0-1,99	1	F	2	Pastore Maremmano Abruzzese	razza	1	lungo	1	2014-01-23	1	altri mesi	0	2014	1	3	2	1	1	1	RM	23	CANILE COMUNALE MURATELLA	CANILE	CANILE COMUNALE MURATELLA	VIA DELLA MAGLIANA, 856	00148	ROMA	A.S.L. 4 ROMA D /CANILE SANITARIO	0	0	30-45	30	45	37.5	26-44	3	costa	10	1-99	1	66.504	33.5335	0	SUP_ARTIF
42	13001187	2012-01-06	0	1	0-1,99	1	M	1	Pastore Maremmano Abruzzese	razza	1	lungo	1	2013-01-05	1	altri mesi	0	2013	1	3	2	1	1	1	RM	23	CANILE COMUNALE MURATELLA	CANILE	CANILE COMUNALE MURATELLA	VIA DELLA MAGLIANA, 856	00148	ROMA	A.S.L. 4 ROMA D /CANILE SANITARIO	0	0	30-45	30	45	37.5	26-44	3	costa	10	1-99	1	66.504	33.5335	0	SUP_ARTIF
43	13004200	2012-01-19	0	1	0-1,99	1	M	1	Pastore Maremmano Abruzzese	razza	1	lungo	1	2013-01-18	1	altri mesi	0	2013	1	3	2	1	1	1	RM	23	CANILE COMUNALE MURATELLA	CANILE	CANILE COMUNALE MURATELLA	VIA DELLA MAGLIANA, 856	00148	ROMA	A.S.L. 4 ROMA D /CANILE SANITARIO	0	0	30-45	30	45	37.5	26-44	3	costa	10	1-99	1	66.504	33.5335	0	SUP_ARTIF
44	14000898	2013-01-04	0	1	0-1,99	1	M	1	Pastore Maremmano Abruzzese	razza	1	lungo	1	2014-01-04	1	altri mesi	0	2014	1	3	2	1	1	1	RM	23	CANILE COMUNALE MURATELLA	CANILE	CANILE COMUNALE MURATELLA	VIA DELLA MAGLIANA, 856	00148	ROMA	A.S.L. 4 ROMA D /CANILE SANITARIO	0	0	30-45	30	45	37.5	26-44	3	costa	10	1-99	1	66.504	33.5335	0	SUP_ARTIF
45	14006780	2012-01-24	0	2	2-4,99	2	M	1	Pastore Maremmano Abruzzese	razza	1	lungo	1	2014-01-23	1	altri mesi	0	2014	1	3	2	1	1	1	RM	23	CANILE COMUNALE MURATELLA	CANILE	CANILE COMUNALE MURATELLA	VIA DELLA MAGLIANA, 856	00148	ROMA	A.S.L. 4 ROMA D /CANILE SANITARIO	0	0	30-45	30	45	37.5	26-44	3	costa	10	1-99	1	66.504	33.5335	0	SUP_ARTIF
46	14006780	2012-01-24	0	2	2-4,99	2	F	2	Pastore Maremmano Abruzzese	razza	1	lungo	1	2014-01-23	1	altri mesi	0	2014	1	3	2	1	1	1	RM	23	CANILE COMUNALE MURATELLA	CANILE	CANILE COMUNALE MURATELLA	VIA DELLA MAGLIANA, 856	00148	ROMA	A.S.L. 4 ROMA D /CANILE SANITARIO	0	0	30-45	30	45	37.5	26-44	3	costa	10	1-99	1	66.504	33.5335	0	SUP_ARTIF
47	13000624	2010-01-02	1	3.00274	2-4,99	2	M	1	Pastore Maremmano Abruzzese	razza	1	lungo	1	2013-01-02	1	altri mesi	0	2013	1	3	2	1	1	1	RM	23	CANILE COMUNALE MURATELLA	CANILE	CANILE COMUNALE MURATELLA	VIA DELLA MAGLIANA, 856	00148	ROMA	A.S.L. 4 ROMA D /CANILE SANITARIO	1	6	30-45	30	45	37.5	26-44	3	costa	10	1-99	1	66.504	33.5335	0	SUP_ARTIF
48	12004310	2002-12-28	0	9.06301	7-	4	M	1	Pastore Maremmano Abruzzese	razza	1	lungo	1	2012-01-18	1	altri mesi	0	2012	1	3	2	1	1	1	RM	23	CANILE COMUNALE MURATELLA	CANILE	CANILE COMUNALE MURATELLA	VIA DELLA MAGLIANA, 856	00148	ROMA	A.S.L. 4 ROMA D /CANILE SANITARIO	0	0	30-45	30	45	37.5	26-44	3	costa	10	1-99	1	66.504	33.5335	0	SUP_ARTIF
49	14003244	2011-01-13	0	3.00274	2-4,99	2	M	1	Pastore Tedesco	razza	1			2014-01-13	1	altri mesi	0	2014	1	3	2	1	1	1	RM	23	CANILE COMUNALE MURATELLA	CANILE	O104 cs	VIA DELLA MAGLIANA, 856	00148	ROMA	A.S.L. 4 ROMA D /CANILE SANITARIO	0	0	34-43	34	43	38.5	26-44	3	costa	10	1-99	1	66.504	33.5335	0	SUP_ARTIF
50	14009475	2006-01-29	0	8.00548	7-	4	M	1	Pastore Tedesco	razza	1			2014-01-29	1	altri mesi	0	2014	1	3	2	1	1	1	RM	23	CANILE COMUNALE MURATELLA	CANILE	CANILE COMUNALE MURATELLA	VIA DELLA MAGLIANA, 856	00148	ROMA	A.S.L. 4 ROMA D /CANILE SANITARIO	0	0	34-43	34	43	38.5	26-44	3	costa	10	1-99	1	66.504	33.5335	0	SUP_ARTIF
51	non rego	2012-04-03	0	1.80548	0-1,99	1	M	1	Rottweiler	razza	1	corto	3	2014-01-22	1	altri mesi	0	2014	1	3	2	1	1	1	RM	23	CANILE COMUNALE MURATELLA	CANILE	CANILE COMUNALE MURATELLA	VIA DELLA MAGLIANA, 856	#N/A	ROMA	A.S.L. 4 ROMA D /CANILE SANITARIO	0	0	41-50	41	50	45.5	>=45	4	costa	10	1-99	1	66.504	33.5335	0	SUP_ARTIF
52	12001382	2002-01-05	0	10.0082	7-	4	M	1	Rottweiler	razza	1	corto	3	2012-01-06	1	altri mesi	0	2012	1	3	2	1	1	1	RM	23	CANILE COMUNALE MURATELLA	CANILE	CANILE COMUNALE MURATELLA	VIA DELLA MAGLIANA, 856	00148	ROMA	A.S.L. 4 ROMA D /CANILE SANITARIO	0	0	41-50	41	50	45.5	>=45	4	costa	10	1-99	1	66.504	33.5335	0	SUP_ARTIF
53	14005469	2013-05-22	0	0.665753	0-1,99	1	F	2	Pit bull	razza	1	corto	3	2014-01-20	1	altri mesi	0	2014	1	3	2	1	1	1	RM	23	CANILE COMUNALE MURATELLA	CANILE	CANILE COMUNALE MURATELLA	VIA DELLA MAGLIANA, 856	00148	ROMA	A.S.L. 4 ROMA D /CANILE SANITARIO	0	0	43-53	43	53	48	>=45	4	costa	10	1-99	1	66.504	33.5335	0	SUP_ARTIF
54	12000137	2011-01-02	0	1	0-1,99	1	M	1	Pit bull	razza	1	corto	3	2012-01-02	1	altri mesi	0	2012		3	1	1	1	1	RM	23	CANILE COMUNALE MURATELLA	CANILE	#N/A	VIA DELLA MAGLIANA, 856	00148	ROMA	#N/A	0	0	43-53	43	53	48	>=45	4	costa	10	1-99	1	66.504	33.5335	0	SUP_ARTIF
55	13002228	2010-01-10	0	3	2-4,99	2	M	1	Pit bull	razza	1	corto	3	2013-01-09	1	altri mesi	0	2013	1	3	2	1	1	1	RM	23	CANILE COMUNALE MURATELLA	CANILE	CANILE COMUNALE MURATELLA	VIA DELLA MAGLIANA, 856	00148	ROMA	A.S.L. 4 ROMA D /CANILE SANITARIO	0	0	43-53	43	53	48	>=45	4	costa	10	1-99	1	66.504	33.5335	0	SUP_ARTIF
56	13002902	2005-01-14	0	8.00548	7-	4	M	1	Pit bull	razza	1	corto	3	2013-01-14	1	altri mesi	0	2013	1	3	2	1	1	1	RM	23	CANILE COMUNALE MURATELLA	CANILE	CANILE COMUNALE MURATELLA	VIA DELLA MAGLIANA, 856	00148	ROMA	A.S.L. 4 ROMA D /CANILE SANITARIO	0	0	43-53	43	53	48	>=45	4	costa	10	1-99	1	66.504	33.5335	0	SUP_ARTIF
57	12001382	2011-01-07	0	1	0-1,99	1	M	1	Meticcio	meticcio	0			2012-01-07	1	altri mesi	0	2012	1	2	2	1	1	1	RM	23	CANILE COMUNALE MURATELLA	CANILE	CANILE COMUNALE MURATELLA	VIA DELLA MAGLIANA, 856	00148	ROMA	A.S.L. 4 ROMA D /CANILE SANITARIO	0	0							costa	10	1-99	1	66.504	33.5335	0	SUP_ARTIF
58	13006684	2011-01-30	0	2	2-4,99	2	F	2	Meticcio	meticcio	0			2013-01-29	1	altri mesi	0	2013	1	2	2	1	1	1	RM	23	CANILE COMUNALE MURATELLA	CANILE	CANILE COMUNALE MURATELLA	VIA DELLA MAGLIANA, 856	00148	ROMA	A.S.L. 4 ROMA D /CANILE SANITARIO	0	0							costa	10	1-99	1	66.504	33.5335	0	SUP_ARTIF
59	non rego	2011-01-30	0	2	2-4,99	2	M	1	Meticcio	meticcio	0			2013-01-29	1	altri mesi	0	2013	1	2	2	1	1	1	RM	23	CANILE COMUNALE MURATELLA	CANILE	CANILE COMUNALE MURATELLA	VIA DELLA MAGLIANA, 856	#N/A	ROMA	A.S.L. 4 ROMA D /CANILE SANITARIO	0	0							costa	10	1-99	1	66.504	33.5335	0	SUP_ARTIF
60	14009474	2004-01-29	0	10.0055	7-	4	M	1	Meticcio	meticcio	0			2014-01-28	1	altri mesi	0	2014	1	2	2	1	1	1	RM	23	CANILE COMUNALE MURATELLA	CANILE	CANILE COMUNALE MURATELLA	VIA DELLA MAGLIANA, 856	00148	ROMA	A.S.L. 4 ROMA D /CANILE SANITARIO	0	0							costa	10	1-99	1	66.504	33.5335	0	SUP_ARTIF
61	12002959	2012-01-12	0	0	0-1,99	1	M	1	Meticcio	meticcio	0			2012-01-12	1	altri mesi	0	2012	1	3	2	1	1	1	RM	23	CANILE COMUNALE MURATELLA	CANILE	CANILE COMUNALE MURATELLA	VIA DELLA MAGLIANA, 856	00148	ROMA	A.S.L. 4 ROMA D /CANILE SANITARIO	0	0							costa	10	1-99	1	66.504	33.5335	0	SUP_ARTIF
62	12006578	2012-01-24	0	0	0-1,99	1	F	2	Meticcio	meticcio	0			2012-01-24	1	altri mesi	0	2012	1	3	2	1	1	1	RM	23	CANILE COMUNALE MURATELLA	CANILE	CANILE COMUNALE MURATELLA	VIA DELLA MAGLIANA, 856	00148	ROMA	A.S.L. 4 ROMA D /CANILE SANITARIO	1	4							costa	10	1-99	1	66.504	33.5335	0	SUP_ARTIF
63	13005170	2012-09-03	0	0.386301	0-1,99	1	M	1	Meticcio	meticcio	0			2013-01-22	1	altri mesi	0	2013	1	3	2	1	1	1	RM	23	CANILE COMUNALE MURATELLA	CANILE	O104 cs	VIA DELLA MAGLIANA, 856	00148	ROMA	A.S.L. 4 ROMA D /CANILE SANITARIO	1	2							costa	10	1-99	1	66.504	33.5335	0	SUP_ARTIF
64	13002217	2012-08-04	0	0.430137	0-1,99	1	F	2	Meticcio	meticcio	0			2013-01-08	1	altri mesi	0	2013	1	3	2	1	1	1	RM	23	CANILE COMUNALE MURATELLA	CANILE	CANILE COMUNALE MURATELLA	VIA DELLA MAGLIANA, 856	00148	ROMA	A.S.L. 4 ROMA D /CANILE SANITARIO	0	0							costa	10	1-99	1	66.504	33.5335	0	SUP_ARTIF
65	13002217	2012-08-04	0	0.430137	0-1,99	1	F	2	Meticcio	meticcio	0			2013-01-08	1	altri mesi	0	2013	1	3	2	1	1	1	RM	23	CANILE COMUNALE MURATELLA	CANILE	CANILE COMUNALE MURATELLA	VIA DELLA MAGLIANA, 856	00148	ROMA	A.S.L. 4 ROMA D /CANILE SANITARIO	0	0							costa	10	1-99	1	66.504	33.5335	0	SUP_ARTIF
66	13001187	2012-07-06	0	0.50137	0-1,99	1	M	1	Meticcio	meticcio	0			2013-01-05	1	altri mesi	0	2013	1	3	2	1	1	1	RM	23	CANILE COMUNALE MURATELLA	CANILE	CANILE COMUNALE MURATELLA	VIA DELLA MAGLIANA, 856	00148	ROMA	A.S.L. 4 ROMA D /CANILE SANITARIO	0	0							costa	10	1-99	1	66.504	33.5335	0	SUP_ARTIF
67	14000896	2013-07-04	0	0.50137	0-1,99	1	M	1	Meticcio	meticcio	0			2014-01-03	1	altri mesi	0	2014	1	3	2	1	1	1	RM	23	CANILE COMUNALE MURATELLA	CANILE	CANILE COMUNALE MURATELLA	VIA DELLA MAGLIANA, 856	00148	ROMA	A.S.L. 4 ROMA D /CANILE SANITARIO	0	0							costa	10	1-99	1	66.504	33.5335	0	SUP_ARTIF
68	14003246	2013-07-07	0	0.512329	0-1,99	1	M	1	Meticcio	meticcio	0			2014-01-10	1	altri mesi	0	2014	1	3	2	1	1	1	RM	23	CANILE COMUNALE MURATELLA	CANILE	O104 cs	VIA DELLA MAGLIANA, 856	00148	ROMA	A.S.L. 4 ROMA D /CANILE SANITARIO	0	0							costa	10	1-99	1	66.504	33.5335	0	SUP_ARTIF
69	12001382	2011-06-10	0	0.583562	0-1,99	1	M	1	Meticcio	meticcio	0			2012-01-09	1	altri mesi	0	2012	1	3	2	1	1	1	RM	23	CANILE COMUNALE MURATELLA	CANILE	CANILE COMUNALE MURATELLA	VIA DELLA MAGLIANA, 856	00148	ROMA	A.S.L. 4 ROMA D /CANILE SANITARIO	0	0							costa	10	1-99	1	66.504	33.5335	0	SUP_ARTIF
70	14000888	2013-06-02	0	0.583562	0-1,99	1	F	2	Meticcio	meticcio	0			2014-01-01	1	altri mesi	0	2014	1	3	2	1	1	1	RM	23	CANILE COMUNALE MURATELLA	CANILE	CANILE COMUNALE MURATELLA	VIA DELLA MAGLIANA, 856	00148	ROMA	A.S.L. 4 ROMA D /CANILE SANITARIO	0	0							costa	10	1-99	1	66.504	33.5335	0	SUP_ARTIF
71	14000896	2013-06-04	0	0.583562	0-1,99	1	F	2	Meticcio	meticcio	0			2014-01-03	1	altri mesi	0	2014	1	3	2	1	1	1	RM	23	CANILE COMUNALE MURATELLA	CANILE	CANILE COMUNALE MURATELLA	VIA DELLA MAGLIANA, 856	00148	ROMA	A.S.L. 4 ROMA D /CANILE SANITARIO	0	0							costa	10	1-99	1	66.504	33.5335	0	SUP_ARTIF
72	14005467	2013-06-19	0	0.583562	0-1,99	1	F	2	Meticcio	meticcio	0			2014-01-18	1	altri mesi	0	2014	1	3	2	1	1	1	RM	23	CANILE COMUNALE MURATELLA	CANILE	CANILE COMUNALE MURATELLA	VIA DELLA MAGLIANA, 856	00148	ROMA	A.S.L. 4 ROMA D /CANILE SANITARIO	0	0							costa	10	1-99	1	66.504	33.5335	0	SUP_ARTIF
73	14009473	2013-06-28	1	0.583562	0-1,99	1	M	1	Meticcio	meticcio	0			2014-01-27	1	altri mesi	0	2014	1	3	2	1	1	1	RM	23	CANILE COMUNALE MURATELLA	CANILE	CANILE COMUNALE MURATELLA	VIA DELLA MAGLIANA, 856	00148	ROMA	A.S.L. 4 ROMA D /CANILE SANITARIO	0	0							costa	10	1-99	1	66.504	33.5335	0	SUP_ARTIF
74	13002217	2012-05-25	0	0.624658	0-1,99	1	F	2	Meticcio	meticcio	0			2013-01-08	1	altri mesi	0	2013	1	3	2	1	1	1	RM	23	CANILE COMUNALE MURATELLA	CANILE	CANILE COMUNALE MURATELLA	VIA DELLA MAGLIANA, 856	00148	ROMA	A.S.L. 4 ROMA D /CANILE SANITARIO	0	0							costa	10	1-99	1	66.504	33.5335	0	SUP_ARTIF
75	12002623	2011-05-14	0	0.665753	0-1,99	1	M	1	Meticcio	meticcio	0			2012-01-12	1	altri mesi	0	2012	1	3	2	1	1	1	RM	23	CANILE COMUNALE MURATELLA	CANILE	CANILE COMUNALE MURATELLA	VIA DELLA MAGLIANA, 856	00148	ROMA	A.S.L. 4 ROMA D /CANILE SANITARIO	0	0							costa	10	1-99	1	66.504	33.5335	0	SUP_ARTIF
76	12006578	2011-05-29	0	0.665753	0-1,99	1	F	2	Meticcio	meticcio	0			2012-01-27	1	altri mesi	0	2012	1	3	2	1	1	1	RM	23	CANILE COMUNALE MURATELLA	CANILE	CANILE COMUNALE MURATELLA	VIA DELLA MAGLIANA, 856	00148	ROMA	A.S.L. 4 ROMA D /CANILE SANITARIO	0	0							costa	10	1-99	1	66.504	33.5335	0	SUP_ARTIF
77	12007730	2011-06-02	0	0.665753	0-1,99	1	F	2	Meticcio	meticcio	0			2012-01-31	1	altri mesi	0	2012	1	3	2	1	1	1	RM	23	CANILE COMUNALE MURATELLA	CANILE	CANILE COMUNALE MURATELLA	VIA DELLA MAGLIANA, 856	00148	ROMA	A.S.L. 4 ROMA D /CANILE SANITARIO	0	0							costa	10	1-99	1	66.504	33.5335	0	SUP_ARTIF
78	13005173	2012-05-24	0	0.665753	0-1,99	1	F	2	Meticcio	meticcio	0			2013-01-22	1	altri mesi	0	2013	1	3	2	1	1	1	RM	23	CANILE COMUNALE MURATELLA	CANILE	CANILE COMUNALE MURATELLA	VIA DELLA MAGLIANA, 856	00148	ROMA	A.S.L. 4 ROMA D /CANILE SANITARIO	0	0							costa	10	1-99	1	66.504	33.5335	0	SUP_ARTIF
79	12002623	2011-05-11	0	0.668493	0-1,99	1	M	1	Meticcio	meticcio	0			2012-01-10	1	altri mesi	0	2012	1	3	2	1	1	1	RM	23	CANILE COMUNALE MURATELLA	CANILE	CANILE COMUNALE MURATELLA	VIA DELLA MAGLIANA, 856	00148	ROMA	A.S.L. 4 ROMA D /CANILE SANITARIO	0	0							costa	10	1-99	1	66.504	33.5335	0	SUP_ARTIF
80	14005467	2013-05-19	0	0.668493	0-1,99	1	F	2	Meticcio	meticcio	0			2014-01-18	1	altri mesi	0	2014	1	3	2	1	1	1	RM	23	CANILE COMUNALE MURATELLA	CANILE	CANILE COMUNALE MURATELLA	VIA DELLA MAGLIANA, 856	00148	ROMA	A.S.L. 4 ROMA D /CANILE SANITARIO	0	0							costa	10	1-99	1	66.504	33.5335	0	SUP_ARTIF
81	14005468	2013-05-20	0	0.668493	0-1,99	1	M	1	Meticcio	meticcio	0			2014-01-19	1	altri mesi	0	2014	1	3	2	1	1	1	RM	23	CANILE COMUNALE MURATELLA	CANILE	CANILE COMUNALE MURATELLA	VIA DELLA MAGLIANA, 856	00148	ROMA	A.S.L. 4 ROMA D /CANILE SANITARIO	0	0							costa	10	1-99	1	66.504	33.5335	0	SUP_ARTIF
82	13005173	2012-05-23	0	0.668493	0-1,99	1	F	2	Meticcio	meticcio	0			2013-01-22	1	altri mesi	0	2013	1	3	2	1	1	1	RM	23	CANILE COMUNALE MURATELLA	CANILE	CANILE COMUNALE MURATELLA	VIA DELLA MAGLIANA, 856	00148	ROMA	A.S.L. 4 ROMA D /CANILE SANITARIO	1	1							costa	10	1-99	1	66.504	33.5335	0	SUP_ARTIF
83	13003631	2012-04-21	0	0.736986	0-1,99	1	F	2	Meticcio	meticcio	0			2013-01-15	1	altri mesi	0	2013	1	3	2	1	1	1	RM	23	CANILE COMUNALE MURATELLA	CANILE	CANILE COMUNALE MURATELLA	VIA DELLA MAGLIANA, 856	00148	ROMA	A.S.L. 4 ROMA D /CANILE SANITARIO	0	0							costa	10	1-99	1	66.504	33.5335	0	SUP_ARTIF
84	12002623	2011-04-13	0	0.750685	0-1,99	1	M	1	Meticcio	meticcio	0			2012-01-12	1	altri mesi	0	2012	1	3	2	1	1	1	RM	23	CANILE COMUNALE MURATELLA	CANILE	CANILE COMUNALE MURATELLA	VIA DELLA MAGLIANA, 856	00148	ROMA	A.S.L. 4 ROMA D /CANILE SANITARIO	0	0							costa	10	1-99	1	66.504	33.5335	0	SUP_ARTIF
85	12002959	2011-04-16	0	0.750685	0-1,99	1	M	1	Meticcio	meticcio	0			2012-01-15	1	altri mesi	0	2012	1	3	2	1	1	1	RM	23	CANILE COMUNALE MURATELLA	CANILE	CANILE COMUNALE MURATELLA	VIA DELLA MAGLIANA, 856	00148	ROMA	A.S.L. 4 ROMA D /CANILE SANITARIO	0	0							costa	10	1-99	1	66.504	33.5335	0	SUP_ARTIF
86	12002959	2011-04-16	0	0.750685	0-1,99	1	M	1	Meticcio	meticcio	0			2012-01-15	1	altri mesi	0	2012	1	3	2	1	1	1	RM	23	CANILE COMUNALE MURATELLA	CANILE	CANILE COMUNALE MURATELLA	VIA DELLA MAGLIANA, 856	00148	ROMA	A.S.L. 4 ROMA D /CANILE SANITARIO	0	0							costa	10	1-99	1	66.504	33.5335	0	SUP_ARTIF
87	13003635	2012-03-27	0	0.810959	0-1,99	1	F	2	Meticcio	meticcio	0			2013-01-17	1	altri mesi	0	2013	1	3	2	1	1	1	RM	23	CANILE COMUNALE MURATELLA	CANILE	CANILE COMUNALE MURATELLA	VIA DELLA MAGLIANA, 856	00148	ROMA	A.S.L. 4 ROMA D /CANILE SANITARIO	0	0							costa	10	1-99	1	66.504	33.5335	0	SUP_ARTIF
88	14002257	2013-03-09	0	0.832877	0-1,99	1	M	1	Meticcio	meticcio	0			2014-01-07	1	altri mesi	0	2014	1	3	2	1	1	1	RM	23	CANILE COMUNALE MURATELLA	CANILE	CANILE COMUNALE MURATELLA	VIA DELLA MAGLIANA, 856	00148	ROMA	A.S.L. 4 ROMA D /CANILE SANITARIO	0	0							costa	10	1-99	1	66.504	33.5335	0	SUP_ARTIF
89	12000745	2011-03-02	0	0.838356	0-1,99	1	M	1	Meticcio	meticcio	0			2012-01-02	1	altri mesi	0	2012	1	3	2	1	1	1	RM	23	CANILE COMUNALE MURATELLA	CANILE	CANILE COMUNALE MURATELLA	VIA DELLA MAGLIANA, 856	00148	ROMA	A.S.L. 4 ROMA D /CANILE SANITARIO	0	0							costa	10	1-99	1	66.504	33.5335	0	SUP_ARTIF
90	14006779	2013-03-21	0	0.841096	0-1,99	1	M	1	Meticcio	meticcio	0			2014-01-22	1	altri mesi	0	2014	1	3	2	1	1	1	RM	23	CANILE COMUNALE MURATELLA	CANILE	CANILE COMUNALE MURATELLA	VIA DELLA MAGLIANA, 856	00148	ROMA	A.S.L. 4 ROMA D /CANILE SANITARIO	0	0							costa	10	1-99	1	66.504	33.5335	0	SUP_ARTIF
91	13005173	2012-02-22	0	0.917808	0-1,99	1	M	1	Meticcio	meticcio	0			2013-01-22	1	altri mesi	0	2013	1	3	2	1	1	1	RM	23	CANILE COMUNALE MURATELLA	CANILE	CANILE COMUNALE MURATELLA	VIA DELLA MAGLIANA, 856	00148	ROMA	A.S.L. 4 ROMA D /CANILE SANITARIO	0	0							costa	10	1-99	1	66.504	33.5335	0	SUP_ARTIF
92	13004201	2012-02-11	0	0.939726	0-1,99	1	F	2	Meticcio	meticcio	0			2013-01-19	1	altri mesi	0	2013	1	3	2	1	1	1	RM	23	CANILE COMUNALE MURATELLA	CANILE	CANILE COMUNALE MURATELLA	VIA DELLA MAGLIANA, 856	00148	ROMA	A.S.L. 4 ROMA D /CANILE SANITARIO	0	0							costa	10	1-99	1	66.504	33.5335	0	SUP_ARTIF
93	14009475	2013-01-30	1	0.99726	0-1,99	1	F	2	Meticcio	meticcio	0			2014-01-29	1	altri mesi	0	2014	1	3	2	1	1	1	RM	23	CANILE COMUNALE MURATELLA	CANILE	CANILE COMUNALE MURATELLA	VIA DELLA MAGLIANA, 856	00148	ROMA	A.S.L. 4 ROMA D /CANILE SANITARIO	0	0							costa	10	1-99	1	66.504	33.5335	0	SUP_ARTIF
94	12000745	2011-01-02	0	1	0-1,99	1	F	2	Meticcio	meticcio	0			2012-01-02	1	altri mesi	0	2012	1	3	2	1	1	1	RM	23	CANILE COMUNALE MURATELLA	CANILE	CANILE COMUNALE MURATELLA	VIA DELLA MAGLIANA, 856	00148	ROMA	A.S.L. 4 ROMA D /CANILE SANITARIO	0	0							costa	10	1-99	1	66.504	33.5335	0	SUP_ARTIF
95	12001382	2011-01-07	0	1	0-1,99	1	M	1	Meticcio	meticcio	0			2012-01-07	1	altri mesi	0	2012	1	3	2	1	1	1	RM	23	CANILE COMUNALE MURATELLA	CANILE	CANILE COMUNALE MURATELLA	VIA DELLA MAGLIANA, 856	00148	ROMA	A.S.L. 4 ROMA D /CANILE SANITARIO	0	0							costa	10	1-99	1	66.504	33.5335	0	SUP_ARTIF
96	12001382	2011-01-08	0	1	0-1,99	1	F	2	Meticcio	meticcio	0			2012-01-08	1	altri mesi	0	2012	1	3	2	1	1	1	RM	23	CANILE COMUNALE MURATELLA	CANILE	CANILE COMUNALE MURATELLA	VIA DELLA MAGLIANA, 856	00148	ROMA	A.S.L. 4 ROMA D /CANILE SANITARIO	0	0							costa	10	1-99	1	66.504	33.5335	0	SUP_ARTIF
97	12002623	2011-01-10	0	1	0-1,99	1	F	2	Meticcio	meticcio	0			2012-01-10	1	altri mesi	0	2012	1	3	2	1	1	1	RM	23	CANILE COMUNALE MURATELLA	CANILE	CANILE COMUNALE MURATELLA	VIA DELLA MAGLIANA, 856	00148	ROMA	A.S.L. 4 ROMA D /CANILE SANITARIO	0	0							costa	10	1-99	1	66.504	33.5335	0	SUP_ARTIF
98	12002623	2011-01-10	0	1	0-1,99	1	F	2	Meticcio	meticcio	0			2012-01-10	1	altri mesi	0	2012	1	3	2	1	1	1	RM	23	CANILE COMUNALE MURATELLA	CANILE	CANILE COMUNALE MURATELLA	VIA DELLA MAGLIANA, 856	00148	ROMA	A.S.L. 4 ROMA D /CANILE SANITARIO	0	0							costa	10	1-99	1	66.504	33.5335	0	SUP_ARTIF
99	12004310	2011-01-17	0	1	0-1,99	1	M	1	Meticcio	meticcio	0			2012-01-17	1	altri mesi	0	2012	1	3	2	1	1	1	RM	23	CANILE COMUNALE MURATELLA	CANILE	CANILE COMUNALE MURATELLA	VIA DELLA MAGLIANA, 856	00148	ROMA	A.S.L. 4 ROMA D /CANILE SANITARIO	0	0							costa	10	1-99	1	66.504	33.5335	0	SUP_ARTIF
100	12006578	2011-01-30	0	1	0-1,99	1	M	1	Meticcio	meticcio	0			2012-01-30	1	altri mesi	0	2012	1	3	2	1	1	1	RM	23	CANILE COMUNALE MURATELLA	CANILE	CANILE COMUNALE MURATELLA	VIA DELLA MAGLIANA, 856	00148	ROMA	A.S.L. 4 ROMA D /CANILE SANITARIO	0	0							costa	10	1-99	1	66.504	33.5335	0	SUP_ARTIF
101	12006578	2011-01-30	0	1	0-1,99	1	M	1	Meticcio	meticcio	0			2012-01-30	1	altri mesi	0	2012	1	3	2	1	1	1	RM	23	CANILE COMUNALE MURATELLA	CANILE	CANILE COMUNALE MURATELLA	VIA DELLA MAGLIANA, 856	00148	ROMA	A.S.L. 4 ROMA D /CANILE SANITARIO	0	0							costa	10	1-99	1	66.504	33.5335	0	SUP_ARTIF
102	12006578	2011-01-30	0	1	0-1,99	1	F	2	Meticcio	meticcio	0			2012-01-30	1	altri mesi	0	2012	1	3	2	1	1	1	RM	23	CANILE COMUNALE MURATELLA	CANILE	CANILE COMUNALE MURATELLA	VIA DELLA MAGLIANA, 856	00148	ROMA	A.S.L. 4 ROMA D /CANILE SANITARIO	0	0							costa	10	1-99	1	66.504	33.5335	0	SUP_ARTIF
103	13001186	2012-01-07	0	1	0-1,99	1	F	2	Meticcio	meticcio	0			2013-01-06	1	altri mesi	0	2013	1	3	2	1	1	1	RM	23	CANILE COMUNALE MURATELLA	CANILE	CANILE COMUNALE MURATELLA	VIA DELLA MAGLIANA, 856	00148	ROMA	A.S.L. 4 ROMA D /CANILE SANITARIO	0	0							costa	10	1-99	1	66.504	33.5335	0	SUP_ARTIF
104	13002227	2012-01-11	0	1	0-1,99	1	M	1	Meticcio	meticcio	0			2013-01-10	1	altri mesi	0	2013	1	3	2	1	1	1	RM	23	CANILE COMUNALE MURATELLA	CANILE	CANILE COMUNALE MURATELLA	VIA DELLA MAGLIANA, 856	00148	ROMA	A.S.L. 4 ROMA D /CANILE SANITARIO	0	0							costa	10	1-99	1	66.504	33.5335	0	SUP_ARTIF
105	13002901	2012-01-12	0	1	0-1,99	1	M	1	Meticcio	meticcio	0			2013-01-11	1	altri mesi	0	2013	1	3	2	1	1	1	RM	23	CANILE COMUNALE MURATELLA	CANILE	CANILE COMUNALE MURATELLA	VIA DELLA MAGLIANA, 856	00148	ROMA	A.S.L. 4 ROMA D /CANILE SANITARIO	0	0							costa	10	1-99	1	66.504	33.5335	0	SUP_ARTIF
106	13003635	2012-01-18	0	1	0-1,99	1	M	1	Meticcio	meticcio	0			2013-01-17	1	altri mesi	0	2013	1	3	2	1	1	1	RM	23	CANILE COMUNALE MURATELLA	CANILE	CANILE COMUNALE MURATELLA	VIA DELLA MAGLIANA, 856	00148	ROMA	A.S.L. 4 ROMA D /CANILE SANITARIO	0	0							costa	10	1-99	1	66.504	33.5335	0	SUP_ARTIF
107	13005172	2012-01-25	0	1	0-1,99	1	M	1	Meticcio	meticcio	0			2013-01-24	1	altri mesi	0	2013		3	1	1	1	1	RM	23	CANILE COMUNALE MURATELLA	CANILE	CANILE COMUNALE MURATELLA	VIA DELLA MAGLIANA, 856	00148	ROMA	A.S.L. 4 ROMA D /CANILE SANITARIO	0	0							costa	10	1-99	1	66.504	33.5335	0	SUP_ARTIF
108	13005174	2012-01-24	0	1	0-1,99	1	M	1	Meticcio	meticcio	0			2013-01-23	1	altri mesi	0	2013	1	3	2	1	1	1	RM	23	CANILE COMUNALE MURATELLA	CANILE	CANILE COMUNALE MURATELLA	VIA DELLA MAGLIANA, 856	00148	ROMA	A.S.L. 4 ROMA D /CANILE SANITARIO	0	0							costa	10	1-99	1	66.504	33.5335	0	SUP_ARTIF
109	13006687	2012-02-01	0	1	0-1,99	1	M	1	Meticcio	meticcio	0			2013-01-31	1	altri mesi	0	2013	1	3	2	1	1	1	RM	23	CANILE COMUNALE MURATELLA	CANILE	CANILE COMUNALE MURATELLA	VIA DELLA MAGLIANA, 856	00148	ROMA	A.S.L. 4 ROMA D /CANILE SANITARIO	0	0							costa	10	1-99	1	66.504	33.5335	0	SUP_ARTIF
110	14002257	2013-01-07	0	1	0-1,99	1	M	1	Meticcio	meticcio	0			2014-01-07	1	altri mesi	0	2014	1	3	2	1	1	1	RM	23	CANILE COMUNALE MURATELLA	CANILE	CANILE COMUNALE MURATELLA	VIA DELLA MAGLIANA, 856	00148	ROMA	A.S.L. 4 ROMA D /CANILE SANITARIO	0	0							costa	10	1-99	1	66.504	33.5335	0	SUP_ARTIF
111	14002257	2013-01-07	0	1	0-1,99	1	F	2	Meticcio	meticcio	0			2014-01-07	1	altri mesi	0	2014	1	3	2	1	1	1	RM	23	CANILE COMUNALE MURATELLA	CANILE	CANILE COMUNALE MURATELLA	VIA DELLA MAGLIANA, 856	00148	ROMA	A.S.L. 4 ROMA D /CANILE SANITARIO	0	0							costa	10	1-99	1	66.504	33.5335	0	SUP_ARTIF
112	14002258	2013-01-08	0	1	0-1,99	1	F	2	Meticcio	meticcio	0			2014-01-08	1	altri mesi	0	2014	1	3	2	1	1	1	RM	23	CANILE COMUNALE MURATELLA	CANILE	CANILE COMUNALE MURATELLA	VIA DELLA MAGLIANA, 856	00148	ROMA	A.S.L. 4 ROMA D /CANILE SANITARIO	0	0							costa	10	1-99	1	66.504	33.5335	0	SUP_ARTIF
113	14002262	2013-01-09	0	1	0-1,99	1	M	1	Meticcio	meticcio	0			2014-01-09	1	altri mesi	0	2014	1	3	2	1	1	1	RM	23	CANILE COMUNALE MURATELLA	CANILE	CANILE COMUNALE MURATELLA	VIA DELLA MAGLIANA, 856	00148	ROMA	A.S.L. 4 ROMA D /CANILE SANITARIO	0	0							costa	10	1-99	1	66.504	33.5335	0	SUP_ARTIF
114	14002262	2013-01-09	0	1	0-1,99	1	F	2	Meticcio	meticcio	0			2014-01-09	1	altri mesi	0	2014	1	3	2	1	1	1	RM	23	CANILE COMUNALE MURATELLA	CANILE	CANILE COMUNALE MURATELLA	VIA DELLA MAGLIANA, 856	00148	ROMA	A.S.L. 4 ROMA D /CANILE SANITARIO	0	0							costa	10	1-99	1	66.504	33.5335	0	SUP_ARTIF
115	14002262	2013-01-09	0	1	0-1,99	1	M	1	Meticcio	meticcio	0			2014-01-09	1	altri mesi	0	2014	1	3	2	1	1	1	RM	23	CANILE COMUNALE MURATELLA	CANILE	CANILE COMUNALE MURATELLA	VIA DELLA MAGLIANA, 856	00148	ROMA	A.S.L. 4 ROMA D /CANILE SANITARIO	0	0							costa	10	1-99	1	66.504	33.5335	0	SUP_ARTIF
116	14004549	2013-01-16	0	1	0-1,99	1	M	1	Meticcio	meticcio	0			2014-01-16	1	altri mesi	0	2014	1	3	2	1	1	1	RM	23	CANILE COMUNALE MURATELLA	CANILE	CANILE COMUNALE MURATELLA	VIA DELLA MAGLIANA, 856	00148	ROMA	A.S.L. 4 ROMA D /CANILE SANITARIO	0	0							costa	10	1-99	1	66.504	33.5335	0	SUP_ARTIF
117	14004549	2013-01-16	0	1	0-1,99	1	M	1	Meticcio	meticcio	0			2014-01-16	1	altri mesi	0	2014	1	3	2	1	1	1	RM	23	CANILE COMUNALE MURATELLA	CANILE	CANILE COMUNALE MURATELLA	VIA DELLA MAGLIANA, 856	00148	ROMA	A.S.L. 4 ROMA D /CANILE SANITARIO	0	0							costa	10	1-99	1	66.504	33.5335	0	SUP_ARTIF
118	14009475	2013-01-29	0	1	0-1,99	1	M	1	Meticcio	meticcio	0			2014-01-29	1	altri mesi	0	2014	1	3	2	1	1	1	RM	23	CANILE COMUNALE MURATELLA	CANILE	CANILE COMUNALE MURATELLA	VIA DELLA MAGLIANA, 856	00148	ROMA	A.S.L. 4 ROMA D /CANILE SANITARIO	0	0							costa	10	1-99	1	66.504	33.5335	0	SUP_ARTIF
119	12001382	2011-01-05	0	1	0-1,99	1	F	2	Meticcio	meticcio	0			2012-01-05	1	altri mesi	0	2012	1	3	2	1	1	1	RM	23	CANILE COMUNALE MURATELLA	CANILE	CANILE COMUNALE MURATELLA	VIA DELLA MAGLIANA, 856	00148	ROMA	A.S.L. 4 ROMA D /CANILE SANITARIO	1	1							costa	10	1-99	1	66.504	33.5335	0	SUP_ARTIF
120	13005173	2012-01-13	0	1.0274	0-1,99	1	F	2	Meticcio	meticcio	0			2013-01-22	1	altri mesi	0	2013	1	3	2	1	1	1	RM	23	CANILE COMUNALE MURATELLA	CANILE	CANILE COMUNALE MURATELLA	VIA DELLA MAGLIANA, 856	00148	ROMA	A.S.L. 4 ROMA D /CANILE SANITARIO	0	0							costa	10	1-99	1	66.504	33.5335	0	SUP_ARTIF
121	14009471	2012-10-24	0	1.25205	0-1,99	1	F	2	Meticcio	meticcio	0			2014-01-24	1	altri mesi	0	2014	1	3	2	1	1	1	RM	23	CANILE COMUNALE MURATELLA	CANILE	CANILE COMUNALE MURATELLA	VIA DELLA MAGLIANA, 856	00148	ROMA	A.S.L. 4 ROMA D /CANILE SANITARIO	0	0							costa	10	1-99	1	66.504	33.5335	0	SUP_ARTIF
122	12006578	2010-07-26	0	1.50137	0-1,99	1	F	2	Meticcio	meticcio	0			2012-01-25	1	altri mesi	0	2012	1	3	2	1	1	1	RM	23	CANILE COMUNALE MURATELLA	CANILE	CANILE COMUNALE MURATELLA	VIA DELLA MAGLIANA, 856	00148	ROMA	A.S.L. 4 ROMA D /CANILE SANITARIO	0	0							costa	10	1-99	1	66.504	33.5335	0	SUP_ARTIF
123	13000626	2011-07-05	0	1.50137	0-1,99	1	F	2	Meticcio	meticcio	0			2013-01-03	1	altri mesi	0	2013	1	3	2	1	1	1	RM	23	CANILE COMUNALE MURATELLA	CANILE	CANILE COMUNALE MURATELLA	VIA DELLA MAGLIANA, 856	00148	ROMA	A.S.L. 4 ROMA D /CANILE SANITARIO	0	0							costa	10	1-99	1	66.504	33.5335	0	SUP_ARTIF
124	14003244	2012-07-14	0	1.50137	0-1,99	1	M	1	Meticcio	meticcio	0			2014-01-13	1	altri mesi	0	2014	1	3	2	1	1	1	RM	23	CANILE COMUNALE MURATELLA	CANILE	O104 cs	VIA DELLA MAGLIANA, 856	00148	ROMA	A.S.L. 4 ROMA D /CANILE SANITARIO	0	0							costa	10	1-99	1	66.504	33.5335	0	SUP_ARTIF
125	12002623	2010-01-12	0	2	2-4,99	2	M	1	Meticcio	meticcio	0			2012-01-12	1	altri mesi	0	2012	1	3	2	1	1	1	RM	23	CANILE COMUNALE MURATELLA	CANILE	CANILE COMUNALE MURATELLA	VIA DELLA MAGLIANA, 856	00148	ROMA	A.S.L. 4 ROMA D /CANILE SANITARIO	0	0							costa	10	1-99	1	66.504	33.5335	0	SUP_ARTIF
126	12004310	2010-01-19	0	2	2-4,99	2	F	2	Meticcio	meticcio	0			2012-01-19	1	altri mesi	0	2012	1	3	2	1	1	1	RM	23	CANILE COMUNALE MURATELLA	CANILE	CANILE COMUNALE MURATELLA	VIA DELLA MAGLIANA, 856	00148	ROMA	A.S.L. 4 ROMA D /CANILE SANITARIO	0	0							costa	10	1-99	1	66.504	33.5335	0	SUP_ARTIF
127	12006578	2010-01-30	0	2	2-4,99	2	F	2	Meticcio	meticcio	0			2012-01-30	1	altri mesi	0	2012	1	3	2	1	1	1	RM	23	CANILE COMUNALE MURATELLA	CANILE	CANILE COMUNALE MURATELLA	VIA DELLA MAGLIANA, 856	00148	ROMA	A.S.L. 4 ROMA D /CANILE SANITARIO	0	0							costa	10	1-99	1	66.504	33.5335	0	SUP_ARTIF
128	12006578	2010-01-30	0	2	2-4,99	2	F	2	Meticcio	meticcio	0			2012-01-30	1	altri mesi	0	2012	1	3	2	1	1	1	RM	23	CANILE COMUNALE MURATELLA	CANILE	CANILE COMUNALE MURATELLA	VIA DELLA MAGLIANA, 856	00148	ROMA	A.S.L. 4 ROMA D /CANILE SANITARIO	0	0							costa	10	1-99	1	66.504	33.5335	0	SUP_ARTIF
129	13003635	2011-01-18	0	2	2-4,99	2	M	1	Meticcio	meticcio	0			2013-01-17	1	altri mesi	0	2013	1	3	2	1	1	1	RM	23	CANILE COMUNALE MURATELLA	CANILE	CANILE COMUNALE MURATELLA	VIA DELLA MAGLIANA, 856	00148	ROMA	A.S.L. 4 ROMA D /CANILE SANITARIO	0	0							costa	10	1-99	1	66.504	33.5335	0	SUP_ARTIF
130	14002258	2012-01-09	0	2	2-4,99	2	F	2	Meticcio	meticcio	0			2014-01-08	1	altri mesi	0	2014	1	3	2	1	1	1	RM	23	CANILE COMUNALE MURATELLA	CANILE	CANILE COMUNALE MURATELLA	VIA DELLA MAGLIANA, 856	00148	ROMA	A.S.L. 4 ROMA D /CANILE SANITARIO	0	0							costa	10	1-99	1	66.504	33.5335	0	SUP_ARTIF
131	14006780	2012-01-24	0	2	2-4,99	2	M	1	Meticcio	meticcio	0			2014-01-23	1	altri mesi	0	2014	1	3	2	1	1	1	RM	23	CANILE COMUNALE MURATELLA	CANILE	CANILE COMUNALE MURATELLA	VIA DELLA MAGLIANA, 856	00148	ROMA	A.S.L. 4 ROMA D /CANILE SANITARIO	0	0							costa	10	1-99	1	66.504	33.5335	0	SUP_ARTIF
132	14009474	2012-01-29	0	2	2-4,99	2	M	1	Meticcio	meticcio	0			2014-01-28	1	altri mesi	0	2014	1	3	2	1	1	1	RM	23	CANILE COMUNALE MURATELLA	CANILE	CANILE COMUNALE MURATELLA	VIA DELLA MAGLIANA, 856	00148	ROMA	A.S.L. 4 ROMA D /CANILE SANITARIO	0	0							costa	10	1-99	1	66.504	33.5335	0	SUP_ARTIF
133	14006775	2012-01-21	0	2	2-4,99	2	M	1	Meticcio	meticcio	0			2014-01-20	1	altri mesi	0	2014	1	3	2	1	1	1	RM	23	CANILE COMUNALE MURATELLA	CANILE	CANILE COMUNALE MURATELLA	VIA DELLA MAGLIANA, 856	00148	ROMA	A.S.L. 4 ROMA D /CANILE SANITARIO	1	1							costa	10	1-99	1	66.504	33.5335	0	SUP_ARTIF
134	12002623	2010-01-09	0	2.00274	2-4,99	2	F	2	Meticcio	meticcio	0			2012-01-10	1	altri mesi	0	2012	1	3	2	1	1	1	RM	23	CANILE COMUNALE MURATELLA	CANILE	CANILE COMUNALE MURATELLA	VIA DELLA MAGLIANA, 856	00148	ROMA	A.S.L. 4 ROMA D /CANILE SANITARIO	0	0							costa	10	1-99	1	66.504	33.5335	0	SUP_ARTIF
135	12002959	2010-01-13	1	2.00274	2-4,99	2	M	1	Meticcio	meticcio	0			2012-01-14	1	altri mesi	0	2012	1	3	2	1	1	1	RM	23	CANILE COMUNALE MURATELLA	CANILE	CANILE COMUNALE MURATELLA	VIA DELLA MAGLIANA, 856	00148	ROMA	A.S.L. 4 ROMA D /CANILE SANITARIO	0	0							costa	10	1-99	1	66.504	33.5335	0	SUP_ARTIF
136	13000624	2011-01-02	0	2.00274	2-4,99	2	M	1	Meticcio	meticcio	0			2013-01-02	1	altri mesi	0	2013	1	3	2	1	1	1	RM	23	CANILE COMUNALE MURATELLA	CANILE	CANILE COMUNALE MURATELLA	VIA DELLA MAGLIANA, 856	00148	ROMA	A.S.L. 4 ROMA D /CANILE SANITARIO	0	0							costa	10	1-99	1	66.504	33.5335	0	SUP_ARTIF
137	13000626	2011-01-03	0	2.00274	2-4,99	2	F	2	Meticcio	meticcio	0			2013-01-03	1	altri mesi	0	2013	1	3	2	1	1	1	RM	23	CANILE COMUNALE MURATELLA	CANILE	CANILE COMUNALE MURATELLA	VIA DELLA MAGLIANA, 856	00148	ROMA	A.S.L. 4 ROMA D /CANILE SANITARIO	0	0							costa	10	1-99	1	66.504	33.5335	0	SUP_ARTIF
138	13003635	2011-01-17	0	2.00274	2-4,99	2	M	1	Meticcio	meticcio	0			2013-01-17	1	altri mesi	0	2013	1	3	2	1	1	1	RM	23	CANILE COMUNALE MURATELLA	CANILE	CANILE COMUNALE MURATELLA	VIA DELLA MAGLIANA, 856	00148	ROMA	A.S.L. 4 ROMA D /CANILE SANITARIO	0	0							costa	10	1-99	1	66.504	33.5335	0	SUP_ARTIF
139	14000888	2012-01-01	0	2.00274	2-4,99	2	M	1	Meticcio	meticcio	0			2014-01-01	1	altri mesi	0	2014	1	3	2	1	1	1	RM	23	CANILE COMUNALE MURATELLA	CANILE	CANILE COMUNALE MURATELLA	VIA DELLA MAGLIANA, 856	00148	ROMA	A.S.L. 4 ROMA D /CANILE SANITARIO	0	0							costa	10	1-99	1	66.504	33.5335	0	SUP_ARTIF
140	14000896	2012-01-03	0	2.00274	2-4,99	2	F	2	Meticcio	meticcio	0			2014-01-03	1	altri mesi	0	2014	1	3	2	1	1	1	RM	23	CANILE COMUNALE MURATELLA	CANILE	CANILE COMUNALE MURATELLA	VIA DELLA MAGLIANA, 856	00148	ROMA	A.S.L. 4 ROMA D /CANILE SANITARIO	0	0							costa	10	1-99	1	66.504	33.5335	0	SUP_ARTIF
141	14000899	2012-01-06	0	2.00274	2-4,99	2	M	1	Meticcio	meticcio	0			2014-01-06	1	altri mesi	0	2014	1	3	2	1	1	1	RM	23	CANILE COMUNALE MURATELLA	CANILE	CANILE COMUNALE MURATELLA	VIA DELLA MAGLIANA, 856	00148	ROMA	A.S.L. 4 ROMA D /CANILE SANITARIO	0	0							costa	10	1-99	1	66.504	33.5335	0	SUP_ARTIF
142	14002257	2012-01-07	0	2.00274	2-4,99	2	M	1	Meticcio	meticcio	0			2014-01-07	1	altri mesi	0	2014	1	3	2	1	1	1	RM	23	CANILE COMUNALE MURATELLA	CANILE	CANILE COMUNALE MURATELLA	VIA DELLA MAGLIANA, 856	00148	ROMA	A.S.L. 4 ROMA D /CANILE SANITARIO	0	0							costa	10	1-99	1	66.504	33.5335	0	SUP_ARTIF
143	12000137	2009-09-12	0	2.30685	2-4,99	2	M	1	Meticcio	meticcio	0			2012-01-02	1	altri mesi	0	2012		3	1	1	1	1	RM	23	CANILE COMUNALE MURATELLA	CANILE	CANILE COMUNALE MURATELLA	VIA DELLA MAGLIANA, 856	00148	ROMA	A.S.L. 4 ROMA D /CANILE SANITARIO	0	0							costa	10	1-99	1	66.504	33.5335	0	SUP_ARTIF
144	14005462	2011-08-18	1	2.41918	2-4,99	2	M	1	Meticcio	meticcio	0			2014-01-17	1	altri mesi	0	2014	1	3	2	1	1	1	RM	23	CANILE COMUNALE MURATELLA	CANILE	CANILE COMUNALE MURATELLA	VIA DELLA MAGLIANA, 856	00148	ROMA	A.S.L. 4 ROMA D /CANILE SANITARIO	1	4							costa	10	1-99	1	66.504	33.5335	0	SUP_ARTIF
145	13006684	2010-07-31	0	2.50137	2-4,99	2	M	1	Meticcio	meticcio	0			2013-01-29	1	altri mesi	0	2013	1	3	2	1	1	1	RM	23	CANILE COMUNALE MURATELLA	CANILE	CANILE COMUNALE MURATELLA	VIA DELLA MAGLIANA, 856	00148	ROMA	A.S.L. 4 ROMA D /CANILE SANITARIO	0	0							costa	10	1-99	1	66.504	33.5335	0	SUP_ARTIF
146	13000626	2010-06-07	0	2.57808	2-4,99	2	F	2	Meticcio	meticcio	0			2013-01-03	1	altri mesi	0	2013	1	3	2	1	1	1	RM	23	CANILE COMUNALE MURATELLA	CANILE	CANILE COMUNALE MURATELLA	VIA DELLA MAGLIANA, 856	00148	ROMA	A.S.L. 4 ROMA D /CANILE SANITARIO	1	1							costa	10	1-99	1	66.504	33.5335	0	SUP_ARTIF
147	12004310	2009-04-08	0	2.78082	2-4,99	2	M	1	Meticcio	meticcio	0			2012-01-18	1	altri mesi	0	2012	1	3	2	1	1	1	RM	23	CANILE COMUNALE MURATELLA	CANILE	CANILE COMUNALE MURATELLA	VIA DELLA MAGLIANA, 856	00148	ROMA	A.S.L. 4 ROMA D /CANILE SANITARIO	0	0							costa	10	1-99	1	66.504	33.5335	0	SUP_ARTIF
148	14000894	2011-01-03	0	3	2-4,99	2	M	1	Meticcio	meticcio	0			2014-01-02	1	altri mesi	0	2014	1	3	2	1	1	1	RM	23	CANILE COMUNALE MURATELLA	CANILE	CANILE COMUNALE MURATELLA	VIA DELLA MAGLIANA, 856	00148	ROMA	A.S.L. 4 ROMA D /CANILE SANITARIO	0	0							costa	10	1-99	1	66.504	33.5335	0	SUP_ARTIF
149	12001382	2009-01-08	0	3.00274	2-4,99	2	M	1	Meticcio	meticcio	0			2012-01-09	1	altri mesi	0	2012	1	3	2	1	1	1	RM	23	CANILE COMUNALE MURATELLA	CANILE	CANILE COMUNALE MURATELLA	VIA DELLA MAGLIANA, 856	00148	ROMA	A.S.L. 4 ROMA D /CANILE SANITARIO	0	0							costa	10	1-99	1	66.504	33.5335	0	SUP_ARTIF
150	12002623	2009-01-11	0	3.00274	2-4,99	2	F	2	Meticcio	meticcio	0			2012-01-12	1	altri mesi	0	2012	1	3	2	1	1	1	RM	23	CANILE COMUNALE MURATELLA	CANILE	CANILE COMUNALE MURATELLA	VIA DELLA MAGLIANA, 856	00148	ROMA	A.S.L. 4 ROMA D /CANILE SANITARIO	0	0							costa	10	1-99	1	66.504	33.5335	0	SUP_ARTIF
151	12006578	2009-01-25	0	3.00274	2-4,99	2	F	2	Meticcio	meticcio	0			2012-01-26	1	altri mesi	0	2012	1	3	2	1	1	1	RM	23	CANILE COMUNALE MURATELLA	CANILE	CANILE COMUNALE MURATELLA	VIA DELLA MAGLIANA, 856	00148	ROMA	A.S.L. 4 ROMA D /CANILE SANITARIO	0	0							costa	10	1-99	1	66.504	33.5335	0	SUP_ARTIF
152	14000892	2011-01-02	1	3.00274	2-4,99	2	F	2	Meticcio	meticcio	0			2014-01-02	1	altri mesi	0	2014	1	3	2	1	1	1	RM	23	CANILE COMUNALE MURATELLA	CANILE	CANILE COMUNALE MURATELLA	VIA DELLA MAGLIANA, 856	00148	ROMA	A.S.L. 4 ROMA D /CANILE SANITARIO	0	0							costa	10	1-99	1	66.504	33.5335	0	SUP_ARTIF
153	14009474	2011-01-28	0	3.00274	2-4,99	2	M	1	Meticcio	meticcio	0			2014-01-28	1	altri mesi	0	2014	1	3	2	1	1	1	RM	23	CANILE COMUNALE MURATELLA	CANILE	CANILE COMUNALE MURATELLA	VIA DELLA MAGLIANA, 856	00148	ROMA	A.S.L. 4 ROMA D /CANILE SANITARIO	0	0							costa	10	1-99	1	66.504	33.5335	0	SUP_ARTIF
154	14005462	2011-01-17	0	3.00274	2-4,99	2	M	1	Meticcio	meticcio	0			2014-01-17	1	altri mesi	0	2014	1	3	2	1	1	1	RM	23	CANILE COMUNALE MURATELLA	CANILE	CANILE COMUNALE MURATELLA	VIA DELLA MAGLIANA, 856	00148	ROMA	A.S.L. 4 ROMA D /CANILE SANITARIO	1	6							costa	10	1-99	1	66.504	33.5335	0	SUP_ARTIF
155	13002228	2009-10-12	0	3.24658	2-4,99	2	M	1	Meticcio	meticcio	0			2013-01-09	1	altri mesi	0	2013	1	3	2	1	1	1	RM	23	CANILE COMUNALE MURATELLA	CANILE	CANILE COMUNALE MURATELLA	VIA DELLA MAGLIANA, 856	00148	ROMA	A.S.L. 4 ROMA D /CANILE SANITARIO	0	0							costa	10	1-99	1	66.504	33.5335	0	SUP_ARTIF
156	14009475	2010-10-14	0	3.29589	2-4,99	2	F	2	Meticcio	meticcio	0			2014-01-29	1	altri mesi	0	2014	1	3	2	1	1	1	RM	23	CANILE COMUNALE MURATELLA	CANILE	CANILE COMUNALE MURATELLA	VIA DELLA MAGLIANA, 856	00148	ROMA	A.S.L. 4 ROMA D /CANILE SANITARIO	0	0							costa	10	1-99	1	66.504	33.5335	0	SUP_ARTIF
157	12000745	2008-01-02	0	4.00274	2-4,99	2	M	1	Meticcio	meticcio	0			2012-01-02	1	altri mesi	0	2012	1	3	2	1	1	1	RM	23	CANILE COMUNALE MURATELLA	CANILE	CANILE COMUNALE MURATELLA	VIA DELLA MAGLIANA, 856	00148	ROMA	A.S.L. 4 ROMA D /CANILE SANITARIO	0	0							costa	10	1-99	1	66.504	33.5335	0	SUP_ARTIF
158	12001382	2008-01-07	0	4.00274	2-4,99	2	F	2	Meticcio	meticcio	0			2012-01-07	1	altri mesi	0	2012	1	3	2	1	1	1	RM	23	CANILE COMUNALE MURATELLA	CANILE	CANILE COMUNALE MURATELLA	VIA DELLA MAGLIANA, 856	00148	ROMA	A.S.L. 4 ROMA D /CANILE SANITARIO	0	0							costa	10	1-99	1	66.504	33.5335	0	SUP_ARTIF
159	13000626	2009-01-03	0	4.00274	2-4,99	2	F	2	Meticcio	meticcio	0			2013-01-03	1	altri mesi	0	2013	1	3	2	1	1	1	RM	23	CANILE COMUNALE MURATELLA	CANILE	CANILE COMUNALE MURATELLA	VIA DELLA MAGLIANA, 856	00148	ROMA	A.S.L. 4 ROMA D /CANILE SANITARIO	0	0							costa	10	1-99	1	66.504	33.5335	0	SUP_ARTIF
160	14009475	2010-01-29	0	4.00274	2-4,99	2	F	2	Meticcio	meticcio	0			2014-01-29	1	altri mesi	0	2014	1	3	2	1	1	1	RM	23	CANILE COMUNALE MURATELLA	CANILE	CANILE COMUNALE MURATELLA	VIA DELLA MAGLIANA, 856	00148	ROMA	A.S.L. 4 ROMA D /CANILE SANITARIO	0	0							costa	10	1-99	1	66.504	33.5335	0	SUP_ARTIF
161	12000745	2008-01-02	1	4.00548	2-4,99	2	M	1	Meticcio	meticcio	0			2012-01-03	1	altri mesi	0	2012	1	3	2	1	1	1	RM	23	CANILE COMUNALE MURATELLA	CANILE	CANILE COMUNALE MURATELLA	VIA DELLA MAGLIANA, 856	00148	ROMA	A.S.L. 4 ROMA D /CANILE SANITARIO	0	0							costa	10	1-99	1	66.504	33.5335	0	SUP_ARTIF
162	12002623	2007-12-29	0	4.03836	2-4,99	2	F	2	Meticcio	meticcio	0			2012-01-11	1	altri mesi	0	2012	1	3	2	1	1	1	RM	23	CANILE COMUNALE MURATELLA	CANILE	CANILE COMUNALE MURATELLA	VIA DELLA MAGLIANA, 856	00148	ROMA	A.S.L. 4 ROMA D /CANILE SANITARIO	0	0							costa	10	1-99	1	66.504	33.5335	0	SUP_ARTIF
163	13002217	2008-12-04	0	4.09863	2-4,99	2	M	1	Meticcio	meticcio	0			2013-01-08	1	altri mesi	0	2013	1	3	2	1	1	1	RM	23	CANILE COMUNALE MURATELLA	CANILE	CANILE COMUNALE MURATELLA	VIA DELLA MAGLIANA, 856	00148	ROMA	A.S.L. 4 ROMA D /CANILE SANITARIO	0	0							costa	10	1-99	1	66.504	33.5335	0	SUP_ARTIF
164	14003246	2009-08-28	0	4.3726	2-4,99	2	F	2	Meticcio	meticcio	0			2014-01-10	1	altri mesi	0	2014	1	3	2	1	1	1	RM	23	CANILE COMUNALE MURATELLA	CANILE	O104 cs	VIA DELLA MAGLIANA, 856	00148	ROMA	A.S.L. 4 ROMA D /CANILE SANITARIO	0	0							costa	10	1-99	1	66.504	33.5335	0	SUP_ARTIF
165	12001382	2007-07-16	0	4.47671	2-4,99	2	M	1	Meticcio	meticcio	0			2012-01-05	1	altri mesi	0	2012	1	3	2	1	1	1	RM	23	CANILE COMUNALE MURATELLA	CANILE	CANILE COMUNALE MURATELLA	VIA DELLA MAGLIANA, 856	00148	ROMA	A.S.L. 4 ROMA D /CANILE SANITARIO	0	0							costa	10	1-99	1	66.504	33.5335	0	SUP_ARTIF
166	12000745	2007-01-02	0	5.00274	5-6,99	3	M	1	Meticcio	meticcio	0			2012-01-02	1	altri mesi	0	2012	1	3	2	1	1	1	RM	23	CANILE COMUNALE MURATELLA	CANILE	CANILE COMUNALE MURATELLA	VIA DELLA MAGLIANA, 856	00148	ROMA	A.S.L. 4 ROMA D /CANILE SANITARIO	0	0							costa	10	1-99	1	66.504	33.5335	0	SUP_ARTIF
167	12000745	2007-01-04	0	5.00274	5-6,99	3	M	1	Meticcio	meticcio	0			2012-01-04	1	altri mesi	0	2012	1	3	2	1	1	1	RM	23	CANILE COMUNALE MURATELLA	CANILE	CANILE COMUNALE MURATELLA	VIA DELLA MAGLIANA, 856	00148	ROMA	A.S.L. 4 ROMA D /CANILE SANITARIO	0	0							costa	10	1-99	1	66.504	33.5335	0	SUP_ARTIF
168	12000745	2007-01-04	0	5.00274	5-6,99	3	M	1	Meticcio	meticcio	0			2012-01-04	1	altri mesi	0	2012	1	3	2	1	1	1	RM	23	CANILE COMUNALE MURATELLA	CANILE	CANILE COMUNALE MURATELLA	VIA DELLA MAGLIANA, 856	00148	ROMA	A.S.L. 4 ROMA D /CANILE SANITARIO	0	0							costa	10	1-99	1	66.504	33.5335	0	SUP_ARTIF
169	12002623	2007-01-10	0	5.00274	5-6,99	3	F	2	Meticcio	meticcio	0			2012-01-10	1	altri mesi	0	2012	1	3	2	1	1	1	RM	23	CANILE COMUNALE MURATELLA	CANILE	CANILE COMUNALE MURATELLA	VIA DELLA MAGLIANA, 856	00148	ROMA	A.S.L. 4 ROMA D /CANILE SANITARIO	0	0							costa	10	1-99	1	66.504	33.5335	0	SUP_ARTIF
170	12004310	2007-01-17	0	5.00274	5-6,99	3	M	1	Meticcio	meticcio	0			2012-01-17	1	altri mesi	0	2012	1	3	2	1	1	1	RM	23	CANILE COMUNALE MURATELLA	CANILE	CANILE COMUNALE MURATELLA	VIA DELLA MAGLIANA, 856	00148	ROMA	A.S.L. 4 ROMA D /CANILE SANITARIO	0	0							costa	10	1-99	1	66.504	33.5335	0	SUP_ARTIF
171	12006578	2007-01-24	0	5.00274	5-6,99	3	M	1	Meticcio	meticcio	0			2012-01-24	1	altri mesi	0	2012	1	3	2	1	1	1	RM	23	CANILE COMUNALE MURATELLA	CANILE	CANILE COMUNALE MURATELLA	VIA DELLA MAGLIANA, 856	00148	ROMA	A.S.L. 4 ROMA D /CANILE SANITARIO	0	0							costa	10	1-99	1	66.504	33.5335	0	SUP_ARTIF
172	13000626	2008-01-04	0	5.00274	5-6,99	3	F	2	Meticcio	meticcio	0			2013-01-03	1	altri mesi	0	2013	1	3	2	1	1	1	RM	23	CANILE COMUNALE MURATELLA	CANILE	CANILE COMUNALE MURATELLA	VIA DELLA MAGLIANA, 856	00148	ROMA	A.S.L. 4 ROMA D /CANILE SANITARIO	0	0							costa	10	1-99	1	66.504	33.5335	0	SUP_ARTIF
173	13001187	2008-01-06	0	5.00274	5-6,99	3	F	2	Meticcio	meticcio	0			2013-01-05	1	altri mesi	0	2013	1	3	2	1	1	1	RM	23	CANILE COMUNALE MURATELLA	CANILE	CANILE COMUNALE MURATELLA	VIA DELLA MAGLIANA, 856	00148	ROMA	A.S.L. 4 ROMA D /CANILE SANITARIO	0	0							costa	10	1-99	1	66.504	33.5335	0	SUP_ARTIF
174	13004202	2008-01-22	0	5.00274	5-6,99	3	F	2	Meticcio	meticcio	0			2013-01-21	1	altri mesi	0	2013	1	3	2	1	1	1	RM	23	CANILE COMUNALE MURATELLA	CANILE	CANILE COMUNALE MURATELLA	VIA DELLA MAGLIANA, 856	00148	ROMA	A.S.L. 4 ROMA D /CANILE SANITARIO	0	0							costa	10	1-99	1	66.504	33.5335	0	SUP_ARTIF
175	14004547	2009-01-14	0	5.00274	5-6,99	3	M	1	Meticcio	meticcio	0			2014-01-14	1	altri mesi	0	2014	1	3	2	1	1	1	RM	23	CANILE COMUNALE MURATELLA	CANILE	CANILE COMUNALE MURATELLA	VIA DELLA MAGLIANA, 856	00148	ROMA	A.S.L. 4 ROMA D /CANILE SANITARIO	0	0							costa	10	1-99	1	66.504	33.5335	0	SUP_ARTIF
176	14005467	2009-01-18	0	5.00274	5-6,99	3	M	1	Meticcio	meticcio	0			2014-01-18	1	altri mesi	0	2014	1	3	2	1	1	1	RM	23	CANILE COMUNALE MURATELLA	CANILE	CANILE COMUNALE MURATELLA	VIA DELLA MAGLIANA, 856	00148	ROMA	A.S.L. 4 ROMA D /CANILE SANITARIO	0	0							costa	10	1-99	1	66.504	33.5335	0	SUP_ARTIF
177	14009474	2009-01-28	0	5.00274	5-6,99	3	F	2	Meticcio	meticcio	0			2014-01-28	1	altri mesi	0	2014	1	3	2	1	1	1	RM	23	CANILE COMUNALE MURATELLA	CANILE	CANILE COMUNALE MURATELLA	VIA DELLA MAGLIANA, 856	00148	ROMA	A.S.L. 4 ROMA D /CANILE SANITARIO	0	0							costa	10	1-99	1	66.504	33.5335	0	SUP_ARTIF
178	12006578	2007-01-30	0	5.00274	5-6,99	3	M	1	Meticcio	meticcio	0			2012-01-30	1	altri mesi	0	2012	1	3	2	1	1	1	RM	23	CANILE COMUNALE MURATELLA	CANILE	CANILE COMUNALE MURATELLA	VIA DELLA MAGLIANA, 856	00148	ROMA	A.S.L. 4 ROMA D /CANILE SANITARIO	1	1							costa	10	1-99	1	66.504	33.5335	0	SUP_ARTIF
179	14005462	2009-01-17	0	5.00274	5-6,99	3	F	2	Meticcio	meticcio	0			2014-01-17	1	altri mesi	0	2014	1	3	2	1	1	1	RM	23	CANILE COMUNALE MURATELLA	CANILE	CANILE COMUNALE MURATELLA	VIA DELLA MAGLIANA, 856	00148	ROMA	A.S.L. 4 ROMA D /CANILE SANITARIO	1	1							costa	10	1-99	1	66.504	33.5335	0	SUP_ARTIF
180	14006778	2008-08-01	0	5.47671	5-6,99	3	M	1	Meticcio	meticcio	0			2014-01-21	1	altri mesi	0	2014	1	3	2	1	1	1	RM	23	CANILE COMUNALE MURATELLA	CANILE	CANILE COMUNALE MURATELLA	VIA DELLA MAGLIANA, 856	00148	ROMA	A.S.L. 4 ROMA D /CANILE SANITARIO	0	0							costa	10	1-99	1	66.504	33.5335	0	SUP_ARTIF
181	13004202	2007-05-15	0	5.69315	5-6,99	3	F	2	Meticcio	meticcio	0			2013-01-21	1	altri mesi	0	2013	1	3	2	1	1	1	RM	23	CANILE COMUNALE MURATELLA	CANILE	CANILE COMUNALE MURATELLA	VIA DELLA MAGLIANA, 856	00148	ROMA	A.S.L. 4 ROMA D /CANILE SANITARIO	0	0							costa	10	1-99	1	66.504	33.5335	0	SUP_ARTIF
182	12001382	2006-01-09	0	6.00274	5-6,99	3	F	2	Meticcio	meticcio	0			2012-01-09	1	altri mesi	0	2012	1	3	2	1	1	1	RM	23	CANILE COMUNALE MURATELLA	CANILE	CANILE COMUNALE MURATELLA	VIA DELLA MAGLIANA, 856	00148	ROMA	A.S.L. 4 ROMA D /CANILE SANITARIO	0	0							costa	10	1-99	1	66.504	33.5335	0	SUP_ARTIF
183	12006578	2006-01-27	0	6.00274	5-6,99	3	F	2	Meticcio	meticcio	0			2012-01-27	1	altri mesi	0	2012	1	3	2	1	1	1	RM	23	CANILE COMUNALE MURATELLA	CANILE	CANILE COMUNALE MURATELLA	VIA DELLA MAGLIANA, 856	00148	ROMA	A.S.L. 4 ROMA D /CANILE SANITARIO	0	0							costa	10	1-99	1	66.504	33.5335	0	SUP_ARTIF
184	13003631	2007-01-16	0	6.00274	5-6,99	3	F	2	Meticcio	meticcio	0			2013-01-15	1	altri mesi	0	2013	1	3	2	1	1	1	RM	23	CANILE COMUNALE MURATELLA	CANILE	CANILE COMUNALE MURATELLA	VIA DELLA MAGLIANA, 856	00148	ROMA	A.S.L. 4 ROMA D /CANILE SANITARIO	0	0							costa	10	1-99	1	66.504	33.5335	0	SUP_ARTIF
185	13002900	2007-01-12	0	6.00548	5-6,99	3	M	1	Meticcio	meticcio	0			2013-01-12	1	altri mesi	0	2013	1	3	2	1	1	1	RM	23	CANILE COMUNALE MURATELLA	CANILE	CANILE COMUNALE MURATELLA	VIA DELLA MAGLIANA, 856	00148	ROMA	A.S.L. 4 ROMA D /CANILE SANITARIO	0	0							costa	10	1-99	1	66.504	33.5335	0	SUP_ARTIF
186	14009471	2008-01-24	0	6.00548	5-6,99	3	M	1	Meticcio	meticcio	0			2014-01-24	1	altri mesi	0	2014	1	3	2	1	1	1	RM	23	CANILE COMUNALE MURATELLA	CANILE	CANILE COMUNALE MURATELLA	VIA DELLA MAGLIANA, 856	00148	ROMA	A.S.L. 4 ROMA D /CANILE SANITARIO	0	0							costa	10	1-99	1	66.504	33.5335	0	SUP_ARTIF
187	14006779	2007-12-01	0	6.14795	5-6,99	3	F	2	Meticcio	meticcio	0			2014-01-22	1	altri mesi	0	2014	1	3	2	1	1	1	RM	23	CANILE COMUNALE MURATELLA	CANILE	CANILE COMUNALE MURATELLA	VIA DELLA MAGLIANA, 856	00148	ROMA	A.S.L. 4 ROMA D /CANILE SANITARIO	0	0							costa	10	1-99	1	66.504	33.5335	0	SUP_ARTIF
188	12004310	2005-10-01	0	6.29589	5-6,99	3	M	1	Meticcio	meticcio	0			2012-01-16	1	altri mesi	0	2012	1	3	2	1	1	1	RM	23	CANILE COMUNALE MURATELLA	CANILE	CANILE COMUNALE MURATELLA	VIA DELLA MAGLIANA, 856	00148	ROMA	A.S.L. 4 ROMA D /CANILE SANITARIO	0	0							costa	10	1-99	1	66.504	33.5335	0	SUP_ARTIF
189	12004961	2005-01-22	0	7.00548	7-	4	F	2	Meticcio	meticcio	0			2012-01-23	1	altri mesi	0	2012	1	3	2	1	1	1	RM	23	CANILE COMUNALE MURATELLA	CANILE	CANILE COMUNALE MURATELLA	VIA DELLA MAGLIANA, 856	00148	ROMA	A.S.L. 4 ROMA D /CANILE SANITARIO	0	0							costa	10	1-99	1	66.504	33.5335	0	SUP_ARTIF
190	13000626	2006-01-03	0	7.00548	7-	4	M	1	Meticcio	meticcio	0			2013-01-03	1	altri mesi	0	2013	1	3	2	1	1	1	RM	23	CANILE COMUNALE MURATELLA	CANILE	CANILE COMUNALE MURATELLA	VIA DELLA MAGLIANA, 856	00148	ROMA	A.S.L. 4 ROMA D /CANILE SANITARIO	0	0							costa	10	1-99	1	66.504	33.5335	0	SUP_ARTIF
191	13002228	2005-10-05	0	7.26849	7-	4	F	2	Meticcio	meticcio	0			2013-01-09	1	altri mesi	0	2013	1	3	2	1	1	1	RM	23	CANILE COMUNALE MURATELLA	CANILE	CANILE COMUNALE MURATELLA	VIA DELLA MAGLIANA, 856	00148	ROMA	A.S.L. 4 ROMA D /CANILE SANITARIO	0	0							costa	10	1-99	1	66.504	33.5335	0	SUP_ARTIF
192	13000624	2005-01-02	0	8.00548	7-	4	M	1	Meticcio	meticcio	0			2013-01-02	1	altri mesi	0	2013	1	3	2	1	1	1	RM	23	CANILE COMUNALE MURATELLA	CANILE	CANILE COMUNALE MURATELLA	VIA DELLA MAGLIANA, 856	00148	ROMA	A.S.L. 4 ROMA D /CANILE SANITARIO	0	0							costa	10	1-99	1	66.504	33.5335	0	SUP_ARTIF
193	14002257	2006-01-07	0	8.00548	7-	4	M	1	Meticcio	meticcio	0			2014-01-07	1	altri mesi	0	2014	1	3	2	1	1	1	RM	23	CANILE COMUNALE MURATELLA	CANILE	CANILE COMUNALE MURATELLA	VIA DELLA MAGLIANA, 856	00148	ROMA	A.S.L. 4 ROMA D /CANILE SANITARIO	0	0							costa	10	1-99	1	66.504	33.5335	0	SUP_ARTIF
194	14002257	2006-01-07	0	8.00548	7-	4	M	1	Meticcio	meticcio	0			2014-01-07	1	altri mesi	0	2014	1	3	2	1	1	1	RM	23	CANILE COMUNALE MURATELLA	CANILE	CANILE COMUNALE MURATELLA	VIA DELLA MAGLIANA, 856	00148	ROMA	A.S.L. 4 ROMA D /CANILE SANITARIO	0	0							costa	10	1-99	1	66.504	33.5335	0	SUP_ARTIF
195	non rego	2006-01-06	0	8.00548	7-	4	M	1	Meticcio	meticcio	0			2014-01-06	1	altri mesi	0	2014	1	3	2	1	1	1	RM	23	CANILE COMUNALE MURATELLA	CANILE	CANILE COMUNALE MURATELLA	VIA DELLA MAGLIANA, 856	#N/A	ROMA	A.S.L. 4 ROMA D /CANILE SANITARIO	0	0							costa	10	1-99	1	66.504	33.5335	0	SUP_ARTIF
196	14003246	2006-01-10	0	8.00548	7-	4	M	1	Meticcio	meticcio	0			2014-01-10	1	altri mesi	0	2014	1	3	2	1	1	1	RM	23	CANILE COMUNALE MURATELLA	CANILE	O104 cs	VIA DELLA MAGLIANA, 856	00148	ROMA	A.S.L. 4 ROMA D /CANILE SANITARIO	0	0							costa	10	1-99	1	66.504	33.5335	0	SUP_ARTIF
197	13002227	2005-01-10	1	8.00548	7-	4	F	2	Meticcio	meticcio	0			2013-01-10	1	altri mesi	0	2013	1	3	2	1	1	1	RM	23	CANILE COMUNALE MURATELLA	CANILE	CANILE COMUNALE MURATELLA	VIA DELLA MAGLIANA, 856	00148	ROMA	A.S.L. 4 ROMA D /CANILE SANITARIO	1	2							costa	10	1-99	1	66.504	33.5335	0	SUP_ARTIF
198	13002228	2005-01-01	0	8.0274	7-	4	M	1	Meticcio	meticcio	0			2013-01-09	1	altri mesi	0	2013	1	3	2	1	1	1	RM	23	CANILE COMUNALE MURATELLA	CANILE	CANILE COMUNALE MURATELLA	VIA DELLA MAGLIANA, 856	00148	ROMA	A.S.L. 4 ROMA D /CANILE SANITARIO	0	0							costa	10	1-99	1	66.504	33.5335	0	SUP_ARTIF
199	14002262	2005-01-08	0	9.00822	7-	4	M	1	Meticcio	meticcio	0			2014-01-09	1	altri mesi	0	2014	1	3	2	1	1	1	RM	23	CANILE COMUNALE MURATELLA	CANILE	CANILE COMUNALE MURATELLA	VIA DELLA MAGLIANA, 856	00148	ROMA	A.S.L. 4 ROMA D /CANILE SANITARIO	0	0							costa	10	1-99	1	66.504	33.5335	0	SUP_ARTIF
200	13006683	2003-11-10	0	9.21918	7-	4	M	1	Meticcio	meticcio	0			2013-01-26	1	altri mesi	0	2013	1	3	2	1	1	1	RM	23	CANILE COMUNALE MURATELLA	CANILE	CANILE COMUNALE MURATELLA	VIA DELLA MAGLIANA, 856	00148	ROMA	A.S.L. 4 ROMA D /CANILE SANITARIO	0	0							costa	10	1-99	1	66.504	33.5335	0	SUP_ARTIF
201	13002226	2003-01-09	0	10.0055	7-	4	M	1	Meticcio	meticcio	0			2013-01-08	1	altri mesi	0	2013	1	3	2	1	1	1	RM	23	CANILE COMUNALE MURATELLA	CANILE	CANILE COMUNALE MURATELLA	VIA DELLA MAGLIANA, 856	00148	ROMA	A.S.L. 4 ROMA D /CANILE SANITARIO	0	0							costa	10	1-99	1	66.504	33.5335	0	SUP_ARTIF
202	14006778	2004-01-22	1	10.0055	7-	4	M	1	Meticcio	meticcio	0			2014-01-21	1	altri mesi	0	2014	1	3	2	1	1	1	RM	23	CANILE COMUNALE MURATELLA	CANILE	CANILE COMUNALE MURATELLA	VIA DELLA MAGLIANA, 856	00148	ROMA	A.S.L. 4 ROMA D /CANILE SANITARIO	0	0							costa	10	1-99	1	66.504	33.5335	0	SUP_ARTIF
203	12001382	2001-01-05	1	11.0082	7-	4	M	1	Meticcio	meticcio	0			2012-01-06	1	altri mesi	0	2012	1	3	2	1	1	1	RM	23	CANILE COMUNALE MURATELLA	CANILE	CANILE COMUNALE MURATELLA	VIA DELLA MAGLIANA, 856	00148	ROMA	A.S.L. 4 ROMA D /CANILE SANITARIO	0	0							costa	10	1-99	1	66.504	33.5335	0	SUP_ARTIF
204	14009474	2003-01-28	0	11.0082	7-	4	M	1	Meticcio	meticcio	0			2014-01-28	1	altri mesi	0	2014	1	3	2	1	1	1	RM	23	CANILE COMUNALE MURATELLA	CANILE	CANILE COMUNALE MURATELLA	VIA DELLA MAGLIANA, 856	00148	ROMA	A.S.L. 4 ROMA D /CANILE SANITARIO	0	0							costa	10	1-99	1	66.504	33.5335	0	SUP_ARTIF
205	14009475	2002-11-23	0	11.1918	7-	4	M	1	Meticcio	meticcio	0			2014-01-29	1	altri mesi	0	2014	1	3	2	1	1	1	RM	23	CANILE COMUNALE MURATELLA	CANILE	CANILE COMUNALE MURATELLA	VIA DELLA MAGLIANA, 856	00148	ROMA	A.S.L. 4 ROMA D /CANILE SANITARIO	0	0							costa	10	1-99	1	66.504	33.5335	0	SUP_ARTIF
206	12004310	1999-01-16	0	13.0082	7-	4	M	1	Meticcio	meticcio	0			2012-01-16	1	altri mesi	0	2012	1	3	2	1	1	1	RM	23	CANILE COMUNALE MURATELLA	CANILE	CANILE COMUNALE MURATELLA	VIA DELLA MAGLIANA, 856	00148	ROMA	A.S.L. 4 ROMA D /CANILE SANITARIO	0	0							costa	10	1-99	1	66.504	33.5335	0	SUP_ARTIF
207	13004201	2000-01-20	0	13.0082	7-	4	F	2	Meticcio	meticcio	0			2013-01-19	1	altri mesi	0	2013	1	3	2	1	1	1	RM	23	CANILE COMUNALE MURATELLA	CANILE	CANILE COMUNALE MURATELLA	VIA DELLA MAGLIANA, 856	00148	ROMA	A.S.L. 4 ROMA D /CANILE SANITARIO	0	0							costa	10	1-99	1	66.504	33.5335	0	SUP_ARTIF
208	14009471	2001-01-24	0	13.0082	7-	4	F	2	Meticcio	meticcio	0			2014-01-24	1	altri mesi	0	2014	1	3	2	1	1	1	RM	23	CANILE COMUNALE MURATELLA	CANILE	CANILE COMUNALE MURATELLA	VIA DELLA MAGLIANA, 856	00148	ROMA	A.S.L. 4 ROMA D /CANILE SANITARIO	0	0							costa	10	1-99	1	66.504	33.5335	0	SUP_ARTIF
209	13003635	2000-01-01	0	13.0548	7-	4	M	1	Meticcio	meticcio	0			2013-01-17	1	altri mesi	0	2013	1	3	2	1	1	1	RM	23	CANILE COMUNALE MURATELLA	CANILE	CANILE COMUNALE MURATELLA	VIA DELLA MAGLIANA, 856	00148	ROMA	A.S.L. 4 ROMA D /CANILE SANITARIO	0	0							costa	10	1-99	1	66.504	33.5335	0	SUP_ARTIF
210	13002902	1998-07-14	1	14.5151	7-	4	M	1	Meticcio	meticcio	0			2013-01-14	1	altri mesi	0	2013	1	3	2	1	1	1	RM	23	CANILE COMUNALE MURATELLA	CANILE	CANILE COMUNALE MURATELLA	VIA DELLA MAGLIANA, 856	00148	ROMA	A.S.L. 4 ROMA D /CANILE SANITARIO	0	0							costa	10	1-99	1	66.504	33.5335	0	SUP_ARTIF
211	14005469	1999-01-20	0	15.011	7-	4	M	1	Meticcio	meticcio	0			2014-01-20	1	altri mesi	0	2014	1	3	2	1	1	1	RM	23	CANILE COMUNALE MURATELLA	CANILE	CANILE COMUNALE MURATELLA	VIA DELLA MAGLIANA, 856	00148	ROMA	A.S.L. 4 ROMA D /CANILE SANITARIO	0	0							costa	10	1-99	1	66.504	33.5335	0	SUP_ARTIF
212	13002893	1996-01-01	1	17.0411	7-	4	M	1	Meticcio	meticcio	0			2013-01-11	1	altri mesi	0	2013	1	3	2	1	1	1	RM	23	CANILE COMUNALE MURATELLA	CANILE	CANILE COMUNALE MURATELLA	VIA DELLA MAGLIANA, 856	00148	ROMA	A.S.L. 4 ROMA D /CANILE SANITARIO	0	0							costa	10	1-99	1	66.504	33.5335	0	SUP_ARTIF
213	13005173	1995-01-01	0	18.0712	7-	4	M	1	Meticcio	meticcio	0			2013-01-22	1	altri mesi	0	2013	1	3	2	1	1	1	RM	23	CANILE COMUNALE MURATELLA	CANILE	CANILE COMUNALE MURATELLA	VIA DELLA MAGLIANA, 856	00148	ROMA	A.S.L. 4 ROMA D /CANILE SANITARIO	0	0							costa	10	1-99	1	66.504	33.5335	0	SUP_ARTIF
214	13005107	2009-08-18	0	3.43562	2-4,99	2	F	2	Segugio	razza	1	corto	3	2013-01-23	1	altri mesi	0	2013		3	3	1	1	2	LT	57	CLINICA VETERINARIA PACIFICO	CANILE	CLINICA VETERINARIA PACIFICO	VIA FONTANA MURATA, 8	04013	SERMONETA	A.S.L. 11 LATINA - LATINA AREA A e C	0	0	24-30,5	24	0,5	12.25	11-25	2	costa	13	1-99	1	28.9697	71.1391	0	SUP_AGRI
215	assente-	2008-01-01	0	4.02466	2-4,99	2	M	1	Epagneul breton	razza	1	medio	2	2012-01-09	1	altri mesi	0	2012	2	3	2	1	1	2	LT	57	CLINICA VETERINARIA PACIFICO	CANILE	CLINICA VETERINARIA PACIFICO	VIA FONTANA MURATA, 8	#N/A	SERMONETA	A.S.L. 11 LATINA - LATINA AREA A e C	0	0	12-15	12	15	13.5	11-25	2	costa	13	1-99	1	28.9697	71.1391	0	SUP_AGRI
216	assente-	2011-04-03	0	0.778082	0-1,99	1	F	2	Border Collie	razza	1			2012-01-12	1	altri mesi	0	2012		3	2	1	1	2	LT	57	CLINICA VETERINARIA PACIFICO	CANILE	CLINICA VETERINARIA PACIFICO	VIA FONTANA MURATA, 8	#N/A	SERMONETA	A.S.L. 11 LATINA - LATINA AREA A e C	0	0	14-20	14	20	17	11-25	2	costa	13	1-99	1	28.9697	71.1391	0	SUP_AGRI
217	14003390	2010-11-24	0	3.13973	2-4,99	2	F	2	Setter Inglese	razza	1	lungo	1	2014-01-13	1	altri mesi	0	2014	2	3	3	1	1	2	LT	57	CLINICA VETERINARIA PACIFICO	CANILE	CLINICA VETERINARIA PACIFICO	VIA FONTANA MURATA, 8	04013	SERMONETA	A.S.L. 11 LATINA - LATINA AREA A e C	0	0	25-30	25	30	27.5	26-44	3	costa	13	1-99	1	28.9697	71.1391	0	SUP_AGRI
218	12004869	2001-11-19	1	10.1836	7-	4	M	1	Setter Inglese	razza	1	lungo	1	2012-01-23	1	altri mesi	0	2012		3	2	1	1	2	LT	57	CLINICA VETERINARIA PACIFICO	CANILE	CLINICA VETERINARIA PACIFICO	VIA FONTANA MURATA, 8	04013	SERMONETA	A.S.L. 11 LATINA - LATINA AREA A e C	0	0	25-30	25	30	27.5	26-44	3	costa	13	1-99	1	28.9697	71.1391	0	SUP_AGRI
219	12000575	2008-01-16	0	4.03014	2-4,99	2	F	2	Pastore Tedesco	razza	1			2012-01-26	1	altri mesi	0	2012		3	2	1	1	2	LT	57	CLINICA VETERINARIA PACIFICO	CANILE	CLINICA VETERINARIA PACIFICO	VIA FONTANA MURATA, 8	#N/A	SERMONETA	A.S.L. 11 LATINA - LATINA AREA A e C	0	0	34-43	34	43	38.5	26-44	3	costa	13	1-99	1	28.9697	71.1391	0	SUP_AGRI
220	14001788	2007-01-01	0	7.0137	7-	4	M	1	Pastore Tedesco	razza	1			2014-01-04	1	altri mesi	0	2014		3	2	1	1	2	LT	57	CLINICA VETERINARIA PACIFICO	CANILE	CLINICA VETERINARIA PACIFICO	VIA FONTANA MURATA, 8	04013	SERMONETA	A.S.L. 11 LATINA - LATINA AREA A e C	0	0	34-43	34	43	38.5	26-44	3	costa	13	1-99	1	28.9697	71.1391	0	SUP_AGRI
221	assente-	2005-01-01	0	7.03288	7-	4	M	1	Pastore Tedesco	razza	1			2012-01-12	1	altri mesi	0	2012	3	3	3	1	1	2	LT	57	CLINICA VETERINARIA PACIFICO	CANILE	CLINICA VETERINARIA PACIFICO	VIA FONTANA MURATA, 8	#N/A	SERMONETA	A.S.L. 11 LATINA - LATINA AREA A e C	0	0	34-43	34	43	38.5	26-44	3	costa	13	1-99	1	28.9697	71.1391	0	SUP_AGRI
222	14008997	2013-06-22	1	0.608219	0-1,99	1	F	2	Meticcio	meticcio	0			2014-01-30	1	altri mesi	0	2014		3	3	1	1	2	LT	57	CLINICA VETERINARIA PACIFICO	CANILE	CLINICA VETERINARIA PACIFICO	VIA FONTANA MURATA, 8	04013	SERMONETA	A.S.L. 11 LATINA - LATINA AREA A e C	0	0							costa	13	1-99	1	28.9697	71.1391	0	SUP_AGRI
223	12000144	2011-02-17	0	0.873973	0-1,99	1	M	1	Meticcio	meticcio	0			2012-01-02	1	altri mesi	0	2012		3	2	1	1	2	LT	57	CLINICA VETERINARIA PACIFICO	CANILE	CLINICA VETERINARIA PACIFICO	VIA FONTANA MURATA, 8	04013	SERMONETA	A.S.L. 11 LATINA - LATINA AREA A e C	0	0							costa	13	1-99	1	28.9697	71.1391	0	SUP_AGRI
224	13005724	2012-01-01	0	1.00548	0-1,99	1	M	1	Meticcio	meticcio	0			2013-01-02	1	altri mesi	0	2013	2	3	1	1	1	1	LT	57	CLINICA VETERINARIA PACIFICO	CANILE	CLINICA VETERINARIA PACIFICO	VIA FONTANA MURATA, 8	04013	SERMONETA	A.S.L. 11 LATINA - LATINA AREA A e C	1	8							costa	13	1-99	1	28.9697	71.1391	0	SUP_AGRI
225	13002710	2011-12-05	0	1.09863	0-1,99	1	M	1	Meticcio	meticcio	0			2013-01-09	1	altri mesi	0	2013		3	3	1	1	2	LT	57	CLINICA VETERINARIA PACIFICO	CANILE	CLINICA VETERINARIA PACIFICO	VIA FONTANA MURATA, 8	04013	SERMONETA	A.S.L. 11 LATINA - LATINA AREA A e C	0	0							costa	13	1-99	1	28.9697	71.1391	0	SUP_AGRI
226	12004869	2010-12-16	0	1.10685	0-1,99	1	F	2	Meticcio	meticcio	0			2012-01-24	1	altri mesi	0	2012		3	2	1	1	2	LT	57	CLINICA VETERINARIA PACIFICO	CANILE	CLINICA VETERINARIA PACIFICO	VIA FONTANA MURATA, 8	04013	SERMONETA	A.S.L. 11 LATINA - LATINA AREA A e C	1	4							costa	13	1-99	1	28.9697	71.1391	0	SUP_AGRI
227	12004869	2010-10-14	0	1.27671	0-1,99	1	M	1	Meticcio	meticcio	0			2012-01-23	1	altri mesi	0	2012		3	2	1	1	2	LT	57	CLINICA VETERINARIA PACIFICO	CANILE	CLINICA VETERINARIA PACIFICO	VIA FONTANA MURATA, 8	04013	SERMONETA	A.S.L. 11 LATINA - LATINA AREA A e C	0	0							costa	13	1-99	1	28.9697	71.1391	0	SUP_AGRI
228	14004852	2011-11-02	0	2.20548	2-4,99	2	M	1	Meticcio	meticcio	0			2014-01-15	1	altri mesi	0	2014		3	3	1	1	2	LT	57	CLINICA VETERINARIA PACIFICO	CANILE	CLINICA VETERINARIA PACIFICO	VIA FONTANA MURATA, 8	04013	SERMONETA	A.S.L. 11 LATINA - LATINA AREA A e C	0	0							costa	13	1-99	1	28.9697	71.1391	0	SUP_AGRI
229	14001788	2011-08-20	0	2.37808	2-4,99	2	F	2	Meticcio	meticcio	0			2014-01-04	1	altri mesi	0	2014		3	2	1	1	2	LT	57	CLINICA VETERINARIA PACIFICO	CANILE	CLINICA VETERINARIA PACIFICO	VIA FONTANA MURATA, 8	04013	SERMONETA	A.S.L. 11 LATINA - LATINA AREA A e C	0	0							costa	13	1-99	1	28.9697	71.1391	0	SUP_AGRI
230	12005752	2009-01-01	0	3.06849	2-4,99	2	M	1	Meticcio	meticcio	0			2012-01-26	1	altri mesi	0	2012		3	2	1	1	2	LT	57	CLINICA VETERINARIA PACIFICO	CANILE	CLINICA VETERINARIA PACIFICO	VIA FONTANA MURATA, 8	04013	SERMONETA	A.S.L. 11 LATINA - LATINA AREA A e C	0	0							costa	13	1-99	1	28.9697	71.1391	0	SUP_AGRI
231	14007306	2010-10-18	0	3.26849	2-4,99	2	M	1	Meticcio	meticcio	0			2014-01-23	1	altri mesi	0	2014		3	3	1	1	2	LT	57	CLINICA VETERINARIA PACIFICO	CANILE	CLINICA VETERINARIA PACIFICO	VIA FONTANA MURATA, 8	04013	SERMONETA	A.S.L. 11 LATINA - LATINA AREA A e C	0	0							costa	13	1-99	1	28.9697	71.1391	0	SUP_AGRI
232	14003389	2010-09-30	0	3.27945	2-4,99	2	M	1	Meticcio	meticcio	0			2014-01-09	1	altri mesi	0	2014		3	2	1	1	2	LT	57	CLINICA VETERINARIA PACIFICO	CANILE	CLINICA VETERINARIA PACIFICO	VIA FONTANA MURATA, 8	04013	SERMONETA	A.S.L. 11 LATINA - LATINA AREA A e C	0	0							costa	13	1-99	1	28.9697	71.1391	0	SUP_AGRI
233	14001788	2010-01-28	0	3.93699	2-4,99	2	M	1	Meticcio	meticcio	0			2014-01-04	1	altri mesi	0	2014		3	3	1	1	2	LT	57	CLINICA VETERINARIA PACIFICO	CANILE	CLINICA VETERINARIA PACIFICO	VIA FONTANA MURATA, 8	04013	SERMONETA	A.S.L. 11 LATINA - LATINA AREA A e C	0	0							costa	13	1-99	1	28.9697	71.1391	0	SUP_AGRI
234	14008997	2010-02-14	0	3.96164	2-4,99	2	F	2	Meticcio	meticcio	0			2014-01-30	1	altri mesi	0	2014		3	3	1	1	2	LT	57	CLINICA VETERINARIA PACIFICO	CANILE	CLINICA VETERINARIA PACIFICO	VIA FONTANA MURATA, 8	04013	SERMONETA	A.S.L. 11 LATINA - LATINA AREA A e C	0	0							costa	13	1-99	1	28.9697	71.1391	0	SUP_AGRI
235	14008997	2010-01-07	0	4.06575	2-4,99	2	F	2	Meticcio	meticcio	0			2014-01-30	1	altri mesi	0	2014		3	3	1	1	2	LT	57	CLINICA VETERINARIA PACIFICO	CANILE	CLINICA VETERINARIA PACIFICO	VIA FONTANA MURATA, 8	04013	SERMONETA	A.S.L. 11 LATINA - LATINA AREA A e C	0	0							costa	13	1-99	1	28.9697	71.1391	0	SUP_AGRI
236	14008997	2010-01-04	0	4.07397	2-4,99	2	M	1	Meticcio	meticcio	0			2014-01-30	1	altri mesi	0	2014		3	3	1	1	2	LT	57	CLINICA VETERINARIA PACIFICO	CANILE	CLINICA VETERINARIA PACIFICO	VIA FONTANA MURATA, 8	04013	SERMONETA	A.S.L. 11 LATINA - LATINA AREA A e C	0	0							costa	13	1-99	1	28.9697	71.1391	0	SUP_AGRI
237	12000894	2007-11-09	0	4.1589	2-4,99	2	M	1	Meticcio	meticcio	0			2012-01-05	1	altri mesi	0	2012		3	2	1	1	2	LT	57	CLINICA VETERINARIA PACIFICO	CANILE	CLINICA VETERINARIA PACIFICO	VIA FONTANA MURATA, 8	04013	SERMONETA	A.S.L. 11 LATINA - LATINA AREA A e C	0	0							costa	13	1-99	1	28.9697	71.1391	0	SUP_AGRI
238	14008997	2009-01-04	0	5.07397	5-6,99	3	M	1	Meticcio	meticcio	0			2014-01-30	1	altri mesi	0	2014		3	3	1	1	2	LT	57	CLINICA VETERINARIA PACIFICO	CANILE	CLINICA VETERINARIA PACIFICO	VIA FONTANA MURATA, 8	04013	SERMONETA	A.S.L. 11 LATINA - LATINA AREA A e C	0	0							costa	13	1-99	1	28.9697	71.1391	0	SUP_AGRI
239	14003390	2008-09-01	0	5.36986	5-6,99	3	M	1	Meticcio	meticcio	0			2014-01-13	1	altri mesi	0	2014		3	2	1	1	2	LT	57	CLINICA VETERINARIA PACIFICO	CANILE	CLINICA VETERINARIA PACIFICO	VIA FONTANA MURATA, 8	04013	SERMONETA	A.S.L. 11 LATINA - LATINA AREA A e C	0	0							costa	13	1-99	1	28.9697	71.1391	0	SUP_AGRI
240	14003390	2007-08-21	0	6.40274	5-6,99	3	M	1	Meticcio	meticcio	0			2014-01-13	1	altri mesi	0	2014		3	2	1	1	2	LT	57	CLINICA VETERINARIA PACIFICO	CANILE	CLINICA VETERINARIA PACIFICO	VIA FONTANA MURATA, 8	04013	SERMONETA	A.S.L. 11 LATINA - LATINA AREA A e C	0	0							costa	13	1-99	1	28.9697	71.1391	0	SUP_AGRI
241	14001788	2007-05-01	0	6.68493	5-6,99	3	M	1	Meticcio	meticcio	0			2014-01-04	1	altri mesi	0	2014		3	2	1	1	2	LT	57	CLINICA VETERINARIA PACIFICO	CANILE	CLINICA VETERINARIA PACIFICO	VIA FONTANA MURATA, 8	04013	SERMONETA	A.S.L. 11 LATINA - LATINA AREA A e C	0	0							costa	13	1-99	1	28.9697	71.1391	0	SUP_AGRI
242	12004869	2005-01-23	1	7.00274	7-	4	F	2	Meticcio	meticcio	0			2012-01-23	1	altri mesi	0	2012		3	2	1	1	2	LT	57	CLINICA VETERINARIA PACIFICO	CANILE	CLINICA VETERINARIA PACIFICO	VIA FONTANA MURATA, 8	04013	SERMONETA	A.S.L. 11 LATINA - LATINA AREA A e C	0	0							costa	13	1-99	1	28.9697	71.1391	0	SUP_AGRI
243	14001788	2007-01-01	0	7.0137	7-	4	F	2	Meticcio	meticcio	0			2014-01-04	1	altri mesi	0	2014		3	2	1	1	2	LT	57	CLINICA VETERINARIA PACIFICO	CANILE	CLINICA VETERINARIA PACIFICO	VIA FONTANA MURATA, 8	04013	SERMONETA	A.S.L. 11 LATINA - LATINA AREA A e C	0	0							costa	13	1-99	1	28.9697	71.1391	0	SUP_AGRI
244	14003389	2005-01-01	0	9.0274	7-	4	M	1	Meticcio	meticcio	0			2014-01-09	1	altri mesi	0	2014		3	2	1	1	2	LT	57	CLINICA VETERINARIA PACIFICO	CANILE	CLINICA VETERINARIA PACIFICO	VIA FONTANA MURATA, 8	04013	SERMONETA	A.S.L. 11 LATINA - LATINA AREA A e C	1	1							costa	13	1-99	1	28.9697	71.1391	0	SUP_AGRI
245	14001788	2004-12-04	0	9.09041	7-	4	F	2	Meticcio	meticcio	0			2014-01-04	1	altri mesi	0	2014		3	2	1	1	2	LT	57	CLINICA VETERINARIA PACIFICO	CANILE	CLINICA VETERINARIA PACIFICO	VIA FONTANA MURATA, 8	04013	SERMONETA	A.S.L. 11 LATINA - LATINA AREA A e C	0	0							costa	13	1-99	1	28.9697	71.1391	0	SUP_AGRI
246	14003389	2004-09-06	0	9.34795	7-	4	F	2	Meticcio	meticcio	0			2014-01-09	1	altri mesi	0	2014		3	2	1	1	2	LT	57	CLINICA VETERINARIA PACIFICO	CANILE	CLINICA VETERINARIA PACIFICO	VIA FONTANA MURATA, 8	04013	SERMONETA	A.S.L. 11 LATINA - LATINA AREA A e C	0	0							costa	13	1-99	1	28.9697	71.1391	0	SUP_AGRI
247	14001788	2003-08-30	0	9.35616	7-	4	M	1	Meticcio	meticcio	0			2013-01-04	1	altri mesi	0	2013		3	2	1	1	2	LT	57	CLINICA VETERINARIA PACIFICO	CANILE	CLINICA VETERINARIA PACIFICO	VIA FONTANA MURATA, 8	04013	SERMONETA	A.S.L. 11 LATINA - LATINA AREA A e C	0	0							costa	13	1-99	1	28.9697	71.1391	0	SUP_AGRI
248	14001788	2003-01-01	0	10.0164	7-	4	M	1	Meticcio	meticcio	0			2013-01-04	1	altri mesi	0	2013		3	2	1	1	2	LT	57	CLINICA VETERINARIA PACIFICO	CANILE	CLINICA VETERINARIA PACIFICO	VIA FONTANA MURATA, 8	04013	SERMONETA	A.S.L. 11 LATINA - LATINA AREA A e C	0	0							costa	13	1-99	1	28.9697	71.1391	0	SUP_AGRI
249	14003390	2004-01-01	0	10.0411	7-	4	M	1	Meticcio	meticcio	0			2014-01-13	1	altri mesi	0	2014		3	2	1	1	2	LT	57	CLINICA VETERINARIA PACIFICO	CANILE	CLINICA VETERINARIA PACIFICO	VIA FONTANA MURATA, 8	04013	SERMONETA	A.S.L. 11 LATINA - LATINA AREA A e C	0	0							costa	13	1-99	1	28.9697	71.1391	0	SUP_AGRI
250	14003390	2003-10-14	0	10.2575	7-	4	F	2	Meticcio	meticcio	0			2014-01-13	1	altri mesi	0	2014		3	2	1	1	2	LT	57	CLINICA VETERINARIA PACIFICO	CANILE	CLINICA VETERINARIA PACIFICO	VIA FONTANA MURATA, 8	04013	SERMONETA	A.S.L. 11 LATINA - LATINA AREA A e C	0	0							costa	13	1-99	1	28.9697	71.1391	0	SUP_AGRI
251	14003390	2003-02-03	1	10.9507	7-	4	F	2	Meticcio	meticcio	0			2014-01-13	1	altri mesi	0	2014		3	2	1	1	2	LT	57	CLINICA VETERINARIA PACIFICO	CANILE	CLINICA VETERINARIA PACIFICO	VIA FONTANA MURATA, 8	04013	SERMONETA	A.S.L. 11 LATINA - LATINA AREA A e C	0	0							costa	13	1-99	1	28.9697	71.1391	0	SUP_AGRI
252	14003390	2002-03-01	0	11.8795	7-	4	M	1	Meticcio	meticcio	0			2014-01-13	1	altri mesi	0	2014		3	2	1	1	2	LT	57	CLINICA VETERINARIA PACIFICO	CANILE	CLINICA VETERINARIA PACIFICO	VIA FONTANA MURATA, 8	04013	SERMONETA	A.S.L. 11 LATINA - LATINA AREA A e C	0	0							costa	13	1-99	1	28.9697	71.1391	0	SUP_AGRI
253	14003389	2002-01-01	0	12.0301	7-	4	F	2	Meticcio	meticcio	0			2014-01-09	1	altri mesi	0	2014		3	2	1	1	2	LT	57	CLINICA VETERINARIA PACIFICO	CANILE	CLINICA VETERINARIA PACIFICO	VIA FONTANA MURATA, 8	04013	SERMONETA	A.S.L. 11 LATINA - LATINA AREA A e C	0	0							costa	13	1-99	1	28.9697	71.1391	0	SUP_AGRI
254	14006243	2011-05-16	0	2.67123	2-4,99	2	F	2	Epagneul breton	razza	1	medio	2	2014-01-15	1	altri mesi	0	2014		3	2	1	1	2	LT	7	ASSOCIAZIONE AMICI DEL CANE (oggi Canile Municipale di Latina)	CANILE	ASSOCIAZIONE AMICI DEL CANE	VIA CONGIUNTE DESTRE - LOC. CHIESUOLA	04100	LATINA	A.S.L. 11 LATINA - LATINA AREA A e C	0	0	12-15	12	15	13.5	11-25	2	costa	15	1-99	1	0.0864493	100.014	0	SUP_AGRI
255	13002104	2011-06-30	0	1.51507	0-1,99	1	F	2	Pointer inglese	razza	1	corto	3	2013-01-03	1	altri mesi	0	2013		3	2	1	1	2	LT	7	ASSOCIAZIONE AMICI DEL CANE (oggi Canile Municipale di Latina)	CANILE	ASSOCIAZIONE AMICI DEL CANE	VIA CONGIUNTE DESTRE - LOC. CHIESUOLA	04100	LATINA	A.S.L. 11 LATINA - LATINA AREA A e C	0	0	20-30	20	30	25	11-25	2	costa	15	1-99	1	0.0864493	100.014	0	SUP_AGRI
256	13003796	2011-01-11	0	2.00274	2-4,99	2	M	1	Setter Inglese	razza	1	lungo	1	2013-01-11	1	altri mesi	0	2013	2	3	3	1	1	2	LT	7	ASSOCIAZIONE AMICI DEL CANE (oggi Canile Municipale di Latina)	CANILE	ASSOCIAZIONE AMICI DEL CANE	VIA CONGIUNTE DESTRE - LOC. CHIESUOLA	04100	LATINA	A.S.L. 11 LATINA - LATINA AREA A e C	0	0	25-30	25	30	27.5	26-44	3	costa	15	1-99	1	0.0864493	100.014	0	SUP_AGRI
257	13003795	2009-11-05	0	3.18356	2-4,99	2	F	2	Setter Inglese	razza	1	lungo	1	2013-01-10	1	altri mesi	0	2013		3	2	1	1	2	LT	7	ASSOCIAZIONE AMICI DEL CANE (oggi Canile Municipale di Latina)	CANILE	ASSOCIAZIONE AMICI DEL CANE	VIA CONGIUNTE DESTRE - LOC. CHIESUOLA	04100	LATINA	A.S.L. 11 LATINA - LATINA AREA A e C	0	0	25-30	25	30	27.5	26-44	3	costa	15	1-99	1	0.0864493	100.014	0	SUP_AGRI
258	14010105	2009-12-07	0	4.15068	2-4,99	2	M	1	Setter Inglese	razza	1	lungo	1	2014-01-30	1	altri mesi	0	2014		3	2	1	1	2	LT	7	ASSOCIAZIONE AMICI DEL CANE (oggi Canile Municipale di Latina)	CANILE	ASSOCIAZIONE AMICI DEL CANE	VIA CONGIUNTE DESTRE - LOC. CHIESUOLA	04100	LATINA	A.S.L. 11 LATINA - LATINA AREA A e C	0	0	25-30	25	30	27.5	26-44	3	costa	15	1-99	1	0.0864493	100.014	0	SUP_AGRI
259	13006747	2003-02-01	1	10.0055	7-	4	M	1	Setter Inglese	razza	1	lungo	1	2013-01-31	1	altri mesi	0	2013	2	3	2	1	1	2	LT	7	ASSOCIAZIONE AMICI DEL CANE (oggi Canile Municipale di Latina)	CANILE	ASSOCIAZIONE AMICI DEL CANE	VIA CONGIUNTE DESTRE - LOC. CHIESUOLA	04100	LATINA	A.S.L. 11 LATINA - LATINA AREA A e C	0	0	25-30	25	30	27.5	26-44	3	costa	15	1-99	1	0.0864493	100.014	0	SUP_AGRI
260	13004483	2005-01-01	0	8.06027	7-	4	F	2	Labrador retriever	razza	1	corto	3	2013-01-21	1	altri mesi	0	2013		3	2	1	1	2	LT	7	ASSOCIAZIONE AMICI DEL CANE (oggi Canile Municipale di Latina)	CANILE	ASSOCIAZIONE AMICI DEL CANE	VIA CONGIUNTE DESTRE - LOC. CHIESUOLA	04100	LATINA	A.S.L. 11 LATINA - LATINA AREA A e C	0	0	25-34	25	34	29.5	26-44	3	costa	15	1-99	1	0.0864493	100.014	0	SUP_AGRI
261	14010105	2012-12-06	0	1.15068	0-1,99	1	M	1	Pastore Maremmano Abruzzese	razza	1	lungo	1	2014-01-30	1	altri mesi	0	2014		3	2	1	1	2	LT	7	ASSOCIAZIONE AMICI DEL CANE (oggi Canile Municipale di Latina)	CANILE	ASSOCIAZIONE AMICI DEL CANE	VIA CONGIUNTE DESTRE - LOC. CHIESUOLA	04100	LATINA	A.S.L. 11 LATINA - LATINA AREA A e C	0	0	30-45	30	45	37.5	26-44	3	costa	15	1-99	1	0.0864493	100.014	0	SUP_AGRI
262	14004067	2013-01-25	0	0.956164	0-1,99	1	F	2	Pastore Tedesco	razza	1			2014-01-09	1	altri mesi	0	2014		3	2	1	1	2	LT	7	ASSOCIAZIONE AMICI DEL CANE (oggi Canile Municipale di Latina)	CANILE	ASSOCIAZIONE AMICI DEL CANE	VIA CONGIUNTE DESTRE - LOC. CHIESUOLA	04100	LATINA	A.S.L. 11 LATINA - LATINA AREA A e C	0	0	34-43	34	43	38.5	26-44	3	costa	15	1-99	1	0.0864493	100.014	0	SUP_AGRI
263	12003451	2011-01-01	0	1.02466	0-1,99	1	F	2	Pastore Tedesco	razza	1			2012-01-10	1	altri mesi	0	2012		3	2	1	1	2	LT	7	ASSOCIAZIONE AMICI DEL CANE (oggi Canile Municipale di Latina)	CANILE	ASSOCIAZIONE AMICI DEL CANE	VIA CONGIUNTE DESTRE - LOC. CHIESUOLA	04100	LATINA	A.S.L. 11 LATINA - LATINA AREA A e C	0	0	34-43	34	43	38.5	26-44	3	costa	15	1-99	1	0.0864493	100.014	0	SUP_AGRI
264	13006747	2011-10-10	0	1.31233	0-1,99	1	M	1	Pastore Tedesco	razza	1			2013-01-31	1	altri mesi	0	2013		3	2	1	1	2	LT	7	ASSOCIAZIONE AMICI DEL CANE (oggi Canile Municipale di Latina)	CANILE	ASSOCIAZIONE AMICI DEL CANE	VIA CONGIUNTE DESTRE - LOC. CHIESUOLA	04100	LATINA	A.S.L. 11 LATINA - LATINA AREA A e C	0	0	34-43	34	43	38.5	26-44	3	costa	15	1-99	1	0.0864493	100.014	0	SUP_AGRI
265	13006747	2011-10-10	1	1.31233	0-1,99	1	M	1	Pastore Tedesco	razza	1			2013-01-31	1	altri mesi	0	2013		3	2	1	1	2	LT	7	ASSOCIAZIONE AMICI DEL CANE (oggi Canile Municipale di Latina)	CANILE	ASSOCIAZIONE AMICI DEL CANE	VIA CONGIUNTE DESTRE - LOC. CHIESUOLA	04100	LATINA	A.S.L. 11 LATINA - LATINA AREA A e C	0	0	34-43	34	43	38.5	26-44	3	costa	15	1-99	1	0.0864493	100.014	0	SUP_AGRI
266	13004481	2012-01-09	0	1.03562	0-1,99	1	F	2	Pastore Tedesco	razza	1			2013-01-21	1	altri mesi	0	2013		3	3	1	1	2	LT	64	COOP.AGR.GALILEO GALILEI CANILE	CANILE	011LT699	VIA BASSIANESE, 15	04100	LATINA	A.S.L. 11 LATINA - LATINA AREA A e C	0	0	34-43	34	43	38.5	26-44	3	costa	15	1-99	1	53.7701	46.3372	0	SUP_ARTIF
267	13002963	2008-01-01	0	5.03014	5-6,99	3	M	1	Rottweiler	razza	1	corto	3	2013-01-10	1	altri mesi	0	2013		3	2	1	1	2	LT	7	ASSOCIAZIONE AMICI DEL CANE (oggi Canile Municipale di Latina)	CANILE	ASSOCIAZIONE AMICI DEL CANE	VIA CONGIUNTE DESTRE - LOC. CHIESUOLA	04100	LATINA	A.S.L. 11 LATINA - LATINA AREA A e C	0	0	41-50	41	50	45.5	>=45	4	costa	15	1-99	1	0.0864493	100.014	0	SUP_AGRI
268	13002104	2011-05-21	0	1.63836	0-1,99	1	F	2	Meticcio	meticcio	0			2013-01-08	1	altri mesi	0	2013		1	1	1	1	2	LT	7	ASSOCIAZIONE AMICI DEL CANE (oggi Canile Municipale di Latina)	CANILE	ASSOCIAZIONE AMICI DEL CANE	VIA CONGIUNTE DESTRE - LOC. CHIESUOLA	04100	LATINA	A.S.L. 11 LATINA - LATINA AREA A e C	0	0							costa	15	1-99	1	0.0864493	100.014	0	SUP_AGRI
269	13002963	2012-07-10	0	0.50411	0-1,99	1	F	2	Meticcio	meticcio	0			2013-01-10	1	altri mesi	0	2013		3	1	1	1	1	LT	7	ASSOCIAZIONE AMICI DEL CANE (oggi Canile Municipale di Latina)	CANILE	ASSOCIAZIONE AMICI DEL CANE	VIA CONGIUNTE DESTRE - LOC. CHIESUOLA	04100	LATINA	A.S.L. 11 LATINA - LATINA AREA A e C	0	0							costa	15	1-99	1	0.0864493	100.014	0	SUP_AGRI
270	13005105	2012-06-23	0	0.586301	0-1,99	1	M	1	Meticcio	meticcio	0			2013-01-23	1	altri mesi	0	2013		3	2	1	1	2	LT	7	ASSOCIAZIONE AMICI DEL CANE (oggi Canile Municipale di Latina)	CANILE	ASSOCIAZIONE AMICI DEL CANE	VIA CONGIUNTE DESTRE - LOC. CHIESUOLA	04100	LATINA	A.S.L. 11 LATINA - LATINA AREA A e C	0	0							costa	15	1-99	1	0.0864493	100.014	0	SUP_AGRI
271	non rego	2013-06-08	0	0.605479	0-1,99	1	F	2	Meticcio	meticcio	0			2014-01-15	1	altri mesi	0	2014		3	2	1	1	2	LT	7	ASSOCIAZIONE AMICI DEL CANE (oggi Canile Municipale di Latina)	CANILE	ASSOCIAZIONE AMICI DEL CANE	VIA CONGIUNTE DESTRE - LOC. CHIESUOLA	#N/A	LATINA	A.S.L. 11 LATINA - LATINA AREA A e C	0	0							costa	15	1-99	1	0.0864493	100.014	0	SUP_AGRI
272	13002104	2012-05-15	0	0.638356	0-1,99	1	F	2	Meticcio	meticcio	0			2013-01-03	1	altri mesi	0	2013		3	2	1	1	2	LT	7	ASSOCIAZIONE AMICI DEL CANE (oggi Canile Municipale di Latina)	CANILE	ASSOCIAZIONE AMICI DEL CANE	VIA CONGIUNTE DESTRE - LOC. CHIESUOLA	04100	LATINA	A.S.L. 11 LATINA - LATINA AREA A e C	0	0							costa	15	1-99	1	0.0864493	100.014	0	SUP_AGRI
273	13003795	2012-05-20	0	0.643836	0-1,99	1	F	2	Meticcio	meticcio	0			2013-01-10	1	altri mesi	0	2013		3	2	1	1	2	LT	7	ASSOCIAZIONE AMICI DEL CANE (oggi Canile Municipale di Latina)	CANILE	ASSOCIAZIONE AMICI DEL CANE	VIA CONGIUNTE DESTRE - LOC. CHIESUOLA	04100	LATINA	A.S.L. 11 LATINA - LATINA AREA A e C	0	0							costa	15	1-99	1	0.0864493	100.014	0	SUP_AGRI
274	13003796	2012-05-20	0	0.646575	0-1,99	1	F	2	Meticcio	meticcio	0			2013-01-11	1	altri mesi	0	2013		3	2	1	1	2	LT	7	ASSOCIAZIONE AMICI DEL CANE (oggi Canile Municipale di Latina)	CANILE	ASSOCIAZIONE AMICI DEL CANE	VIA CONGIUNTE DESTRE - LOC. CHIESUOLA	04100	LATINA	A.S.L. 11 LATINA - LATINA AREA A e C	0	0							costa	15	1-99	1	0.0864493	100.014	0	SUP_AGRI
275	14006242	2013-05-29	0	0.646575	0-1,99	1	F	2	Meticcio	meticcio	0			2014-01-20	1	altri mesi	0	2014		3	2	1	1	2	LT	7	ASSOCIAZIONE AMICI DEL CANE (oggi Canile Municipale di Latina)	CANILE	ASSOCIAZIONE AMICI DEL CANE	VIA CONGIUNTE DESTRE - LOC. CHIESUOLA	04100	LATINA	A.S.L. 11 LATINA - LATINA AREA A e C	0	0							costa	15	1-99	1	0.0864493	100.014	0	SUP_AGRI
276	13009571	2012-05-20	0	0.652055	0-1,99	1	F	2	Meticcio	meticcio	0			2013-01-13	1	altri mesi	0	2013		3	2	1	1	2	LT	7	ASSOCIAZIONE AMICI DEL CANE (oggi Canile Municipale di Latina)	CANILE	ASSOCIAZIONE AMICI DEL CANE	VIA CONGIUNTE DESTRE - LOC. CHIESUOLA	04100	LATINA	A.S.L. 11 LATINA - LATINA AREA A e C	0	0							costa	15	1-99	1	0.0864493	100.014	0	SUP_AGRI
277	13004483	2012-04-30	0	0.728767	0-1,99	1	F	2	Meticcio	meticcio	0			2013-01-21	1	altri mesi	0	2013	1	3	2	1	1	2	LT	7	ASSOCIAZIONE AMICI DEL CANE (oggi Canile Municipale di Latina)	CANILE	ASSOCIAZIONE AMICI DEL CANE	VIA CONGIUNTE DESTRE - LOC. CHIESUOLA	04100	LATINA	A.S.L. 11 LATINA - LATINA AREA A e C	0	0							costa	15	1-99	1	0.0864493	100.014	0	SUP_AGRI
278	13005885	2012-05-01	0	0.736986	0-1,99	1	M	1	Meticcio	meticcio	0			2013-01-25	1	altri mesi	0	2013		3	1	1	1	2	LT	7	ASSOCIAZIONE AMICI DEL CANE (oggi Canile Municipale di Latina)	CANILE	ASSOCIAZIONE AMICI DEL CANE	VIA CONGIUNTE DESTRE - LOC. CHIESUOLA	04100	LATINA	A.S.L. 11 LATINA - LATINA AREA A e C	0	0							costa	15	1-99	1	0.0864493	100.014	0	SUP_AGRI
279	14010105	2013-04-20	0	0.780822	0-1,99	1	M	1	Meticcio	meticcio	0			2014-01-30	1	altri mesi	0	2014		3	2	1	1	2	LT	7	ASSOCIAZIONE AMICI DEL CANE (oggi Canile Municipale di Latina)	CANILE	ASSOCIAZIONE AMICI DEL CANE	VIA CONGIUNTE DESTRE - LOC. CHIESUOLA	04100	LATINA	A.S.L. 11 LATINA - LATINA AREA A e C	0	0							costa	15	1-99	1	0.0864493	100.014	0	SUP_AGRI
280	12003452	2011-03-04	0	0.860274	0-1,99	1	F	2	Meticcio	meticcio	0			2012-01-12	1	altri mesi	0	2012		3	2	1	1	1	LT	7	ASSOCIAZIONE AMICI DEL CANE (oggi Canile Municipale di Latina)	CANILE	ASSOCIAZIONE AMICI DEL CANE	VIA CONGIUNTE DESTRE - LOC. CHIESUOLA	04100	LATINA	A.S.L. 11 LATINA - LATINA AREA A e C	0	0							costa	15	1-99	1	0.0864493	100.014	0	SUP_AGRI
281	13006747	2012-02-21	0	0.945205	0-1,99	1	F	2	Meticcio	meticcio	0			2013-01-31	1	altri mesi	0	2013	2	3	2	1	1	2	LT	7	ASSOCIAZIONE AMICI DEL CANE (oggi Canile Municipale di Latina)	CANILE	ASSOCIAZIONE AMICI DEL CANE	VIA CONGIUNTE DESTRE - LOC. CHIESUOLA	04100	LATINA	A.S.L. 11 LATINA - LATINA AREA A e C	0	0							costa	15	1-99	1	0.0864493	100.014	0	SUP_AGRI
282	13003795	2012-01-10	0	1.00274	0-1,99	1	M	1	Meticcio	meticcio	0			2013-01-10	1	altri mesi	0	2013	1	3	2	1	1	2	LT	7	ASSOCIAZIONE AMICI DEL CANE (oggi Canile Municipale di Latina)	CANILE	ASSOCIAZIONE AMICI DEL CANE	VIA CONGIUNTE DESTRE - LOC. CHIESUOLA	04100	LATINA	A.S.L. 11 LATINA - LATINA AREA A e C	0	0							costa	15	1-99	1	0.0864493	100.014	0	SUP_AGRI
283	12003451	2011-01-01	0	1.02466	0-1,99	1	F	2	Meticcio	meticcio	0			2012-01-10	1	altri mesi	0	2012		3	2	1	1	2	LT	7	ASSOCIAZIONE AMICI DEL CANE (oggi Canile Municipale di Latina)	CANILE	ASSOCIAZIONE AMICI DEL CANE	VIA CONGIUNTE DESTRE - LOC. CHIESUOLA	04100	LATINA	A.S.L. 11 LATINA - LATINA AREA A e C	0	0							costa	15	1-99	1	0.0864493	100.014	0	SUP_AGRI
284	10410105	2012-12-30	0	1.08493	0-1,99	1	M	1	Meticcio	meticcio	0			2014-01-30	1	altri mesi	0	2014		3	2	1	1	2	LT	7	ASSOCIAZIONE AMICI DEL CANE (oggi Canile Municipale di Latina)	CANILE	ASSOCIAZIONE AMICI DEL CANE	VIA CONGIUNTE DESTRE - LOC. CHIESUOLA	#N/A	LATINA	A.S.L. 11 LATINA - LATINA AREA A e C	0	0							costa	15	1-99	1	0.0864493	100.014	0	SUP_AGRI
285	14004068	2012-11-25	0	1.13425	0-1,99	1	F	2	Meticcio	meticcio	0			2014-01-13	1	altri mesi	0	2014		3	2	1	1	2	LT	7	ASSOCIAZIONE AMICI DEL CANE (oggi Canile Municipale di Latina)	CANILE	ASSOCIAZIONE AMICI DEL CANE	VIA CONGIUNTE DESTRE - LOC. CHIESUOLA	04100	LATINA	A.S.L. 11 LATINA - LATINA AREA A e C	0	0							costa	15	1-99	1	0.0864493	100.014	0	SUP_AGRI
286	14010105	2012-10-15	0	1.29315	0-1,99	1	M	1	Meticcio	meticcio	0			2014-01-30	1	altri mesi	0	2014		3	2	1	1	2	LT	7	ASSOCIAZIONE AMICI DEL CANE (oggi Canile Municipale di Latina)	CANILE	ASSOCIAZIONE AMICI DEL CANE	VIA CONGIUNTE DESTRE - LOC. CHIESUOLA	04100	LATINA	A.S.L. 11 LATINA - LATINA AREA A e C	0	0							costa	15	1-99	1	0.0864493	100.014	0	SUP_AGRI
287	14008369	2012-09-14	0	1.36164	0-1,99	1	F	2	Meticcio	meticcio	0			2014-01-24	1	altri mesi	0	2014		3	2	1	1	2	LT	7	ASSOCIAZIONE AMICI DEL CANE (oggi Canile Municipale di Latina)	CANILE	ASSOCIAZIONE AMICI DEL CANE	VIA CONGIUNTE DESTRE - LOC. CHIESUOLA	04100	LATINA	A.S.L. 11 LATINA - LATINA AREA A e C	0	0							costa	15	1-99	1	0.0864493	100.014	0	SUP_AGRI
288	13006747	2011-08-14	0	1.46849	0-1,99	1	M	1	Meticcio	meticcio	0			2013-01-31	1	altri mesi	0	2013		3	2	1	1	2	LT	7	ASSOCIAZIONE AMICI DEL CANE (oggi Canile Municipale di Latina)	CANILE	ASSOCIAZIONE AMICI DEL CANE	VIA CONGIUNTE DESTRE - LOC. CHIESUOLA	04100	LATINA	A.S.L. 11 LATINA - LATINA AREA A e C	0	0							costa	15	1-99	1	0.0864493	100.014	0	SUP_AGRI
289	14004068	2012-06-30	0	1.53973	0-1,99	1	M	1	Meticcio	meticcio	0			2014-01-13	1	altri mesi	0	2014		3	2	1	1	2	LT	7	ASSOCIAZIONE AMICI DEL CANE (oggi Canile Municipale di Latina)	CANILE	ASSOCIAZIONE AMICI DEL CANE	VIA CONGIUNTE DESTRE - LOC. CHIESUOLA	04100	LATINA	A.S.L. 11 LATINA - LATINA AREA A e C	0	0							costa	15	1-99	1	0.0864493	100.014	0	SUP_AGRI
290	12003452	2010-06-10	0	1.59178	0-1,99	1	F	2	Meticcio	meticcio	0			2012-01-12	1	altri mesi	0	2012		3	2	1	1	2	LT	7	ASSOCIAZIONE AMICI DEL CANE (oggi Canile Municipale di Latina)	CANILE	ASSOCIAZIONE AMICI DEL CANE	VIA CONGIUNTE DESTRE - LOC. CHIESUOLA	04100	LATINA	A.S.L. 11 LATINA - LATINA AREA A e C	0	0							costa	15	1-99	1	0.0864493	100.014	0	SUP_AGRI
291	13002963	2011-05-30	0	1.61918	0-1,99	1	F	2	Meticcio	meticcio	0			2013-01-10	1	altri mesi	0	2013	1	3	1	1	1	1	LT	7	ASSOCIAZIONE AMICI DEL CANE (oggi Canile Municipale di Latina)	CANILE	ASSOCIAZIONE AMICI DEL CANE	VIA CONGIUNTE DESTRE - LOC. CHIESUOLA	04100	LATINA	A.S.L. 11 LATINA - LATINA AREA A e C	0	0							costa	15	1-99	1	0.0864493	100.014	0	SUP_AGRI
292	14004068	2012-06-01	0	1.61918	0-1,99	1	M	1	Meticcio	meticcio	0			2014-01-13	1	altri mesi	0	2014		3	2	1	1	2	LT	7	ASSOCIAZIONE AMICI DEL CANE (oggi Canile Municipale di Latina)	CANILE	ASSOCIAZIONE AMICI DEL CANE	VIA CONGIUNTE DESTRE - LOC. CHIESUOLA	04100	LATINA	A.S.L. 11 LATINA - LATINA AREA A e C	0	0							costa	15	1-99	1	0.0864493	100.014	0	SUP_AGRI
293	14006242	2012-01-08	0	2.03562	2-4,99	2	M	1	Meticcio	meticcio	0			2014-01-20	1	altri mesi	0	2014		3	2	1	1	2	LT	7	ASSOCIAZIONE AMICI DEL CANE (oggi Canile Municipale di Latina)	CANILE	ASSOCIAZIONE AMICI DEL CANE	VIA CONGIUNTE DESTRE - LOC. CHIESUOLA	04100	LATINA	A.S.L. 11 LATINA - LATINA AREA A e C	0	0							costa	15	1-99	1	0.0864493	100.014	0	SUP_AGRI
294	14001791	2011-10-25	0	2.19178	2-4,99	2	F	2	Meticcio	meticcio	0			2014-01-02	1	altri mesi	0	2014		3	2	1	1	2	LT	7	ASSOCIAZIONE AMICI DEL CANE (oggi Canile Municipale di Latina)	CANILE	ASSOCIAZIONE AMICI DEL CANE	VIA CONGIUNTE DESTRE - LOC. CHIESUOLA	04100	LATINA	A.S.L. 11 LATINA - LATINA AREA A e C	0	0							costa	15	1-99	1	0.0864493	100.014	0	SUP_AGRI
295	14006242	2010-12-23	0	3.07945	2-4,99	2	M	1	Meticcio	meticcio	0			2014-01-20	1	altri mesi	0	2014		3	2	1	1	2	LT	7	ASSOCIAZIONE AMICI DEL CANE (oggi Canile Municipale di Latina)	CANILE	ASSOCIAZIONE AMICI DEL CANE	VIA CONGIUNTE DESTRE - LOC. CHIESUOLA	04100	LATINA	A.S.L. 11 LATINA - LATINA AREA A e C	0	0							costa	15	1-99	1	0.0864493	100.014	0	SUP_AGRI
296	14010105	2010-12-20	0	3.11507	2-4,99	2	M	1	Meticcio	meticcio	0			2014-01-30	1	altri mesi	0	2014		3	2	1	1	2	LT	7	ASSOCIAZIONE AMICI DEL CANE (oggi Canile Municipale di Latina)	CANILE	ASSOCIAZIONE AMICI DEL CANE	VIA CONGIUNTE DESTRE - LOC. CHIESUOLA	04100	LATINA	A.S.L. 11 LATINA - LATINA AREA A e C	0	0							costa	15	1-99	1	0.0864493	100.014	0	SUP_AGRI
297	12003451	2008-01-10	0	4.00274	2-4,99	2	F	2	Meticcio	meticcio	0			2012-01-10	1	altri mesi	0	2012		3	3	1	1	2	LT	7	ASSOCIAZIONE AMICI DEL CANE (oggi Canile Municipale di Latina)	CANILE	ASSOCIAZIONE AMICI DEL CANE	VIA CONGIUNTE DESTRE - LOC. CHIESUOLA	04100	LATINA	A.S.L. 11 LATINA - LATINA AREA A e C	0	0							costa	15	1-99	1	0.0864493	100.014	0	SUP_AGRI
298	13003730	2009-01-01	0	4.04384	2-4,99	2	M	1	Meticcio	meticcio	0			2013-01-16	1	altri mesi	0	2013		3	2	1	1	2	LT	7	ASSOCIAZIONE AMICI DEL CANE (oggi Canile Municipale di Latina)	CANILE	ASSOCIAZIONE AMICI DEL CANE	VIA CONGIUNTE DESTRE - LOC. CHIESUOLA	04100	LATINA	A.S.L. 11 LATINA - LATINA AREA A e C	0	0							costa	15	1-99	1	0.0864493	100.014	0	SUP_AGRI
299	13003730	2009-01-01	0	4.04384	2-4,99	2	M	1	Meticcio	meticcio	0			2013-01-16	1	altri mesi	0	2013		3	2	1	1	2	LT	7	ASSOCIAZIONE AMICI DEL CANE (oggi Canile Municipale di Latina)	CANILE	ASSOCIAZIONE AMICI DEL CANE	VIA CONGIUNTE DESTRE - LOC. CHIESUOLA	04100	LATINA	A.S.L. 11 LATINA - LATINA AREA A e C	0	0							costa	15	1-99	1	0.0864493	100.014	0	SUP_AGRI
300	13003730	2009-01-01	0	4.04384	2-4,99	2	M	1	Meticcio	meticcio	0			2013-01-16	1	altri mesi	0	2013		3	2	1	1	2	LT	7	ASSOCIAZIONE AMICI DEL CANE (oggi Canile Municipale di Latina)	CANILE	ASSOCIAZIONE AMICI DEL CANE	VIA CONGIUNTE DESTRE - LOC. CHIESUOLA	04100	LATINA	A.S.L. 11 LATINA - LATINA AREA A e C	0	0							costa	15	1-99	1	0.0864493	100.014	0	SUP_AGRI
301	13005885	2008-12-01	0	4.15342	2-4,99	2	F	2	Meticcio	meticcio	0			2013-01-25	1	altri mesi	0	2013		3	1	1	1	2	LT	7	ASSOCIAZIONE AMICI DEL CANE (oggi Canile Municipale di Latina)	CANILE	ASSOCIAZIONE AMICI DEL CANE	VIA CONGIUNTE DESTRE - LOC. CHIESUOLA	04100	LATINA	A.S.L. 11 LATINA - LATINA AREA A e C	0	0							costa	15	1-99	1	0.0864493	100.014	0	SUP_AGRI
302	14008368	2009-11-28	0	4.15616	2-4,99	2	F	2	Meticcio	meticcio	0			2014-01-23	1	altri mesi	0	2014		3	2	1	1	2	LT	7	ASSOCIAZIONE AMICI DEL CANE (oggi Canile Municipale di Latina)	CANILE	ASSOCIAZIONE AMICI DEL CANE	VIA CONGIUNTE DESTRE - LOC. CHIESUOLA	04100	LATINA	A.S.L. 11 LATINA - LATINA AREA A e C	0	0							costa	15	1-99	1	0.0864493	100.014	0	SUP_AGRI
303	13005885	2008-11-27	0	4.16438	2-4,99	2	F	2	Meticcio	meticcio	0			2013-01-25	1	altri mesi	0	2013		3	2	1	1	2	LT	7	ASSOCIAZIONE AMICI DEL CANE (oggi Canile Municipale di Latina)	CANILE	ASSOCIAZIONE AMICI DEL CANE	VIA CONGIUNTE DESTRE - LOC. CHIESUOLA	04100	LATINA	A.S.L. 11 LATINA - LATINA AREA A e C	0	0							costa	15	1-99	1	0.0864493	100.014	0	SUP_AGRI
304	13004483	2007-12-02	0	5.14247	5-6,99	3	M	1	Meticcio	meticcio	0			2013-01-21	1	altri mesi	0	2013		3	2	1	1	2	LT	7	ASSOCIAZIONE AMICI DEL CANE (oggi Canile Municipale di Latina)	CANILE	ASSOCIAZIONE AMICI DEL CANE	VIA CONGIUNTE DESTRE - LOC. CHIESUOLA	04100	LATINA	A.S.L. 11 LATINA - LATINA AREA A e C	0	0							costa	15	1-99	1	0.0864493	100.014	0	SUP_AGRI
305	14008368	2005-12-03	0	8.14521	7-	4	F	2	Meticcio	meticcio	0			2014-01-23	1	altri mesi	0	2014		3	2	1	1	2	LT	7	ASSOCIAZIONE AMICI DEL CANE (oggi Canile Municipale di Latina)	CANILE	ASSOCIAZIONE AMICI DEL CANE	VIA CONGIUNTE DESTRE - LOC. CHIESUOLA	04100	LATINA	A.S.L. 11 LATINA - LATINA AREA A e C	0	0							costa	15	1-99	1	0.0864493	100.014	0	SUP_AGRI
306	12005807	2002-01-01	0	9.04932	7-	4	M	1	Meticcio	meticcio	0			2011-01-17	1	altri mesi	0	2011		3	1	1	1	2	LT	7	ASSOCIAZIONE AMICI DEL CANE (oggi Canile Municipale di Latina)	CANILE	ASSOCIAZIONE AMICI DEL CANE	VIA CONGIUNTE DESTRE - LOC. CHIESUOLA	04100	LATINA	A.S.L. 11 LATINA - LATINA AREA A e C	0	0							costa	15	1-99	1	0.0864493	100.014	0	SUP_AGRI
307	13002961	2002-07-18	0	10.5014	7-	4	F	2	Meticcio	meticcio	0			2013-01-14	1	altri mesi	0	2013		3	2	1	1	2	LT	7	ASSOCIAZIONE AMICI DEL CANE (oggi Canile Municipale di Latina)	CANILE	ASSOCIAZIONE AMICI DEL CANE	VIA CONGIUNTE DESTRE - LOC. CHIESUOLA	04100	LATINA	A.S.L. 11 LATINA - LATINA AREA A e C	0	0							costa	15	1-99	1	0.0864493	100.014	0	SUP_AGRI
308	12002406	2011-07-15	0	0.487671	0-1,99	1	M	1	Meticcio	meticcio	0			2012-01-09	1	altri mesi	0	2012		3	3	1	1	2	LT	64	COOP.AGR.GALILEO GALILEI CANILE	CANILE	011LT699	VIA BASSIANESE, 15	04100	LATINA	A.S.L. 11 LATINA - MONTI LEPINI	0	0							costa	15	1-99	1	53.7701	46.3372	0	SUP_ARTIF
309	12002406	2011-07-15	0	0.487671	0-1,99	1	M	1	Meticcio	meticcio	0			2012-01-09	1	altri mesi	0	2012		3	3	1	1	2	LT	64	COOP.AGR.GALILEO GALILEI CANILE	CANILE	011LT699	VIA BASSIANESE, 15	04100	LATINA	A.S.L. 11 LATINA - MONTI LEPINI	0	0							costa	15	1-99	1	53.7701	46.3372	0	SUP_ARTIF
310	12002406	2011-06-30	0	0.528767	0-1,99	1	M	1	Meticcio	meticcio	0			2012-01-09	1	altri mesi	0	2012		3	3	1	1	2	LT	64	COOP.AGR.GALILEO GALILEI CANILE	CANILE	011LT699	VIA BASSIANESE, 15	04100	LATINA	A.S.L. 11 LATINA - MONTI LEPINI	1	1							costa	15	1-99	1	53.7701	46.3372	0	SUP_ARTIF
311	14002040	2013-05-25	0	0.627397	0-1,99	1	M	1	Meticcio	meticcio	0			2014-01-09	1	altri mesi	0	2014		3	3	1	1	2	LT	64	COOP.AGR.GALILEO GALILEI CANILE	CANILE	011LT699	VIA BASSIANESE, 15	04100	LATINA	A.S.L. 11 LATINA - LATINA AREA A e C	0	0							costa	15	1-99	1	53.7701	46.3372	0	SUP_ARTIF
312	14002040	2013-05-25	0	0.627397	0-1,99	1	F	2	Meticcio	meticcio	0			2014-01-09	1	altri mesi	0	2014		3	3	1	1	2	LT	64	COOP.AGR.GALILEO GALILEI CANILE	CANILE	011LT699	VIA BASSIANESE, 15	04100	LATINA	A.S.L. 11 LATINA - LATINA AREA A e C	0	0							costa	15	1-99	1	53.7701	46.3372	0	SUP_ARTIF
313	12007089	2011-06-03	0	0.660274	0-1,99	1	M	1	Meticcio	meticcio	0			2012-01-30	1	altri mesi	0	2012		3	3	1	1	2	LT	64	COOP.AGR.GALILEO GALILEI CANILE	CANILE	011LT699	VIA BASSIANESE, 15	04100	LATINA	A.S.L. 11 LATINA - LATINA AREA A e C	0	0							costa	15	1-99	1	53.7701	46.3372	0	SUP_ARTIF
314	assente-	2011-01-18	0	1.0137	0-1,99	1	M	1	Meticcio	meticcio	0			2012-01-23	1	altri mesi	0	2012		3	3	1	1	2	LT	64	COOP.AGR.GALILEO GALILEI CANILE	CANILE	011LT699	VIA BASSIANESE, 15	#N/A	LATINA	A.S.L. 11 LATINA - FONDI TERRACINA	0	0							costa	15	1-99	1	53.7701	46.3372	0	SUP_ARTIF
315	14002040	2012-11-03	0	1.18356	0-1,99	1	F	2	Meticcio	meticcio	0			2014-01-09	1	altri mesi	0	2014		3	3	1	1	2	LT	64	COOP.AGR.GALILEO GALILEI CANILE	CANILE	011LT699	VIA BASSIANESE, 15	04100	LATINA	A.S.L. 11 LATINA - LATINA AREA A e C	0	0							costa	15	1-99	1	53.7701	46.3372	0	SUP_ARTIF
316	assente-	2010-01-12	0	2.03014	2-4,99	2	F	2	Meticcio	meticcio	0			2012-01-23	1	altri mesi	0	2012		3	3	1	1	2	FR	64	COOP.AGR.GALILEO GALILEI CANILE	CANILE	011LT699	VIA BASSIANESE, 15	#N/A	LATINA	A.S.L. 11 LATINA - FONDI TERRACINA	0	0							costa	15	1-99	1	53.7701	46.3372	0	SUP_ARTIF
317	12004006	2009-01-01	0	3.0411	2-4,99	2	F	2	Meticcio	meticcio	0			2012-01-16	1	altri mesi	0	2012		3	3	1	1	2	LT	64	COOP.AGR.GALILEO GALILEI CANILE	CANILE	011LT699	VIA BASSIANESE, 15	04100	LATINA	A.S.L. 11 LATINA - LATINA AREA A e C	0	0							costa	15	1-99	1	53.7701	46.3372	0	SUP_ARTIF
318	13003463	2010-01-01	0	3.04658	2-4,99	2	F	2	Meticcio	meticcio	0			2013-01-17	1	altri mesi	0	2013		3	3	1	1	2	LT	64	COOP.AGR.GALILEO GALILEI CANILE	CANILE	011LT699	VIA BASSIANESE, 15	04100	LATINA	A.S.L. 11 LATINA - LATINA AREA A e C	0	0							costa	15	1-99	1	53.7701	46.3372	0	SUP_ARTIF
319	12004006	2008-10-15	0	3.25479	2-4,99	2	F	2	Meticcio	meticcio	0			2012-01-16	1	altri mesi	0	2012		3	3	1	1	2	LT	64	COOP.AGR.GALILEO GALILEI CANILE	CANILE	011LT699	VIA BASSIANESE, 15	04100	LATINA	A.S.L. 11 LATINA - LATINA AREA A e C	0	0							costa	15	1-99	1	53.7701	46.3372	0	SUP_ARTIF
320	14002042	2008-11-25	0	5.12329	5-6,99	3	F	2	Meticcio	meticcio	0			2014-01-08	1	altri mesi	0	2014		3	3	1	1	2	LT	64	COOP.AGR.GALILEO GALILEI CANILE	CANILE	011LT699	VIA BASSIANESE, 15	04100	LATINA	A.S.L. 11 LATINA - LATINA AREA A e C	0	0							costa	15	1-99	1	53.7701	46.3372	0	SUP_ARTIF
321	12007089	2006-01-01	0	6.08219	5-6,99	3	M	1	Meticcio	meticcio	0			2012-01-30	1	altri mesi	0	2012		3	3	1	1	2	LT	64	COOP.AGR.GALILEO GALILEI CANILE	CANILE	011LT699	VIA BASSIANESE, 15	04100	LATINA	A.S.L. 11 LATINA - LATINA AREA A e C	0	0							costa	15	1-99	1	53.7701	46.3372	0	SUP_ARTIF
322	11005311	2007-01-01	0	4.06575	2-4,99	2	M	1	Meticcio	meticcio	0			2011-01-24	1	altri mesi	0	2011	1	1	1	1	1	1	RM	75	UFFICIO DIRITTI ANIMALI COMUNE DI ROMA	CANILE	UFFICIO DIRITTI ANIMALI COMUNE DI ROMA	VIA ALDROVANDI, 12	00197	ROMA	A.S.L. 5 ROMA E / HOTEL CANI E GATTI	0	0							interno	50	1-99	1	100.048	0	0	SUP_ARTIF
323	11009181	2009-02-02	0	1.99452	0-1,99	1	F	2	Meticcio	meticcio	0			2011-01-31	1	altri mesi	0	2011	1	3	1	1	1	2	RM	75	UFFICIO DIRITTI ANIMALI COMUNE DI ROMA	CANILE	UFFICIO DIRITTI ANIMALI COMUNE DI ROMA	VIA ALDROVANDI, 12	00197	ROMA	A.S.L. 5 ROMA E	0	0							interno	50	1-99	1	100.048	0	0	SUP_ARTIF
324	11009183	2009-02-02	0	1.99452	0-1,99	1	M	1	Meticcio	meticcio	0			2011-01-31	1	altri mesi	0	2011	1	3	1	1	1	2	RM	75	UFFICIO DIRITTI ANIMALI COMUNE DI ROMA	CANILE	UFFICIO DIRITTI ANIMALI COMUNE DI ROMA	VIA ALDROVANDI, 12	00197	ROMA	A.S.L. 5 ROMA E	0	0							interno	50	1-99	1	100.048	0	0	SUP_ARTIF
325	11010691	2004-04-22	0	6.71507	5-6,99	3	F	2	Meticcio	meticcio	0			2011-01-07	1	altri mesi	0	2011	1	3	1	1	1	2	RM	75	UFFICIO DIRITTI ANIMALI COMUNE DI ROMA	CANILE	HOTEL CANI E GATTI	VIA ALDROVANDI, 12	00197	ROMA	A.S.L. 5 ROMA E	0	0							interno	50	1-99	1	100.048	0	0	SUP_ARTIF
326	14000296	2007-01-01	0	6.00822	5-6,99	3	F	2	Boxer	razza	1	corto	3	2013-01-02	1	altri mesi	0	2013	1	3	1	1	1	2	LT	41	CANILE PELLINI	CANILE	CANILE PELLINI	VIA TORRE DEL PADIGLIONE, 73	04011	APRILIA	A.S.L. 11 LATINA - APRILIA CISTERNA	1	4	25-32	25	32	28.5	26-44	3	costa	57	1-99	1	15.7375	84.3351	0	SUP_AGRI
327	11006645	2009-12-10	0	1.13425	0-1,99	1	M	1	Meticcio	meticcio	0			2011-01-28	1	altri mesi	0	2011		3	1	1	1	2	LT	41	CANILE PELLINI	CANILE	CANILE PELLINI	VIA TORRE DEL PADIGLIONE, 73	04011	APRILIA	A.S.L. 11 LATINA - APRILIA CISTERNA	0	0							costa	57	1-99	1	15.7375	84.3351	0	SUP_AGRI
328	12003747	2008-01-01	0	4.04384	2-4,99	2	M	1	Epagneul breton	razza	1	medio	2	2012-01-16	1	altri mesi	0	2012	2	1	3	1	1	1	RM	37	CANILE MUNICIPALE DI CIVITAVECCHIA	CANILE	O10601	VIA DELLE MOLACCE LO. PONTON DI ROCCA	00053	CIVITAVECCHIA	A.S.L. 6 ROMA F - CIVITAVECCHIA	0	0	12-15	12	15	13.5	11-25	2	costa	63	1-99	1	0	99.9736	0	SUP_AGRI
329	14005573	2013-01-01	0	1.05205	0-1,99	1	F	2	Meticcio	meticcio	0			2014-01-20	1	altri mesi	0	2014		1	2	1	1	2	RM	37	CANILE MUNICIPALE DI CIVITAVECCHIA	CANILE	CANILE COMUNALE DI CIVITAVECCHIA	VIA DELLE MOLACCE LO. PONTON DI ROCCA	00053	CIVITAVECCHIA	A.S.L. 6 ROMA F - CIVITAVECCHIA	0	0							costa	63	1-99	1	0	99.9736	0	SUP_AGRI
330	12002756	2008-01-01	0	4.03562	2-4,99	2	F	2	Meticcio	meticcio	0			2012-01-13	1	altri mesi	0	2012		2	2	1	1	2	RM	37	CANILE MUNICIPALE DI CIVITAVECCHIA	CANILE	O10601	VIA DELLE MOLACCE LO. PONTON DI ROCCA	00053	CIVITAVECCHIA	A.S.L. 6 ROMA F - CIVITAVECCHIA	0	0							costa	63	1-99	1	0	99.9736	0	SUP_AGRI
331	14007632	2013-09-01	0	0.39726	0-1,99	1	M	1	Meticcio	meticcio	0			2014-01-24	1	altri mesi	0	2014		3	2	1	1	2	RM	37	CANILE MUNICIPALE DI CIVITAVECCHIA	CANILE	CANILE COMUNALE DI CIVITAVECCHIA	VIA DELLE MOLACCE LO. PONTON DI ROCCA	00053	CIVITAVECCHIA	A.S.L. 6 ROMA F - CIVITAVECCHIA	0	0							costa	63	1-99	1	0	99.9736	0	SUP_AGRI
332	14007632	2013-06-01	0	0.649315	0-1,99	1	F	2	Meticcio	meticcio	0			2014-01-24	1	altri mesi	0	2014		3	2	1	1	2	RM	37	CANILE MUNICIPALE DI CIVITAVECCHIA	CANILE	CANILE COMUNALE DI CIVITAVECCHIA	VIA DELLE MOLACCE LO. PONTON DI ROCCA	00053	CIVITAVECCHIA	A.S.L. 6 ROMA F - CIVITAVECCHIA	0	0							costa	63	1-99	1	0	99.9736	0	SUP_AGRI
333	14004287	2013-01-01	0	1.0411	0-1,99	1	M	1	Meticcio	meticcio	0			2014-01-16	1	altri mesi	0	2014		3	2	1	1	1	RM	37	CANILE MUNICIPALE DI CIVITAVECCHIA	CANILE	COMUNE DI CIVITAVECCHIA	VIA DELLE MOLACCE LO. PONTON DI ROCCA	00053	CIVITAVECCHIA	A.S.L. 6 ROMA F - CIVITAVECCHIA	0	0							costa	63	1-99	1	0	99.9736	0	SUP_AGRI
334	14005593	2013-01-01	0	1.04384	0-1,99	1	F	2	Meticcio	meticcio	0			2014-01-17	1	altri mesi	0	2014	1	1	3	1	1	1	RM	60	COMUNE DI CERVETERI	CANILE	COMUNE DI CERVETERI	PIAZZA RISORGIMENTO 20	00052	CERVETERI	A.S.L. 6 ROMA F - BRACCIANO	0	0							costa	67	1-99	1	45.4504	54.5525	0	SUP_AGRI
335	12001169	2004-10-13	0	7.23288	7-	4	M	1	Meticcio	meticcio	0			2012-01-05	1	altri mesi	0	2012		3	1	1	1	2	RM	50	CANILE RIFUGIO LAZZARIA	CANILE	CANILE RIFUGIO LAZZARIA	LOC. LAZZARIA	00049	VELLETRI	BERRA	0	0							costa	70	1-99	1	0	100.076	0	SUP_AGRI
336	12001169	2004-10-13	0	7.23288	7-	4	F	2	Meticcio	meticcio	0			2012-01-05	1	altri mesi	0	2012		3	1	1	1	2	RM	50	CANILE RIFUGIO LAZZARIA	CANILE	CANIS IN FABULA	LOC. LAZZARIA	00049	VELLETRI	BERRA	0	0							costa	70	1-99	1	0	100.076	0	SUP_AGRI
337	12001169	2004-10-13	0	7.23288	7-	4	F	2	Meticcio	meticcio	0			2012-01-05	1	altri mesi	0	2012		3	1	1	1	2	RM	50	CANILE RIFUGIO LAZZARIA	CANILE	CANILE RIFUGIO LAZZARIA	LOC. LAZZARIA	00049	VELLETRI	BERRA	1	1							costa	70	1-99	1	0	100.076	0	SUP_AGRI
338	12001169	2004-10-13	0	7.23288	7-	4	F	2	Meticcio	meticcio	0			2012-01-05	1	altri mesi	0	2012		3	1	1	1	2	RM	50	CANILE RIFUGIO LAZZARIA	CANILE	CANIS IN FABULA	LOC. LAZZARIA	00049	VELLETRI	BERRA	1	1							costa	70	1-99	1	0	100.076	0	SUP_AGRI
339	12001169	2004-10-13	0	7.23288	7-	4	F	2	Meticcio	meticcio	0			2012-01-05	1	altri mesi	0	2012		3	1	1	1	2	RM	50	CANILE RIFUGIO LAZZARIA	CANILE	CANIS IN FABULA	LOC. LAZZARIA	00049	VELLETRI	BERRA	1	1							costa	70	1-99	1	0	100.076	0	SUP_AGRI
340	13003020	2011-01-01	0	2.03014	2-4,99	2	M	1	Epagneul breton	razza	1	medio	2	2013-01-11	1	altri mesi	0	2013	1	3	2	1	1	2	LT	31	CANILE DOG'S VILLAGE (VAL srl)	CANILE	CANILE DOG'S VILLAGE (VAL srl)	Contrada Ottaviano, Via S. Agostino	04024	GAETA	A.S.L. 11 LATINA - FORMIA GAETA	0	0	12-15	12	15	13.5	11-25	2	costa	73	1-99	1	20.8069	63.2167	16.1754	SUP_AGRI
341	12007322	2005-01-21	0	7.01918	7-	4	M	1	Setter Inglese	razza	1	lungo	1	2012-01-27	1	altri mesi	0	2012	1	3	2	1	1	2	LT	31	CANILE DOG'S VILLAGE (VAL srl)	CANILE	CANILE DOG'S VILLAGE (VAL srl)	Contrada Ottaviano, Via S. Agostino	04024	GAETA	A.S.L. 11 LATINA - FORMIA GAETA	0	0	25-30	25	30	27.5	26-44	3	costa	73	1-99	1	20.8069	63.2167	16.1754	SUP_AGRI
342	14004336	2013-04-02	0	0.769863	0-1,99	1	M	1	Meticcio	meticcio	0			2014-01-08	1	altri mesi	0	2014	1	3	2	1	1	2	LT	31	CANILE DOG'S VILLAGE (VAL srl)	CANILE	CANILE DOG'S VILLAGE (VAL srl)	Contrada Ottaviano, Via S. Agostino	04024	GAETA	A.S.L. 11 LATINA - FORMIA GAETA	0	0							costa	73	1-99	1	20.8069	63.2167	16.1754	SUP_AGRI
343	12007323	2011-04-04	0	0.79726	0-1,99	1	M	1	Meticcio	meticcio	0			2012-01-20	1	altri mesi	0	2012	1	3	2	1	1	2	LT	31	CANILE DOG'S VILLAGE (VAL srl)	CANILE	CANILE DOG'S VILLAGE (VAL srl)	Contrada Ottaviano, Via S. Agostino	04024	GAETA	A.S.L. 11 LATINA - FORMIA GAETA	0	0							costa	73	1-99	1	20.8069	63.2167	16.1754	SUP_AGRI
344	13001236	2012-02-23	0	0.865753	0-1,99	1	M	1	Meticcio	meticcio	0			2013-01-04	1	altri mesi	0	2013	1	3	2	1	1	2	LT	31	CANILE DOG'S VILLAGE (VAL srl)	CANILE	CANILE DOG'S VILLAGE (VAL srl)	Contrada Ottaviano, Via S. Agostino	04024	GAETA	A.S.L. 11 LATINA - FORMIA GAETA	0	0							costa	73	1-99	1	20.8069	63.2167	16.1754	SUP_AGRI
345	13003020	2011-12-27	0	1.04384	0-1,99	1	M	1	Meticcio	meticcio	0			2013-01-11	1	altri mesi	0	2013	1	3	2	1	1	2	LT	31	CANILE DOG'S VILLAGE (VAL srl)	CANILE	CANILE DOG'S VILLAGE (VAL srl)	Contrada Ottaviano, Via S. Agostino	04024	GAETA	A.S.L. 11 LATINA - FORMIA GAETA	0	0							costa	73	1-99	1	20.8069	63.2167	16.1754	SUP_AGRI
346	14010638	2012-12-27	0	1.09041	0-1,99	1	F	2	Meticcio	meticcio	0			2014-01-29	1	altri mesi	0	2014	1	3	2	1	1	2	LT	31	CANILE DOG'S VILLAGE (VAL srl)	CANILE	CANILE DOG'S VILLAGE (VAL srl)	Contrada Ottaviano, Via S. Agostino	04024	GAETA	A.S.L. 11 LATINA - FORMIA GAETA	0	0							costa	73	1-99	1	20.8069	63.2167	16.1754	SUP_AGRI
347	12007323	2010-01-03	0	2.04658	2-4,99	2	F	2	Meticcio	meticcio	0			2012-01-20	1	altri mesi	0	2012	1	3	2	1	1	2	LT	31	CANILE DOG'S VILLAGE (VAL srl)	CANILE	CANILE DOG'S VILLAGE (VAL srl)	Contrada Ottaviano, Via S. Agostino	04024	GAETA	A.S.L. 11 LATINA - FORMIA GAETA	0	0							costa	73	1-99	1	20.8069	63.2167	16.1754	SUP_AGRI
348	13001236	2009-01-01	0	4.01096	2-4,99	2	F	2	Meticcio	meticcio	0			2013-01-04	1	altri mesi	0	2013	1	3	2	1	1	2	LT	31	CANILE DOG'S VILLAGE (VAL srl)	CANILE	CANILE DOG'S VILLAGE (VAL srl)	Contrada Ottaviano, Via S. Agostino	04024	GAETA	A.S.L. 11 LATINA - FORMIA GAETA	0	0							costa	73	1-99	1	20.8069	63.2167	16.1754	SUP_AGRI
349	13001236	2005-10-28	0	7.19178	7-	4	M	1	Meticcio	meticcio	0			2013-01-04	1	altri mesi	0	2013	1	3	2	1	1	2	LT	31	CANILE DOG'S VILLAGE (VAL srl)	CANILE	CANILE DOG'S VILLAGE (VAL srl)	Contrada Ottaviano, Via S. Agostino	04024	GAETA	A.S.L. 11 LATINA - FORMIA GAETA	0	0							costa	73	1-99	1	20.8069	63.2167	16.1754	SUP_AGRI
350	14010638	2004-01-01	0	10.0849	7-	4	F	2	Meticcio	meticcio	0			2014-01-29	1	altri mesi	0	2014	1	3	2	1	1	2	LT	31	CANILE DOG'S VILLAGE (VAL srl)	CANILE	CANILE DOG'S VILLAGE (VAL srl)	Contrada Ottaviano, Via S. Agostino	04024	GAETA	A.S.L. 11 LATINA - FORMIA GAETA	0	0							costa	73	1-99	1	20.8069	63.2167	16.1754	SUP_AGRI
351	12003938	2007-01-01	1	5.03836	5-6,99	3	F	2	Setter Inglese	razza	1	lungo	1	2012-01-14	1	altri mesi	0	2012		3	2	1	1	2	FR	72	MULTISERVIZI PALATTA SOC. COOP. SOCIALE (ex Hotel Dog)	CANILE	MULTISERVIZI PALATTA SOC. COOP. SOCIALE	VIA GAETA, 392	03023	CECCANO	A.S.L. FROSINONE	0	0	25-30	25	30	27.5	26-44	3	interno	124	100-499	2	33.6631	62.6346	3.86691	SUP_AGRI
352	12006527	2009-05-01	0	2.74521	2-4,99	2	M	1	Meticcio	meticcio	0			2012-01-28	1	altri mesi	0	2012		2	2	1	1	2	FR	72	MULTISERVIZI PALATTA SOC. COOP. SOCIALE (ex Hotel Dog)	CANILE	MULTISERVIZI PALATTA SOC. COOP. SOCIALE	VIA GAETA, 392	03023	CECCANO	A.S.L. FROSINONE	0	0							interno	124	100-499	2	33.6631	62.6346	3.86691	SUP_AGRI
353	12005741	2011-06-01	1	0.638356	0-1,99	1	F	2	Meticcio	meticcio	0			2012-01-20	1	altri mesi	0	2012		3	2	1	1	2	FR	72	MULTISERVIZI PALATTA SOC. COOP. SOCIALE (ex Hotel Dog)	CANILE	MULTISERVIZI PALATTA SOC. COOP. SOCIALE	VIA GAETA, 392	03023	CECCANO	A.S.L. FROSINONE	0	0							interno	124	100-499	2	33.6631	62.6346	3.86691	SUP_AGRI
354	13006578	2012-06-01	0	0.665753	0-1,99	1	F	2	Meticcio	meticcio	0			2013-01-30	1	altri mesi	0	2013		3	2	1	1	2	FR	72	MULTISERVIZI PALATTA SOC. COOP. SOCIALE (ex Hotel Dog)	CANILE	MULTISERVIZI PALATTA SOC. COOP. SOCIALE	VIA GAETA, 392	03023	CECCANO	A.S.L. FROSINONE	0	0							interno	124	100-499	2	33.6631	62.6346	3.86691	SUP_AGRI
355	13006579	2012-06-01	0	0.665753	0-1,99	1	M	1	Meticcio	meticcio	0			2013-01-30	1	altri mesi	0	2013		3	2	1	1	2	FR	72	MULTISERVIZI PALATTA SOC. COOP. SOCIALE (ex Hotel Dog)	CANILE	MULTISERVIZI PALATTA SOC. COOP. SOCIALE	VIA GAETA, 392	03023	CECCANO	A.S.L. FROSINONE	0	0							interno	124	100-499	2	33.6631	62.6346	3.86691	SUP_AGRI
356	12000552	2011-01-01	0	1.00274	0-1,99	1	F	2	Meticcio	meticcio	0			2012-01-02	1	altri mesi	0	2012		3	2	1	1	2	FR	72	MULTISERVIZI PALATTA SOC. COOP. SOCIALE (ex Hotel Dog)	CANILE	MULTISERVIZI PALATTA SOC. COOP. SOCIALE	VIA GAETA, 392	03023	CECCANO	A.S.L. FROSINONE	0	0							interno	124	100-499	2	33.6631	62.6346	3.86691	SUP_AGRI
357	14002095	2013-01-01	0	1.01644	0-1,99	1	F	2	Meticcio	meticcio	0			2014-01-07	1	altri mesi	0	2014		3	2	1	1	2	FR	72	MULTISERVIZI PALATTA SOC. COOP. SOCIALE (ex Hotel Dog)	CANILE	MULTISERVIZI PALATTA SOC. COOP. SOCIALE	VIA GAETA, 392	03023	CECCANO	A.S.L. FROSINONE	0	0							interno	124	100-499	2	33.6631	62.6346	3.86691	SUP_AGRI
358	assente-	2010-04-01	1	1.78904	0-1,99	1	F	2	Meticcio	meticcio	0			2012-01-14	1	altri mesi	0	2012		3	2	1	1	2	FR	72	MULTISERVIZI PALATTA SOC. COOP. SOCIALE (ex Hotel Dog)	CANILE	MULTISERVIZI PALATTA SOC. COOP. SOCIALE	VIA GAETA, 392	#N/A	CECCANO	A.S.L. FROSINONE	0	0							interno	124	100-499	2	33.6631	62.6346	3.86691	SUP_AGRI
359	13003498	2010-01-01	0	2.01918	2-4,99	2	F	2	Meticcio	meticcio	0			2012-01-08	1	altri mesi	0	2012		3	2	1	1	2	FR	72	MULTISERVIZI PALATTA SOC. COOP. SOCIALE (ex Hotel Dog)	CANILE	MULTISERVIZI PALATTA SOC. COOP. SOCIALE	VIA GAETA, 392	03023	CECCANO	A.S.L. FROSINONE	0	0							interno	124	100-499	2	33.6631	62.6346	3.86691	SUP_AGRI
360	14002095	2012-01-01	0	2.01918	2-4,99	2	M	1	Meticcio	meticcio	0			2014-01-07	1	altri mesi	0	2014		3	2	1	1	2	FR	72	MULTISERVIZI PALATTA SOC. COOP. SOCIALE (ex Hotel Dog)	CANILE	MULTISERVIZI PALATTA SOC. COOP. SOCIALE	VIA GAETA, 392	03023	CECCANO	A.S.L. FROSINONE	0	0							interno	124	100-499	2	33.6631	62.6346	3.86691	SUP_AGRI
361	12003938	2010-01-01	0	2.03562	2-4,99	2	F	2	Meticcio	meticcio	0			2012-01-14	1	altri mesi	0	2012		3	1	1	1	2	FR	72	MULTISERVIZI PALATTA SOC. COOP. SOCIALE (ex Hotel Dog)	CANILE	MULTISERVIZI PALATTA SOC. COOP. SOCIALE	VIA GAETA, 392	03023	CECCANO	A.S.L. FROSINONE	0	0							interno	124	100-499	2	33.6631	62.6346	3.86691	SUP_AGRI
362	12005741	2010-01-01	0	2.05205	2-4,99	2	M	1	Meticcio	meticcio	0			2012-01-20	1	altri mesi	0	2012		3	2	1	1	2	FR	72	MULTISERVIZI PALATTA SOC. COOP. SOCIALE (ex Hotel Dog)	CANILE	MULTISERVIZI PALATTA SOC. COOP. SOCIALE	VIA GAETA, 392	03023	CECCANO	A.S.L. FROSINONE	0	0							interno	124	100-499	2	33.6631	62.6346	3.86691	SUP_AGRI
363	12006527	2010-01-01	0	2.07397	2-4,99	2	F	2	Meticcio	meticcio	0			2012-01-28	1	altri mesi	0	2012		3	2	1	1	2	FR	72	MULTISERVIZI PALATTA SOC. COOP. SOCIALE (ex Hotel Dog)	CANILE	MULTISERVIZI PALATTA SOC. COOP. SOCIALE	VIA GAETA, 392	03023	CECCANO	A.S.L. FROSINONE	0	0							interno	124	100-499	2	33.6631	62.6346	3.86691	SUP_AGRI
364	12006527	2010-01-01	0	2.07397	2-4,99	2	M	1	Meticcio	meticcio	0			2012-01-28	1	altri mesi	0	2012		3	2	1	1	1	FR	72	MULTISERVIZI PALATTA SOC. COOP. SOCIALE (ex Hotel Dog)	CANILE	MULTISERVIZI PALATTA SOC. COOP. SOCIALE	VIA GAETA, 392	03023	CECCANO	A.S.L. FROSINONE	0	0							interno	124	100-499	2	33.6631	62.6346	3.86691	SUP_AGRI
365	13006576	2010-10-10	1	2.30411	2-4,99	2	M	1	Meticcio	meticcio	0			2013-01-28	1	altri mesi	0	2013		3	2	1	1	2	FR	72	MULTISERVIZI PALATTA SOC. COOP. SOCIALE (ex Hotel Dog)	CANILE	MULTISERVIZI PALATTA SOC. COOP. SOCIALE	VIA GAETA, 392	03023	CECCANO	A.S.L. FROSINONE	0	0							interno	124	100-499	2	33.6631	62.6346	3.86691	SUP_AGRI
366	13005147	2010-03-01	0	2.88493	2-4,99	2	F	2	Meticcio	meticcio	0			2013-01-17	1	altri mesi	0	2013		3	2	1	1	2	FR	72	MULTISERVIZI PALATTA SOC. COOP. SOCIALE (ex Hotel Dog)	CANILE	MULTISERVIZI PALATTA SOC. COOP. SOCIALE	VIA GAETA, 392	03023	CECCANO	A.S.L. FROSINONE	0	0							interno	124	100-499	2	33.6631	62.6346	3.86691	SUP_AGRI
367	13005147	2010-02-01	0	2.96164	2-4,99	2	F	2	Meticcio	meticcio	0			2013-01-17	1	altri mesi	0	2013		3	2	1	1	2	FR	72	MULTISERVIZI PALATTA SOC. COOP. SOCIALE (ex Hotel Dog)	CANILE	MULTISERVIZI PALATTA SOC. COOP. SOCIALE	VIA GAETA, 392	03023	CECCANO	A.S.L. FROSINONE	0	0							interno	124	100-499	2	33.6631	62.6346	3.86691	SUP_AGRI
368	12003938	2009-01-01	0	3.00822	2-4,99	2	M	1	Meticcio	meticcio	0			2012-01-04	1	altri mesi	0	2012	3	3	2	1	1	2	FR	72	MULTISERVIZI PALATTA SOC. COOP. SOCIALE (ex Hotel Dog)	CANILE	MULTISERVIZI PALATTA SOC. COOP. SOCIALE	VIA GAETA, 392	03023	CECCANO	A.S.L. FROSINONE	0	0							interno	124	100-499	2	33.6631	62.6346	3.86691	SUP_AGRI
369	13003498	2010-01-01	0	3.03562	2-4,99	2	F	2	Meticcio	meticcio	0			2013-01-13	1	altri mesi	0	2013		3	2	1	1	2	FR	72	MULTISERVIZI PALATTA SOC. COOP. SOCIALE (ex Hotel Dog)	CANILE	MULTISERVIZI PALATTA SOC. COOP. SOCIALE	VIA GAETA, 392	03023	CECCANO	A.S.L. FROSINONE	0	0							interno	124	100-499	2	33.6631	62.6346	3.86691	SUP_AGRI
370	13005147	2010-01-01	0	3.04658	2-4,99	2	M	1	Meticcio	meticcio	0			2013-01-17	1	altri mesi	0	2013		3	2	1	1	2	FR	72	MULTISERVIZI PALATTA SOC. COOP. SOCIALE (ex Hotel Dog)	CANILE	MULTISERVIZI PALATTA SOC. COOP. SOCIALE	VIA GAETA, 392	03023	CECCANO	A.S.L. FROSINONE	0	0							interno	124	100-499	2	33.6631	62.6346	3.86691	SUP_AGRI
371	12000554	2008-01-01	0	4.00548	2-4,99	2	F	2	Meticcio	meticcio	0			2012-01-02	1	altri mesi	0	2012		3	2	1	1	2	FR	72	MULTISERVIZI PALATTA SOC. COOP. SOCIALE (ex Hotel Dog)	CANILE	MULTISERVIZI PALATTA SOC. COOP. SOCIALE	VIA GAETA, 392	03023	CECCANO	A.S.L. FROSINONE	0	0							interno	124	100-499	2	33.6631	62.6346	3.86691	SUP_AGRI
372	12005741	2008-01-01	0	4.05479	2-4,99	2	M	1	Meticcio	meticcio	0			2012-01-20	1	altri mesi	0	2012		3	2	1	1	2	FR	72	MULTISERVIZI PALATTA SOC. COOP. SOCIALE (ex Hotel Dog)	CANILE	MULTISERVIZI PALATTA SOC. COOP. SOCIALE	VIA GAETA, 392	03023	CECCANO	A.S.L. FROSINONE	0	0							interno	124	100-499	2	33.6631	62.6346	3.86691	SUP_AGRI
373	14008509	2010-01-01	0	4.07671	2-4,99	2	F	2	Meticcio	meticcio	0			2014-01-28	1	altri mesi	0	2014		3	2	1	1	2	FR	72	MULTISERVIZI PALATTA SOC. COOP. SOCIALE (ex Hotel Dog)	CANILE	MULTISERVIZI PALATTA SOC. COOP. SOCIALE	VIA GAETA, 392	03023	CECCANO	A.S.L. FROSINONE	1	5							interno	124	100-499	2	33.6631	62.6346	3.86691	SUP_AGRI
374	12005740	2007-02-10	0	4.94795	2-4,99	2	F	2	Meticcio	meticcio	0			2012-01-21	1	altri mesi	0	2012		3	2	1	1	2	FR	72	MULTISERVIZI PALATTA SOC. COOP. SOCIALE (ex Hotel Dog)	CANILE	CANILE HOTEL DOG DI PALATTA	VIA GAETA, 392	03023	CECCANO	A.S.L. FROSINONE	0	0							interno	124	100-499	2	33.6631	62.6346	3.86691	SUP_AGRI
375	12003938	2007-01-01	0	5.04658	5-6,99	3	M	1	Meticcio	meticcio	0			2012-01-17	1	altri mesi	0	2012		3	1	1	1	2	FR	72	MULTISERVIZI PALATTA SOC. COOP. SOCIALE (ex Hotel Dog)	CANILE	MULTISERVIZI PALATTA SOC. COOP. SOCIALE	VIA GAETA, 392	03023	CECCANO	A.S.L. FROSINONE	0	0							interno	124	100-499	2	33.6631	62.6346	3.86691	SUP_AGRI
376	14006315	2006-01-01	1	8.05205	7-	4	M	1	Meticcio	meticcio	0			2014-01-18	1	altri mesi	0	2014		3	2	1	1	2	FR	72	MULTISERVIZI PALATTA SOC. COOP. SOCIALE (ex Hotel Dog)	CANILE	MULTISERVIZI PALATTA SOC. COOP. SOCIALE	VIA GAETA, 392	03023	CECCANO	A.S.L. FROSINONE	0	0							interno	124	100-499	2	33.6631	62.6346	3.86691	SUP_AGRI
377	12005156	2009-01-01	0	3.06301	2-4,99	2	M	1	Pastore Maremmano Abruzzese	razza	1	lungo	1	2012-01-24	1	altri mesi	0	2012		1	3	1	1	2	RM	54	CANILE VALLE GRANDE (EX HOTEL CANI E GATTI)	CANILE	HOTEL CANI E GATTI	VIA G.B. PARAVIA, 201	00123	ROMA	A.S.L. 6 ROMA F - BRACCIANO	0	0	30-45	30	45	37.5	26-44	3	costa	138	100-499	2	0	100.03	0	SUP_AGRI
378	11006777	2007-01-01	0	4.07397	2-4,99	2	F	2	Rottweiler	razza	1	corto	3	2011-01-27	1	altri mesi	0	2011		3	3	1	1	2	RM	54	CANILE VALLE GRANDE (EX HOTEL CANI E GATTI)	CANILE	CANILE VALLE GRANDE	VIA G.B. PARAVIA, 201	00123	ROMA	A.S.L. 6 ROMA F - BRACCIANO	1	3	41-50	41	50	45.5	>=45	4	costa	138	100-499	2	0	100.03	0	SUP_AGRI
379	11006775	2006-01-01	0	5.07671	5-6,99	3	F	2	Pit bull	razza	1	corto	3	2011-01-28	1	altri mesi	0	2011		1	3	1	1	1	RM	54	CANILE VALLE GRANDE (EX HOTEL CANI E GATTI)	CANILE	CANILE VALLE GRANDE	VIA G.B. PARAVIA, 201	00123	ROMA	A.S.L. 6 ROMA F - BRACCIANO	0	0	43-53	43	53	48	>=45	4	costa	138	100-499	2	0	100.03	0	SUP_AGRI
380	11009164	2002-01-01	0	9.08767	7-	4	M	1	Pit bull	razza	1	corto	3	2011-01-31	1	altri mesi	0	2011		3	1	1	1	2	RM	54	CANILE VALLE GRANDE (EX HOTEL CANI E GATTI)	CANILE	CANILE VALLE GRANDE	VIA G.B. PARAVIA, 201	00123	ROMA	A.S.L. 5 ROMA E	0	0	43-53	43	53	48	>=45	4	costa	138	100-499	2	0	100.03	0	SUP_AGRI
381	11009169	2001-02-09	0	9.98082	7-	4	F	2	Pit bull	razza	1	corto	3	2011-01-31	1	altri mesi	0	2011		3	1	1	1	2	RM	54	CANILE VALLE GRANDE (EX HOTEL CANI E GATTI)	CANILE	CANILE VALLE GRANDE	VIA G.B. PARAVIA, 201	00123	ROMA	A.S.L. 5 ROMA E	1	1	43-53	43	53	48	>=45	4	costa	138	100-499	2	0	100.03	0	SUP_AGRI
382	11006776	2010-01-01	0	1.07123	0-1,99	1	F	2	Meticcio	meticcio	0			2011-01-27	1	altri mesi	0	2011		1	3	1	1	1	RM	54	CANILE VALLE GRANDE (EX HOTEL CANI E GATTI)	CANILE	CANILE VALLE GRANDE	VIA G.B. PARAVIA, 201	00123	ROMA	A.S.L. 6 ROMA F - BRACCIANO	0	0							costa	138	100-499	2	0	100.03	0	SUP_AGRI
383	12005155	2009-01-01	0	3.06301	2-4,99	2	M	1	Meticcio	meticcio	0			2012-01-24	1	altri mesi	0	2012		1	3	1	1	2	RM	54	CANILE VALLE GRANDE (EX HOTEL CANI E GATTI)	CANILE	HOTEL CANI E GATTI	VIA G.B. PARAVIA, 201	00123	ROMA	A.S.L. 6 ROMA F - BRACCIANO	0	0							costa	138	100-499	2	0	100.03	0	SUP_AGRI
384	11009158	2004-01-01	0	7.08767	7-	4	M	1	Meticcio	meticcio	0			2011-01-31	1	altri mesi	0	2011		3	1	1	1	2	RM	54	CANILE VALLE GRANDE (EX HOTEL CANI E GATTI)	CANILE	CANILE VALLE GRANDE	VIA G.B. PARAVIA, 201	00123	ROMA	A.S.L. 5 ROMA E	0	0							costa	138	100-499	2	0	100.03	0	SUP_AGRI
385	11009102	2004-01-01	1	7.08767	7-	4	F	2	Meticcio	meticcio	0			2011-01-31	1	altri mesi	0	2011		3	1	1	1	2	RM	54	CANILE VALLE GRANDE (EX HOTEL CANI E GATTI)	CANILE	CANILE VALLE GRANDE	VIA G.B. PARAVIA, 201	00123	ROMA	A.S.L. 5 ROMA E	1	1							costa	138	100-499	2	0	100.03	0	SUP_AGRI
386	11009172	2002-12-12	1	8.14247	7-	4	F	2	Meticcio	meticcio	0			2011-01-31	1	altri mesi	0	2011	1	3	1	1	1	2	RM	54	CANILE VALLE GRANDE (EX HOTEL CANI E GATTI)	CANILE	CANILE VALLE GRANDE	VIA G.B. PARAVIA, 201	00123	ROMA	A.S.L. 5 ROMA E	1	1							costa	138	100-499	2	0	100.03	0	SUP_AGRI
387	11009171	2002-11-18	0	8.20822	7-	4	M	1	Meticcio	meticcio	0			2011-01-31	1	altri mesi	0	2011		3	1	1	1	2		54	CANILE VALLE GRANDE (EX HOTEL CANI E GATTI)	CANILE	#N/A	VIA G.B. PARAVIA, 201	00123	ROMA	#N/A	0	0							costa	138	100-499	2	0	100.03	0	SUP_AGRI
388	11009174	2002-03-03	0	8.92055	7-	4	M	1	Meticcio	meticcio	0			2011-01-31	1	altri mesi	0	2011		3	1	1	1	2	RM	54	CANILE VALLE GRANDE (EX HOTEL CANI E GATTI)	CANILE	CANILE VALLE GRANDE	VIA G.B. PARAVIA, 201	00123	ROMA	A.S.L. 5 ROMA E	0	0							costa	138	100-499	2	0	100.03	0	SUP_AGRI
389	11009168	2002-01-01	0	9.08767	7-	4	M	1	Meticcio	meticcio	0			2011-01-31	1	altri mesi	0	2011		3	1	1	1	2	RM	54	CANILE VALLE GRANDE (EX HOTEL CANI E GATTI)	CANILE	CANILE VALLE GRANDE	VIA G.B. PARAVIA, 201	00123	ROMA	A.S.L. 5 ROMA E	1	1							costa	138	100-499	2	0	100.03	0	SUP_AGRI
390	11009162	2000-10-15	1	10.3014	7-	4	M	1	Meticcio	meticcio	0			2011-01-31	1	altri mesi	0	2011		3	1	1	1	2	RM	54	CANILE VALLE GRANDE (EX HOTEL CANI E GATTI)	CANILE	CANILE VALLE GRANDE	VIA G.B. PARAVIA, 201	00123	ROMA	A.S.L. 5 ROMA E	0	0							costa	138	100-499	2	0	100.03	0	SUP_AGRI
391	11009159	2000-09-13	1	10.389	7-	4	M	1	Meticcio	meticcio	0			2011-01-31	1	altri mesi	0	2011		3	1	1	1	2	RM	54	CANILE VALLE GRANDE (EX HOTEL CANI E GATTI)	CANILE	CANILE VALLE GRANDE	VIA G.B. PARAVIA, 201	00123	ROMA	A.S.L. 5 ROMA E	0	0							costa	138	100-499	2	0	100.03	0	SUP_AGRI
392	11009160	2000-09-13	0	10.389	7-	4	F	2	Meticcio	meticcio	0			2011-01-31	1	altri mesi	0	2011		3	1	1	1	2	RM	54	CANILE VALLE GRANDE (EX HOTEL CANI E GATTI)	CANILE	CANILE VALLE GRANDE	VIA G.B. PARAVIA, 201	00123	ROMA	A.S.L. 5 ROMA E	0	0							costa	138	100-499	2	0	100.03	0	SUP_AGRI
393	11009166	2000-06-03	0	10.6685	7-	4	M	1	Meticcio	meticcio	0			2011-01-31	1	altri mesi	0	2011		3	1	1	1	2	RM	54	CANILE VALLE GRANDE (EX HOTEL CANI E GATTI)	CANILE	CANILE VALLE GRANDE	VIA G.B. PARAVIA, 201	00123	ROMA	A.S.L. 5 ROMA E	1	1							costa	138	100-499	2	0	100.03	0	SUP_AGRI
394	11009175	1998-01-01	0	13.0904	7-	4	M	1	Meticcio	meticcio	0			2011-01-31	1	altri mesi	0	2011		3	1	1	1	2	RM	54	CANILE VALLE GRANDE (EX HOTEL CANI E GATTI)	CANILE	CANILE VALLE GRANDE	VIA G.B. PARAVIA, 201	00123	ROMA	A.S.L. 5 ROMA E	0	0							costa	138	100-499	2	0	100.03	0	SUP_AGRI
395	14004932	2010-01-01	0	4.04384	2-4,99	2	F	2	Alano	razza	1	corto	3	2014-01-16	1	altri mesi	0	2014	1	1	3	1	1	2	FR	36	CANILE LEPINI	CANILE	CANILE LEPINI	VIA MOROLOENSE SNC	03019	SUPINO	A.S.L. FROSINONE	0	0	45-55	45	55	50	>=45	4	interno	156	100-499	2	1.88514	98.264	0	SUP_AGRI
396	assente-	2010-06-30	0	2.5589	2-4,99	2	F	2	Meticcio	meticcio	0			2013-01-19	1	altri mesi	0	2013	1	1	2	1	1	2	FR	36	CANILE LEPINI	CANILE	CANILE LEPINI	VIA MOROLOENSE SNC	#N/A	SUPINO	A.S.L. FROSINONE	0	0							interno	156	100-499	2	1.88514	98.264	0	SUP_AGRI
397	14004932	2011-01-01	0	3.04384	2-4,99	2	F	2	Meticcio	meticcio	0			2014-01-16	1	altri mesi	0	2014	1	1	3	1	1	2	FR	36	CANILE LEPINI	CANILE	CANILE LEPINI	VIA MOROLOENSE SNC	03019	SUPINO	A.S.L. FROSINONE	0	0							interno	156	100-499	2	1.88514	98.264	0	SUP_AGRI
398	assente-	2009-11-07	0	3.23288	2-4,99	2	F	2	Labrador retriever	razza	1	corto	3	2013-01-30	1	altri mesi	0	2013		3	1	1	1	2	VT	24	CANILE COMUNE DI TUSCANIA	CANILE	CANILE FONTANA	VIA PIETRO NENNI, 4	#N/A	TUSCANIA	A.S.L. 9 VITERBO - TARQUINIA	0	0	25-34	25	34	29.5	26-44	3	interno	177	100-499	2	61.4974	38.4811	0	SUP_ARTIF
399	14004670	2013-07-01	0	0.545205	0-1,99	1	M	1	Meticcio	meticcio	0			2014-01-16	1	altri mesi	0	2014		1	3	1	1	2	RM	76	VETERINARIA 2000 CANILE	CANILE	VETERINARIA 2000 CANILE	VIA NETTUNENSE, 73	00047	MARINO	A.S.L. 8 ROMA H - U.O. ANAGRAFE CANINA IG. URBANA	0	0							costa	202	100-499	2	1.0296	99.0344	0	SUP_AGRI
400	14010780	2003-01-01	0	11.0904	7-	4	F	2	Meticcio	meticcio	0			2014-01-31	1	altri mesi	0	2014		1	3	1	1	2	RM	76	VETERINARIA 2000 CANILE	CANILE	VETERINARIA 2000 CANILE	VIA NETTUNENSE, 73	00047	MARINO	A.S.L. 8 ROMA H - U.O. ANAGRAFE CANINA IG. URBANA	1	1							costa	202	100-499	2	1.0296	99.0344	0	SUP_AGRI
401	assente-	2008-06-24	0	2.53973	2-4,99	2	M	1	Meticcio	meticcio	0			2011-01-07	1	altri mesi	0	2011		3	1	1	1	2	RM	76	VETERINARIA 2000 CANILE	CANILE	VETERINARIA 2000 CANILE	VIA NETTUNENSE, 73	#N/A	MARINO	A.S.L. 8 ROMA H - U.O. ANAGRAFE CANINA IG. URBANA	0	0							costa	202	100-499	2	1.0296	99.0344	0	SUP_AGRI
402	assente-	2004-05-01	1	6.70685	5-6,99	3	F	2	Meticcio	meticcio	0			2011-01-13	1	altri mesi	0	2011		3	3	1	1	2	RM	76	VETERINARIA 2000 CANILE	CANILE	VETERINARIA 2000 CANILE	VIA NETTUNENSE, 73	#N/A	MARINO	A.S.L. 8 ROMA H - U.O. ANAGRAFE CANINA IG. URBANA	0	0							costa	202	100-499	2	1.0296	99.0344	0	SUP_AGRI
403	13005888	2011-06-01	0	1.65205	0-1,99	1	F	2	Epagneul breton	razza	1	medio	2	2013-01-24	1	altri mesi	0	2013	1	3	2	1	1	2	LT	74	SOCIETA' COOPERATIVA SOCIALE ARTEINSIEME	CANILE	SOCIETA' COOPERATIVA SOCIALE ARTEINSIEME	Contrada Scerpano	04020	ITRI	A.S.L. 11 LATINA - FORMIA GAETA	0	0	12-15	12	15	13.5	11-25	2	costa	212	100-499	2	0	15.9771	84.2092	SUP_BOSC
404	14007821	2012-01-01	0	2.06027	2-4,99	2	M	1	Pastore Maremmano Abruzzese	razza	1	lungo	1	2014-01-22	1	altri mesi	0	2014	1	3	2	1	1	2	LT	74	SOCIETA' COOPERATIVA SOCIALE ARTEINSIEME	CANILE	SOCIETA' COOPERATIVA SOCIALE ARTEINSIEME	Contrada Scerpano	04020	ITRI	A.S.L. 11 LATINA - FORMIA GAETA	0	0	30-45	30	45	37.5	26-44	3	costa	212	100-499	2	0	15.9771	84.2092	SUP_BOSC
405	14004332	2012-01-01	0	2.02466	2-4,99	2	M	1	Pastore Tedesco	razza	1			2014-01-09	1	altri mesi	0	2014	1	3	2	1	1	2	LT	74	SOCIETA' COOPERATIVA SOCIALE ARTEINSIEME	CANILE	SOCIETA' COOPERATIVA SOCIALE ARTEINSIEME	Contrada Scerpano	04020	ITRI	A.S.L. 11 LATINA - FORMIA GAETA	0	0	34-43	34	43	38.5	26-44	3	costa	212	100-499	2	0	15.9771	84.2092	SUP_BOSC
406	14004333	2013-02-01	0	0.934247	0-1,99	1	F	2	Meticcio	meticcio	0			2014-01-08	1	altri mesi	0	2014	1	3	2	1	1	2	LT	74	SOCIETA' COOPERATIVA SOCIALE ARTEINSIEME	CANILE	SOCIETA' COOPERATIVA SOCIALE ARTEINSIEME	Contrada Scerpano	04020	ITRI	A.S.L. 11 LATINA - FORMIA GAETA	0	0							costa	212	100-499	2	0	15.9771	84.2092	SUP_BOSC
407	13001237	2012-01-01	0	1.00822	0-1,99	1	M	1	Meticcio	meticcio	0			2013-01-03	1	altri mesi	0	2013	1	3	2	1	1	2	LT	74	SOCIETA' COOPERATIVA SOCIALE ARTEINSIEME	CANILE	SOCIETA' COOPERATIVA SOCIALE ARTEINSIEME	Contrada Scerpano	04020	ITRI	A.S.L. 11 LATINA - FORMIA GAETA	0	0							costa	212	100-499	2	0	15.9771	84.2092	SUP_BOSC
408	14007821	2013-01-01	0	1.05753	0-1,99	1	F	2	Meticcio	meticcio	0			2014-01-22	1	altri mesi	0	2014	1	3	2	1	1	2	LT	74	SOCIETA' COOPERATIVA SOCIALE ARTEINSIEME	CANILE	SOCIETA' COOPERATIVA SOCIALE ARTEINSIEME	Contrada Scerpano	04020	ITRI	A.S.L. 11 LATINA - FORMIA GAETA	0	0							costa	212	100-499	2	0	15.9771	84.2092	SUP_BOSC
409	13007499	2012-01-01	0	1.08493	0-1,99	1	M	1	Meticcio	meticcio	0			2013-01-31	1	altri mesi	0	2013	1	3	2	1	1	2	LT	74	SOCIETA' COOPERATIVA SOCIALE ARTEINSIEME	CANILE	SOCIETA' COOPERATIVA SOCIALE ARTEINSIEME	Contrada Scerpano	04020	ITRI	A.S.L. 11 LATINA - FORMIA GAETA	0	0							costa	212	100-499	2	0	15.9771	84.2092	SUP_BOSC
410	14004332	2012-01-01	1	2.02466	2-4,99	2	M	1	Meticcio	meticcio	0			2014-01-09	1	altri mesi	0	2014	1	3	2	1	1	2	LT	74	SOCIETA' COOPERATIVA SOCIALE ARTEINSIEME	CANILE	SOCIETA' COOPERATIVA SOCIALE ARTEINSIEME	Contrada Scerpano	04020	ITRI	A.S.L. 11 LATINA - FORMIA GAETA	0	0							costa	212	100-499	2	0	15.9771	84.2092	SUP_BOSC
411	13004445	2010-12-14	0	2.09589	2-4,99	2	M	1	Meticcio	meticcio	0			2013-01-17	1	altri mesi	0	2013	1	3	2	1	1	2	LT	74	SOCIETA' COOPERATIVA SOCIALE ARTEINSIEME	CANILE	SOCIETA' COOPERATIVA SOCIALE ARTEINSIEME	Contrada Scerpano	04020	ITRI	A.S.L. 11 LATINA - FORMIA GAETA	0	0							costa	212	100-499	2	0	15.9771	84.2092	SUP_BOSC
412	13004445	2010-02-01	0	2.96164	2-4,99	2	M	1	Meticcio	meticcio	0			2013-01-17	1	altri mesi	0	2013	1	3	2	1	1	2	LT	74	SOCIETA' COOPERATIVA SOCIALE ARTEINSIEME	CANILE	SOCIETA' COOPERATIVA SOCIALE ARTEINSIEME	Contrada Scerpano	04020	ITRI	A.S.L. 11 LATINA - FORMIA GAETA	0	0							costa	212	100-499	2	0	15.9771	84.2092	SUP_BOSC
413	14004333	2011-01-01	0	3.02192	2-4,99	2	M	1	Meticcio	meticcio	0			2014-01-08	1	altri mesi	0	2014	1	3	2	1	1	2	LT	74	SOCIETA' COOPERATIVA SOCIALE ARTEINSIEME	CANILE	SOCIETA' COOPERATIVA SOCIALE ARTEINSIEME	Contrada Scerpano	04020	ITRI	A.S.L. 11 LATINA - FORMIA GAETA	1	1							costa	212	100-499	2	0	15.9771	84.2092	SUP_BOSC
414	13005888	2010-01-01	0	3.06575	2-4,99	2	F	2	Meticcio	meticcio	0			2013-01-24	1	altri mesi	0	2013	1	3	2	1	1	2	LT	74	SOCIETA' COOPERATIVA SOCIALE ARTEINSIEME	CANILE	SOCIETA' COOPERATIVA SOCIALE ARTEINSIEME	Contrada Scerpano	04020	ITRI	A.S.L. 11 LATINA - FORMIA GAETA	0	0							costa	212	100-499	2	0	15.9771	84.2092	SUP_BOSC
415	assente-	2012-01-01	0	1.03836	0-1,99	1	M	1	Beagle	razza	1	corto	3	2013-01-14	1	altri mesi	0	2013		1	3	1	1	2	RM	14	CAERITE SRL CENTRO CINOFILO	CANILE	CAERITE SRL CENTRO CINOFILO	VIA BRACCIANESE KM 17,200	#N/A	BRACCIANO	A.S.L. 6 ROMA F - BRACCIANO	0	0	8-14	8	14	11	11-25	2	costa	246	100-499	2	0	100.016	0	SUP_AGRI
416	13001406	2012-01-01	0	0.00547945	0-1,99	1	F	2	Pastore Maremmano Abruzzese	razza	1	lungo	1	2012-01-03	1	altri mesi	0	2012		1	3	1	1	1	RM	14	CAERITE SRL CENTRO CINOFILO	CANILE	CAERITE SRL CENTRO CINOFILO	VIA BRACCIANESE KM 17,200	00062	BRACCIANO	A.S.L. 6 ROMA F - BRACCIANO	0	0	30-45	30	45	37.5	26-44	3	costa	246	100-499	2	0	100.016	0	SUP_AGRI
417	13005914	2002-01-01	0	11.0438	7-	4	F	2	Corso	razza	1	corto	3	2013-01-14	1	altri mesi	0	2013		1	3	1	1	2	RM	14	CAERITE SRL CENTRO CINOFILO	CANILE	CAERITE SRL CENTRO CINOFILO	VIA BRACCIANESE KM 17,200	00062	BRACCIANO	A.S.L. 6 ROMA F - BRACCIANO	0	0	40-50	40	50	45	>=45	4	costa	246	100-499	2	0	100.016	0	SUP_AGRI
418	12002837	2008-01-01	1	4.03562	2-4,99	2	M	1	Pit bull	razza	1	corto	3	2012-01-13	1	altri mesi	0	2012		3	2	1	1	2	RM	14	CAERITE SRL CENTRO CINOFILO	CANILE	CAERITE SRL CENTRO CINOFILO	VIA BRACCIANESE KM 17,200	00062	BRACCIANO	A.S.L. 6 ROMA F - CIVITAVECCHIA	0	0	43-53	43	53	48	>=45	4	costa	246	100-499	2	0	100.016	0	SUP_AGRI
419	13001406	2012-01-01	0	1.00822	0-1,99	1	F	2	Meticcio	meticcio	0			2013-01-03	1	altri mesi	0	2013		1	3	1	1	1	RM	14	CAERITE SRL CENTRO CINOFILO	CANILE	CAERITE SRL CENTRO CINOFILO	VIA BRACCIANESE KM 17,200	00062	BRACCIANO	A.S.L. 6 ROMA F - BRACCIANO	0	0							costa	246	100-499	2	0	100.016	0	SUP_AGRI
420	13003015	2012-01-01	0	1.03836	0-1,99	1	F	2	Meticcio	meticcio	0			2013-01-14	1	altri mesi	0	2013		1	3	1	1	2	RM	14	CAERITE SRL CENTRO CINOFILO	CANILE	CAERITE SRL CENTRO CINOFILO	VIA BRACCIANESE KM 17,200	00062	BRACCIANO	A.S.L. 6 ROMA F - BRACCIANO	0	0							costa	246	100-499	2	0	100.016	0	SUP_AGRI
421	13001406	2009-01-01	0	4.00822	2-4,99	2	M	1	Meticcio	meticcio	0			2013-01-03	1	altri mesi	0	2013		1	2	1	1	1	RM	14	CAERITE SRL CENTRO CINOFILO	CANILE	CAERITE SRL CENTRO CINOFILO	VIA BRACCIANESE KM 17,200	00062	BRACCIANO	A.S.L. 6 ROMA F - BRACCIANO	0	0							costa	246	100-499	2	0	100.016	0	SUP_AGRI
422	13005915	2006-01-01	0	7.06849	7-	4	F	2	Meticcio	meticcio	0			2013-01-24	1	altri mesi	0	2013		1	3	1	1	1	RM	14	CAERITE SRL CENTRO CINOFILO	CANILE	CAERITE SRL CENTRO CINOFILO	VIA BRACCIANESE KM 17,200	00062	BRACCIANO	A.S.L. 6 ROMA F - BRACCIANO	0	0							costa	246	100-499	2	0	100.016	0	SUP_AGRI
423	assente-	2011-01-01	0	1.00274	0-1,99	1	F	2	Meticcio	meticcio	0			2012-01-02	1	altri mesi	0	2012		3	2	1	1	2	RM	14	CAERITE SRL CENTRO CINOFILO	CANILE	CAERITE SRL CENTRO CINOFILO	VIA BRACCIANESE KM 17,200	#N/A	BRACCIANO	A.S.L. 6 ROMA F - BRACCIANO	0	0							costa	246	100-499	2	0	100.016	0	SUP_AGRI
424	assente-	2011-01-01	0	1.00274	0-1,99	1	F	2	Meticcio	meticcio	0			2012-01-02	1	altri mesi	0	2012		3	2	1	1	2	RM	14	CAERITE SRL CENTRO CINOFILO	CANILE	CAERITE SRL CENTRO CINOFILO	VIA BRACCIANESE KM 17,200	#N/A	BRACCIANO	A.S.L. 6 ROMA F - BRACCIANO	0	0							costa	246	100-499	2	0	100.016	0	SUP_AGRI
425	12002757	2011-01-01	0	1.03014	0-1,99	1	M	1	Meticcio	meticcio	0			2012-01-12	1	altri mesi	0	2012	3	3	2	1	1	2	RM	14	CAERITE SRL CENTRO CINOFILO	CANILE	CAERITE SRL CENTRO CINOFILO	VIA BRACCIANESE KM 17,200	00062	BRACCIANO	A.S.L. 6 ROMA F - CIVITAVECCHIA	0	0							costa	246	100-499	2	0	100.016	0	SUP_AGRI
426	13007021	2009-04-05	0	3.8274	2-4,99	2	F	2	Beagle	razza	1	corto	3	2013-01-31	1	altri mesi	0	2013		3	2	1	1	2	FR	42	CANILE PERCORSO SICURO	CANILE	CANILE PERCORSO SICURO	VIA MONTI LEPINI	03020	GIULIANO DI ROMA	A.S.L. FROSINONE	0	0	8-14	8	14	11	11-25	2	interno	258	100-499	2	0	100.154	0	SUP_AGRI
427	12001602	2011-01-01	1	1.01096	0-1,99	1	M	1	Segugio	razza	1	corto	3	2012-01-05	1	altri mesi	0	2012	2	3	3	1	1	2	FR	42	CANILE PERCORSO SICURO	CANILE	CANILE PERCORSO SICURO	VIA MONTI LEPINI	03020	GIULIANO DI ROMA	A.S.L. 12 FROSINONE - ANAGNI ALATRI	0	0	24-30,5	24	0,5	12.25	11-25	2	interno	258	100-499	2	0	100.154	0	SUP_AGRI
428	13003497	2010-01-01	0	3.03836	2-4,99	2	M	1	Segugio	razza	1	corto	3	2013-01-14	1	altri mesi	0	2013		3	2	1	1	2	FR	42	CANILE PERCORSO SICURO	CANILE	CANILE PERCORSO SICURO	VIA MONTI LEPINI	03020	GIULIANO DI ROMA	A.S.L. FROSINONE	0	0	24-30,5	24	0,5	12.25	11-25	2	interno	258	100-499	2	0	100.154	0	SUP_AGRI
429	13005148	2011-10-01	0	1.29863	0-1,99	1	M	1	Pastore Maremmano Abruzzese	razza	1	lungo	1	2013-01-17	1	altri mesi	0	2013		3	2	1	1	2	FR	42	CANILE PERCORSO SICURO	CANILE	CANILE PERCORSO SICURO	VIA MONTI LEPINI	03020	GIULIANO DI ROMA	A.S.L. FROSINONE	0	0	30-45	30	45	37.5	26-44	3	interno	258	100-499	2	0	100.154	0	SUP_AGRI
430	14006311	2012-01-01	0	2.05479	2-4,99	2	M	1	Pastore Tedesco	razza	1			2014-01-20	1	altri mesi	0	2014		3	2	1	1	2	FR	42	CANILE PERCORSO SICURO	CANILE	CANILE PERCORSO SICURO	VIA MONTI LEPINI	03020	GIULIANO DI ROMA	A.S.L. FROSINONE	0	0	34-43	34	43	38.5	26-44	3	interno	258	100-499	2	0	100.154	0	SUP_AGRI
431	12003940	2008-12-01	1	3.12877	2-4,99	2	M	1	Pastore Tedesco	razza	1			2012-01-17	1	altri mesi	0	2012		3	1	1	1	2	FR	42	CANILE PERCORSO SICURO	CANILE	CANILE PERCORSO SICURO	VIA MONTI LEPINI	03020	GIULIANO DI ROMA	A.S.L. FROSINONE	1	2	34-43	34	43	38.5	26-44	3	interno	258	100-499	2	0	100.154	0	SUP_AGRI
432	12003940	2010-12-10	0	1.06849	0-1,99	1	M	1	Meticcio	meticcio	0			2012-01-04	1	altri mesi	0	2012		2	1	1	1	2	FR	42	CANILE PERCORSO SICURO	CANILE	CANILE PERCORSO SICURO	VIA MONTI LEPINI	03020	GIULIANO DI ROMA	A.S.L. FROSINONE	0	0							interno	258	100-499	2	0	100.154	0	SUP_AGRI
433	13003497	2010-01-01	0	3.03836	2-4,99	2	M	1	Meticcio	meticcio	0			2013-01-14	1	altri mesi	0	2013		2	2	1	1	2	FR	42	CANILE PERCORSO SICURO	CANILE	CANILE PERCORSO SICURO	VIA MONTI LEPINI	03020	GIULIANO DI ROMA	A.S.L. FROSINONE	0	0							interno	258	100-499	2	0	100.154	0	SUP_AGRI
434	12007283	2011-07-01	0	0.586301	0-1,99	1	M	1	Meticcio	meticcio	0			2012-01-31	1	altri mesi	0	2012		3	2	1	1	2	FR	42	CANILE PERCORSO SICURO	CANILE	CANILE PERCORSO SICURO	VIA MONTI LEPINI	03020	GIULIANO DI ROMA	A.S.L. FROSINONE	0	0							interno	258	100-499	2	0	100.154	0	SUP_AGRI
435	assente-	2012-06-01	0	0.641096	0-1,99	1	F	2	Meticcio	meticcio	0			2013-01-21	1	altri mesi	0	2013	1	3	1	1	1	2	FR	42	CANILE PERCORSO SICURO	CANILE	CANILE PERCORSO SICURO	VIA MONTI LEPINI	#N/A	GIULIANO DI ROMA	MARCHIONI	0	0							interno	258	100-499	2	0	100.154	0	SUP_AGRI
436	12007282	2011-06-01	0	0.668493	0-1,99	1	M	1	Meticcio	meticcio	0			2012-01-31	1	altri mesi	0	2012		3	2	1	1	2	FR	42	CANILE PERCORSO SICURO	CANILE	CANILE PERCORSO SICURO	VIA MONTI LEPINI	03020	GIULIANO DI ROMA	A.S.L. FROSINONE	0	0							interno	258	100-499	2	0	100.154	0	SUP_AGRI
437	assente-	2012-05-01	0	0.726027	0-1,99	1	M	1	Meticcio	meticcio	0			2013-01-21	1	altri mesi	0	2013	1	3	1	1	1	2	FR	42	CANILE PERCORSO SICURO	CANILE	CANILE PERCORSO SICURO	VIA MONTI LEPINI	#N/A	GIULIANO DI ROMA	A.S.L. 12 FROSINONE - ANAGNI ALATRI	0	0							interno	258	100-499	2	0	100.154	0	SUP_AGRI
438	12007284	2011-05-01	1	0.753425	0-1,99	1	M	1	Meticcio	meticcio	0			2012-01-31	1	altri mesi	0	2012		3	2	1	1	2	FR	42	CANILE PERCORSO SICURO	CANILE	CANILE PERCORSO SICURO	VIA MONTI LEPINI	03020	GIULIANO DI ROMA	A.S.L. FROSINONE	0	0							interno	258	100-499	2	0	100.154	0	SUP_AGRI
439	non rego	2012-03-15	0	0.854795	0-1,99	1	F	2	Meticcio	meticcio	0			2013-01-21	1	altri mesi	0	2013	1	3	1	1	1	2	FR	42	CANILE PERCORSO SICURO	CANILE	CANILE PERCORSO SICURO	VIA MONTI LEPINI	#N/A	GIULIANO DI ROMA	MARCHIONI	0	0							interno	258	100-499	2	0	100.154	0	SUP_AGRI
440	14006311	2013-02-01	0	0.972603	0-1,99	1	F	2	Meticcio	meticcio	0			2014-01-22	1	altri mesi	0	2014		3	2	1	1	2	FR	42	CANILE PERCORSO SICURO	CANILE	CANILE PERCORSO SICURO	VIA MONTI LEPINI	03020	GIULIANO DI ROMA	A.S.L. FROSINONE	0	0							interno	258	100-499	2	0	100.154	0	SUP_AGRI
441	12003940	2011-01-01	0	1.00822	0-1,99	1	M	1	Meticcio	meticcio	0			2012-01-04	1	altri mesi	0	2012		3	1	1	1	2	FR	42	CANILE PERCORSO SICURO	CANILE	CANILE PERCORSO SICURO	VIA MONTI LEPINI	03020	GIULIANO DI ROMA	A.S.L. FROSINONE	0	0							interno	258	100-499	2	0	100.154	0	SUP_AGRI
442	13001300	2012-01-01	0	1.01918	0-1,99	1	F	2	Meticcio	meticcio	0			2013-01-07	1	altri mesi	0	2013		3	2	1	1	2	FR	42	CANILE PERCORSO SICURO	CANILE	CANILE PERCORSO SICURO	VIA MONTI LEPINI	03020	GIULIANO DI ROMA	A.S.L. FROSINONE	0	0							interno	258	100-499	2	0	100.154	0	SUP_AGRI
443	13003497	2012-01-01	0	1.03836	0-1,99	1	M	1	Meticcio	meticcio	0			2013-01-14	1	altri mesi	0	2013		3	2	1	1	2	FR	42	CANILE PERCORSO SICURO	CANILE	CANILE PERCORSO SICURO	VIA MONTI LEPINI	03020	GIULIANO DI ROMA	A.S.L. FROSINONE	0	0							interno	258	100-499	2	0	100.154	0	SUP_AGRI
444	13003497	2012-01-01	0	1.03836	0-1,99	1	M	1	Meticcio	meticcio	0			2013-01-14	1	altri mesi	0	2013		3	2	1	1	2	FR	42	CANILE PERCORSO SICURO	CANILE	CANILE PERCORSO SICURO	VIA MONTI LEPINI	03020	GIULIANO DI ROMA	A.S.L. FROSINONE	0	0							interno	258	100-499	2	0	100.154	0	SUP_AGRI
445	12003940	2011-01-01	0	1.04384	0-1,99	1	F	2	Meticcio	meticcio	0			2012-01-17	1	altri mesi	0	2012		3	1	1	1	2	FR	42	CANILE PERCORSO SICURO	CANILE	CANILE PERCORSO SICURO	VIA MONTI LEPINI	03020	GIULIANO DI ROMA	A.S.L. FROSINONE	0	0							interno	258	100-499	2	0	100.154	0	SUP_AGRI
446	12006528	2011-01-01	1	1.06849	0-1,99	1	F	2	Meticcio	meticcio	0			2012-01-26	1	altri mesi	0	2012		3	2	1	1	2	FR	42	CANILE PERCORSO SICURO	CANILE	CANILE PERCORSO SICURO	VIA MONTI LEPINI	03020	GIULIANO DI ROMA	A.S.L. FROSINONE	0	0							interno	258	100-499	2	0	100.154	0	SUP_AGRI
447	12003940	2010-12-10	0	1.06849	0-1,99	1	M	1	Meticcio	meticcio	0			2012-01-04	1	altri mesi	0	2012		3	1	1	1	2	FR	42	CANILE PERCORSO SICURO	CANILE	CANILE PERCORSO SICURO	VIA MONTI LEPINI	03020	GIULIANO DI ROMA	A.S.L. FROSINONE	0	0							interno	258	100-499	2	0	100.154	0	SUP_AGRI
448	12003940	2010-12-10	0	1.06849	0-1,99	1	M	1	Meticcio	meticcio	0			2012-01-04	1	altri mesi	0	2012		3	1	1	1	2	FR	42	CANILE PERCORSO SICURO	CANILE	CANILE PERCORSO SICURO	VIA MONTI LEPINI	03020	GIULIANO DI ROMA	A.S.L. FROSINONE	0	0							interno	258	100-499	2	0	100.154	0	SUP_AGRI
449	13004792	2011-12-01	0	1.14247	0-1,99	1	F	2	Meticcio	meticcio	0			2013-01-21	1	altri mesi	0	2013	1	3	1	1	1	2	FR	42	CANILE PERCORSO SICURO	CANILE	CANILE PERCORSO SICURO	VIA MONTI LEPINI	03020	GIULIANO DI ROMA	A.S.L. 12 FROSINONE - ANAGNI ALATRI	0	0							interno	258	100-499	2	0	100.154	0	SUP_AGRI
450	13001300	2011-10-20	0	1.21918	0-1,99	1	F	2	Meticcio	meticcio	0			2013-01-07	1	altri mesi	0	2013		3	2	1	1	2	FR	42	CANILE PERCORSO SICURO	CANILE	CANILE PERCORSO SICURO	VIA MONTI LEPINI	03020	GIULIANO DI ROMA	A.S.L. FROSINONE	0	0							interno	258	100-499	2	0	100.154	0	SUP_AGRI
451	13004792	2011-08-15	0	1.43836	0-1,99	1	F	2	Meticcio	meticcio	0			2013-01-21	1	altri mesi	0	2013	1	3	1	1	1	2	FR	42	CANILE PERCORSO SICURO	CANILE	CANILE PERCORSO SICURO	VIA MONTI LEPINI	03020	GIULIANO DI ROMA	MARCHIONI	0	0							interno	258	100-499	2	0	100.154	0	SUP_AGRI
452	14003071	2012-07-01	0	1.53699	0-1,99	1	F	2	Meticcio	meticcio	0			2014-01-13	1	altri mesi	0	2014		3	2	1	1	2	FR	42	CANILE PERCORSO SICURO	CANILE	CANILE PERCORSO SICURO	VIA MONTI LEPINI	03020	GIULIANO DI ROMA	A.S.L. FROSINONE	0	0							interno	258	100-499	2	0	100.154	0	SUP_AGRI
453	12003940	2010-05-15	0	1.67671	0-1,99	1	M	1	Meticcio	meticcio	0			2012-01-17	1	altri mesi	0	2012		3	1	1	1	2	FR	42	CANILE PERCORSO SICURO	CANILE	CANILE PERCORSO SICURO	VIA MONTI LEPINI	03020	GIULIANO DI ROMA	A.S.L. FROSINONE	0	0							interno	258	100-499	2	0	100.154	0	SUP_AGRI
454	12006528	2010-03-07	0	1.89041	0-1,99	1	M	1	Meticcio	meticcio	0			2012-01-26	1	altri mesi	0	2012		3	2	1	1	2	FR	42	CANILE PERCORSO SICURO	CANILE	CANILE PERCORSO SICURO	VIA MONTI LEPINI	03020	GIULIANO DI ROMA	A.S.L. FROSINONE	0	0							interno	258	100-499	2	0	100.154	0	SUP_AGRI
455	13001300	2011-01-01	0	2.01918	2-4,99	2	F	2	Meticcio	meticcio	0			2013-01-07	1	altri mesi	0	2013		3	2	1	1	2	FR	42	CANILE PERCORSO SICURO	CANILE	CANILE PERCORSO SICURO	VIA MONTI LEPINI	03020	GIULIANO DI ROMA	A.S.L. FROSINONE	0	0							interno	258	100-499	2	0	100.154	0	SUP_AGRI
456	14003071	2012-01-01	0	2.03562	2-4,99	2	M	1	Meticcio	meticcio	0			2014-01-13	1	altri mesi	0	2014		3	2	1	1	2	FR	42	CANILE PERCORSO SICURO	CANILE	CANILE PERCORSO SICURO	VIA MONTI LEPINI	03020	GIULIANO DI ROMA	A.S.L. FROSINONE	0	0							interno	258	100-499	2	0	100.154	0	SUP_AGRI
457	13003497	2011-01-01	0	2.03836	2-4,99	2	M	1	Meticcio	meticcio	0			2013-01-14	1	altri mesi	0	2013		3	2	1	1	2	FR	42	CANILE PERCORSO SICURO	CANILE	CANILE PERCORSO SICURO	VIA MONTI LEPINI	03020	GIULIANO DI ROMA	A.S.L. FROSINONE	0	0							interno	258	100-499	2	0	100.154	0	SUP_AGRI
458	12003940	2010-01-01	0	2.04384	2-4,99	2	M	1	Meticcio	meticcio	0			2012-01-17	1	altri mesi	0	2012		3	1	1	1	2	FR	42	CANILE PERCORSO SICURO	CANILE	CANILE PERCORSO SICURO	VIA MONTI LEPINI	03020	GIULIANO DI ROMA	A.S.L. FROSINONE	0	0							interno	258	100-499	2	0	100.154	0	SUP_AGRI
459	12006528	2010-01-01	0	2.06849	2-4,99	2	F	2	Meticcio	meticcio	0			2012-01-26	1	altri mesi	0	2012		3	2	1	1	2	FR	42	CANILE PERCORSO SICURO	CANILE	CANILE PERCORSO SICURO	VIA MONTI LEPINI	03020	GIULIANO DI ROMA	A.S.L. FROSINONE	0	0							interno	258	100-499	2	0	100.154	0	SUP_AGRI
460	13001300	2010-08-01	0	2.43836	2-4,99	2	F	2	Meticcio	meticcio	0			2013-01-07	1	altri mesi	0	2013		3	2	1	1	2	FR	42	CANILE PERCORSO SICURO	CANILE	CANILE PERCORSO SICURO	VIA MONTI LEPINI	03020	GIULIANO DI ROMA	A.S.L. FROSINONE	0	0							interno	258	100-499	2	0	100.154	0	SUP_AGRI
461	12003940	2009-08-01	0	2.46301	2-4,99	2	M	1	Meticcio	meticcio	0			2012-01-17	1	altri mesi	0	2012		3	1	1	1	2	FR	42	CANILE PERCORSO SICURO	CANILE	CANILE PERCORSO SICURO	VIA MONTI LEPINI	03020	GIULIANO DI ROMA	A.S.L. FROSINONE	0	0							interno	258	100-499	2	0	100.154	0	SUP_AGRI
462	14006311	2011-01-01	0	3.06027	2-4,99	2	M	1	Meticcio	meticcio	0			2014-01-22	1	altri mesi	0	2014		3	2	1	1	2	FR	42	CANILE PERCORSO SICURO	CANILE	CANILE PERCORSO SICURO	VIA MONTI LEPINI	03020	GIULIANO DI ROMA	A.S.L. FROSINONE	0	0							interno	258	100-499	2	0	100.154	0	SUP_AGRI
463	12006528	2009-01-01	0	3.06849	2-4,99	2	M	1	Meticcio	meticcio	0			2012-01-26	1	altri mesi	0	2012		3	2	1	1	2	FR	42	CANILE PERCORSO SICURO	CANILE	CANILE PERCORSO SICURO	VIA MONTI LEPINI	03020	GIULIANO DI ROMA	A.S.L. FROSINONE	0	0							interno	258	100-499	2	0	100.154	0	SUP_AGRI
464	12006528	2009-01-01	0	3.06849	2-4,99	2	M	1	Meticcio	meticcio	0			2012-01-26	1	altri mesi	0	2012		3	1	1	1	2	FR	42	CANILE PERCORSO SICURO	CANILE	CANILE PERCORSO SICURO	VIA MONTI LEPINI	03020	GIULIANO DI ROMA	A.S.L. FROSINONE	0	0							interno	258	100-499	2	0	100.154	0	SUP_AGRI
465	14003074	2010-06-01	0	3.62192	2-4,99	2	M	1	Meticcio	meticcio	0			2014-01-13	1	altri mesi	0	2014		3	2	1	1	2	FR	42	CANILE PERCORSO SICURO	CANILE	CANILE PERCORSO SICURO	VIA MONTI LEPINI	03020	GIULIANO DI ROMA	A.S.L. FROSINONE	0	0							interno	258	100-499	2	0	100.154	0	SUP_AGRI
466	14006311	2010-05-10	0	3.70685	2-4,99	2	M	1	Meticcio	meticcio	0			2014-01-22	1	altri mesi	0	2014		3	2	1	1	2	FR	42	CANILE PERCORSO SICURO	CANILE	CANILE PERCORSO SICURO	VIA MONTI LEPINI	03020	GIULIANO DI ROMA	A.S.L. FROSINONE	0	0							interno	258	100-499	2	0	100.154	0	SUP_AGRI
467	12003940	2008-03-10	0	3.85753	2-4,99	2	F	2	Meticcio	meticcio	0			2012-01-17	1	altri mesi	0	2012		3	1	1	1	2	FR	42	CANILE PERCORSO SICURO	CANILE	CANILE PERCORSO SICURO	VIA MONTI LEPINI	03020	GIULIANO DI ROMA	A.S.L. FROSINONE	0	0							interno	258	100-499	2	0	100.154	0	SUP_AGRI
468	13001300	2009-01-01	0	4.01918	2-4,99	2	M	1	Meticcio	meticcio	0			2013-01-07	1	altri mesi	0	2013		3	2	1	1	2	FR	42	CANILE PERCORSO SICURO	CANILE	CANILE PERCORSO SICURO	VIA MONTI LEPINI	03020	GIULIANO DI ROMA	A.S.L. FROSINONE	0	0							interno	258	100-499	2	0	100.154	0	SUP_AGRI
469	13003497	2009-01-01	0	4.03836	2-4,99	2	M	1	Meticcio	meticcio	0			2013-01-14	1	altri mesi	0	2013		3	2	1	1	2	FR	42	CANILE PERCORSO SICURO	CANILE	CANILE PERCORSO SICURO	VIA MONTI LEPINI	03020	GIULIANO DI ROMA	A.S.L. FROSINONE	0	0							interno	258	100-499	2	0	100.154	0	SUP_AGRI
470	13003497	2008-07-14	0	4.50685	2-4,99	2	M	1	Meticcio	meticcio	0			2013-01-14	1	altri mesi	0	2013		3	2	1	1	2	FR	42	CANILE PERCORSO SICURO	CANILE	CANILE PERCORSO SICURO	VIA MONTI LEPINI	03020	GIULIANO DI ROMA	A.S.L. FROSINONE	0	0							interno	258	100-499	2	0	100.154	0	SUP_AGRI
471	12003940	2007-06-04	0	4.62466	2-4,99	2	F	2	Meticcio	meticcio	0			2012-01-17	1	altri mesi	0	2012		3	1	1	1	2	FR	42	CANILE PERCORSO SICURO	CANILE	CANILE PERCORSO SICURO	VIA MONTI LEPINI	03020	GIULIANO DI ROMA	A.S.L. FROSINONE	0	0							interno	258	100-499	2	0	100.154	0	SUP_AGRI
472	13005148	2008-01-01	0	5.04932	5-6,99	3	F	2	Meticcio	meticcio	0			2013-01-17	1	altri mesi	0	2013		3	2	1	1	2	FR	42	CANILE PERCORSO SICURO	CANILE	CANILE PERCORSO SICURO	VIA MONTI LEPINI	03020	GIULIANO DI ROMA	A.S.L. FROSINONE	0	0							interno	258	100-499	2	0	100.154	0	SUP_AGRI
473	14006311	2009-01-01	0	5.06027	5-6,99	3	F	2	Meticcio	meticcio	0			2014-01-22	1	altri mesi	0	2014		3	2	1	1	2	FR	42	CANILE PERCORSO SICURO	CANILE	CANILE PERCORSO SICURO	VIA MONTI LEPINI	03020	GIULIANO DI ROMA	A.S.L. FROSINONE	0	0							interno	258	100-499	2	0	100.154	0	SUP_AGRI
474	13003497	2007-12-01	0	5.12603	5-6,99	3	M	1	Meticcio	meticcio	0			2013-01-14	1	altri mesi	0	2013		3	2	1	1	2	FR	42	CANILE PERCORSO SICURO	CANILE	CANILE PERCORSO SICURO	VIA MONTI LEPINI	03020	GIULIANO DI ROMA	A.S.L. FROSINONE	0	0							interno	258	100-499	2	0	100.154	0	SUP_AGRI
475	13003497	2007-01-01	0	6.03836	5-6,99	3	M	1	Meticcio	meticcio	0			2013-01-13	1	altri mesi	0	2013		3	2	1	1	2	FR	42	CANILE PERCORSO SICURO	CANILE	CANILE PERCORSO SICURO	VIA MONTI LEPINI	03020	GIULIANO DI ROMA	A.S.L. FROSINONE	0	0							interno	258	100-499	2	0	100.154	0	SUP_AGRI
476	13003497	2005-06-15	0	7.58904	7-	4	M	1	Meticcio	meticcio	0			2013-01-14	1	altri mesi	0	2013		3	2	1	1	2	FR	42	CANILE PERCORSO SICURO	CANILE	CANILE PERCORSO SICURO	VIA MONTI LEPINI	03020	GIULIANO DI ROMA	A.S.L. FROSINONE	0	0							interno	258	100-499	2	0	100.154	0	SUP_AGRI
477	12003940	2002-09-01	0	9.34795	7-	4	F	2	Meticcio	meticcio	0			2012-01-04	1	altri mesi	0	2012		3	1	1	1	2	FR	42	CANILE PERCORSO SICURO	CANILE	CANILE PERCORSO SICURO	VIA MONTI LEPINI	03020	GIULIANO DI ROMA	A.S.L. FROSINONE	0	0							interno	258	100-499	2	0	100.154	0	SUP_AGRI
478	12003940	2002-01-20	0	9.96164	7-	4	M	1	Meticcio	meticcio	0			2012-01-04	1	altri mesi	0	2012		3	1	1	1	2	FR	42	CANILE PERCORSO SICURO	CANILE	CANILE PERCORSO SICURO	VIA MONTI LEPINI	03020	GIULIANO DI ROMA	A.S.L. FROSINONE	0	0							interno	258	100-499	2	0	100.154	0	SUP_AGRI
479	13004792	2000-07-01	0	12.5671	7-	4	M	1	Meticcio	meticcio	0			2013-01-21	1	altri mesi	0	2013	1	3	1	1	1	2	FR	42	CANILE PERCORSO SICURO	CANILE	CANILE PERCORSO SICURO	VIA MONTI LEPINI	03020	GIULIANO DI ROMA	CANILE PERCORSO SICURO	0	0							interno	258	100-499	2	0	100.154	0	SUP_AGRI
480	13003232	2005-01-01	0	8.03288	7-	4	F	2	Pastore Tedesco	razza	1			2013-01-11	1	altri mesi	0	2013	3	1	2	1	1	2	RM	4	AMICI DEGLI ANIMALI CANILE > NUOVA OSAGE	CANILE	AMICI DEGLI ANIMALI CANILE	via Colle Righetti contrada Maddalena Artena (traversa via Latina)	00031	ARTENA	A.S.L. 7 ROMA G - COLLEFERRO	0	0	34-43	34	43	38.5	26-44	3	interno	273	100-499	2	0	94.6312	5.47353	SUP_AGRI
481	13003232	2011-11-01	0	1.19726	0-1,99	1	M	1	Meticcio	meticcio	0			2013-01-11	1	altri mesi	0	2013	1	1	2	1	1	2	RM	4	AMICI DEGLI ANIMALI CANILE > NUOVA OSAGE	CANILE	AMICI DEGLI ANIMALI CANILE	via Colle Righetti contrada Maddalena Artena (traversa via Latina)	00031	ARTENA	A.S.L. 7 ROMA G - COLLEFERRO	0	0							interno	273	100-499	2	0	94.6312	5.47353	SUP_AGRI
482	11004078	2010-01-01	0	1.04658	0-1,99	1	M	1	Meticcio	meticcio	0			2011-01-18	1	altri mesi	0	2011		3	3	1	1	2	RM	4	AMICI DEGLI ANIMALI CANILE > NUOVA OSAGE	CANILE	AMICI DEGLI ANIMALI CANILE	via Colle Righetti contrada Maddalena Artena (traversa via Latina)	00031	ARTENA	IZSLT - SEZIONE DI ROMA	0	0							interno	273	100-499	2	0	94.6312	5.47353	SUP_AGRI
483	11004078	2009-12-17	0	1.08767	0-1,99	1	M	1	Meticcio	meticcio	0			2011-01-18	1	altri mesi	0	2011		3	3	1	1	2	RM	4	AMICI DEGLI ANIMALI CANILE > NUOVA OSAGE	CANILE	AMICI DEGLI ANIMALI CANILE	via Colle Righetti contrada Maddalena Artena (traversa via Latina)	00031	ARTENA	IZSLT - SEZIONE DI ROMA	0	0							interno	273	100-499	2	0	94.6312	5.47353	SUP_AGRI
484	11004078	2009-05-01	0	1.71781	0-1,99	1	M	1	Meticcio	meticcio	0			2011-01-18	1	altri mesi	0	2011		3	3	1	1	2	RM	4	AMICI DEGLI ANIMALI CANILE > NUOVA OSAGE	CANILE	AMICI DEGLI ANIMALI CANILE	via Colle Righetti contrada Maddalena Artena (traversa via Latina)	00031	ARTENA	IZSLT - SEZIONE DI ROMA	0	0							interno	273	100-499	2	0	94.6312	5.47353	SUP_AGRI
485	12002796	2010-01-01	0	2.03014	2-4,99	2	F	2	Meticcio	meticcio	0			2012-01-12	1	altri mesi	0	2012		3	1	1	1	2	RM	4	AMICI DEGLI ANIMALI CANILE > NUOVA OSAGE	CANILE	AMICI DEGLI ANIMALI CANILE	via Colle Righetti contrada Maddalena Artena (traversa via Latina)	00031	ARTENA	A.S.L. 7 ROMA G - PALESTRINA	0	0							interno	273	100-499	2	0	94.6312	5.47353	SUP_AGRI
486	11004078	2008-10-01	0	2.29863	2-4,99	2	M	1	Meticcio	meticcio	0			2011-01-18	1	altri mesi	0	2011		3	3	1	1	2	RM	4	AMICI DEGLI ANIMALI CANILE > NUOVA OSAGE	CANILE	AMICI DEGLI ANIMALI CANILE	via Colle Righetti contrada Maddalena Artena (traversa via Latina)	00031	ARTENA	IZSLT - SEZIONE DI ROMA	0	0							interno	273	100-499	2	0	94.6312	5.47353	SUP_AGRI
487	11004078	2008-01-01	1	3.04932	2-4,99	2	F	2	Meticcio	meticcio	0			2011-01-18	1	altri mesi	0	2011		3	3	1	1	2	RM	4	AMICI DEGLI ANIMALI CANILE > NUOVA OSAGE	CANILE	AMICI DEGLI ANIMALI CANILE	via Colle Righetti contrada Maddalena Artena (traversa via Latina)	00031	ARTENA	IZSLT - SEZIONE DI ROMA	1	3							interno	273	100-499	2	0	94.6312	5.47353	SUP_AGRI
488	11004078	2006-01-01	0	5.04932	5-6,99	3	M	1	Meticcio	meticcio	0			2011-01-18	1	altri mesi	0	2011		3	3	1	1	2	RM	4	AMICI DEGLI ANIMALI CANILE > NUOVA OSAGE	CANILE	AMICI DEGLI ANIMALI CANILE	via Colle Righetti contrada Maddalena Artena (traversa via Latina)	00031	ARTENA	IZSLT - SEZIONE DI ROMA	0	0							interno	273	100-499	2	0	94.6312	5.47353	SUP_AGRI
489	11004078	2005-04-01	0	5.80274	5-6,99	3	F	2	Meticcio	meticcio	0			2011-01-18	1	altri mesi	0	2011		3	3	1	1	2	RM	4	AMICI DEGLI ANIMALI CANILE > NUOVA OSAGE	CANILE	AMICI DEGLI ANIMALI CANILE	via Colle Righetti contrada Maddalena Artena (traversa via Latina)	00031	ARTENA	IZSLT - SEZIONE DI ROMA	1	1							interno	273	100-499	2	0	94.6312	5.47353	SUP_AGRI
490	11004078	2005-02-01	0	5.96438	5-6,99	3	F	2	Meticcio	meticcio	0			2011-01-18	1	altri mesi	0	2011		3	3	1	1	2	RM	4	AMICI DEGLI ANIMALI CANILE > NUOVA OSAGE	CANILE	AMICI DEGLI ANIMALI CANILE	via Colle Righetti contrada Maddalena Artena (traversa via Latina)	00031	ARTENA	IZSLT - SEZIONE DI ROMA	0	0							interno	273	100-499	2	0	94.6312	5.47353	SUP_AGRI
491	11004078	2005-02-01	1	5.96438	5-6,99	3	M	1	Meticcio	meticcio	0			2011-01-18	1	altri mesi	0	2011		3	3	1	1	2	RM	4	AMICI DEGLI ANIMALI CANILE > NUOVA OSAGE	CANILE	AMICI DEGLI ANIMALI CANILE	via Colle Righetti contrada Maddalena Artena (traversa via Latina)	00031	ARTENA	IZSLT - SEZIONE DI ROMA	0	0							interno	273	100-499	2	0	94.6312	5.47353	SUP_AGRI
492	11004078	2005-02-01	0	5.96438	5-6,99	3	F	2	Meticcio	meticcio	0			2011-01-18	1	altri mesi	0	2011		3	3	1	1	2	RM	4	AMICI DEGLI ANIMALI CANILE > NUOVA OSAGE	CANILE	AMICI DEGLI ANIMALI CANILE	via Colle Righetti contrada Maddalena Artena (traversa via Latina)	00031	ARTENA	IZSLT - SEZIONE DI ROMA	0	0							interno	273	100-499	2	0	94.6312	5.47353	SUP_AGRI
493	11004078	2005-02-01	0	5.96438	5-6,99	3	F	2	Meticcio	meticcio	0			2011-01-18	1	altri mesi	0	2011		3	3	1	1	2	RM	4	AMICI DEGLI ANIMALI CANILE > NUOVA OSAGE	CANILE	AMICI DEGLI ANIMALI CANILE	via Colle Righetti contrada Maddalena Artena (traversa via Latina)	00031	ARTENA	IZSLT - SEZIONE DI ROMA	0	0							interno	273	100-499	2	0	94.6312	5.47353	SUP_AGRI
494	11004078	2004-01-01	1	7.05205	7-	4	M	1	Meticcio	meticcio	0			2011-01-18	1	altri mesi	0	2011		3	3	1	1	2	RM	4	AMICI DEGLI ANIMALI CANILE > NUOVA OSAGE	CANILE	AMICI DEGLI ANIMALI CANILE	via Colle Righetti contrada Maddalena Artena (traversa via Latina)	00031	ARTENA	IZSLT - SEZIONE DI ROMA	0	0							interno	273	100-499	2	0	94.6312	5.47353	SUP_AGRI
495	11004078	2004-01-01	0	7.05205	7-	4	M	1	Meticcio	meticcio	0			2011-01-18	1	altri mesi	0	2011		3	3	1	1	2	RM	4	AMICI DEGLI ANIMALI CANILE > NUOVA OSAGE	CANILE	AMICI DEGLI ANIMALI CANILE	via Colle Righetti contrada Maddalena Artena (traversa via Latina)	00031	ARTENA	IZSLT - SEZIONE DI ROMA	0	0							interno	273	100-499	2	0	94.6312	5.47353	SUP_AGRI
496	11004078	2003-08-01	0	7.47123	7-	4	M	1	Meticcio	meticcio	0			2011-01-18	1	altri mesi	0	2011		3	3	1	1	2	RM	4	AMICI DEGLI ANIMALI CANILE > NUOVA OSAGE	CANILE	AMICI DEGLI ANIMALI CANILE	via Colle Righetti contrada Maddalena Artena (traversa via Latina)	00031	ARTENA	IZSLT - SEZIONE DI ROMA	0	0							interno	273	100-499	2	0	94.6312	5.47353	SUP_AGRI
497	11004078	2003-03-01	0	7.89041	7-	4	M	1	Meticcio	meticcio	0			2011-01-18	1	altri mesi	0	2011		3	3	1	1	2	RM	4	AMICI DEGLI ANIMALI CANILE > NUOVA OSAGE	CANILE	AMICI DEGLI ANIMALI CANILE	via Colle Righetti contrada Maddalena Artena (traversa via Latina)	00031	ARTENA	IZSLT - SEZIONE DI ROMA	1	2							interno	273	100-499	2	0	94.6312	5.47353	SUP_AGRI
498	11004078	2001-01-01	0	10.0521	7-	4	F	2	Meticcio	meticcio	0			2011-01-18	1	altri mesi	0	2011		3	3	1	1	2	RM	4	AMICI DEGLI ANIMALI CANILE > NUOVA OSAGE	CANILE	AMICI DEGLI ANIMALI CANILE	via Colle Righetti contrada Maddalena Artena (traversa via Latina)	00031	ARTENA	IZSLT - SEZIONE DI ROMA	0	0							interno	273	100-499	2	0	94.6312	5.47353	SUP_AGRI
499	11004078	2001-01-01	1	10.0521	7-	4	F	2	Meticcio	meticcio	0			2011-01-18	1	altri mesi	0	2011		3	3	1	1	2	RM	4	AMICI DEGLI ANIMALI CANILE > NUOVA OSAGE	CANILE	AMICI DEGLI ANIMALI CANILE	via Colle Righetti contrada Maddalena Artena (traversa via Latina)	00031	ARTENA	IZSLT - SEZIONE DI ROMA	0	0							interno	273	100-499	2	0	94.6312	5.47353	SUP_AGRI
500	11004078	2001-01-01	0	10.0521	7-	4	M	1	Meticcio	meticcio	0			2011-01-18	1	altri mesi	0	2011		3	3	1	1	2	RM	4	AMICI DEGLI ANIMALI CANILE > NUOVA OSAGE	CANILE	AMICI DEGLI ANIMALI CANILE	via Colle Righetti contrada Maddalena Artena (traversa via Latina)	00031	ARTENA	IZSLT - SEZIONE DI ROMA	0	0							interno	273	100-499	2	0	94.6312	5.47353	SUP_AGRI
501	assente-	2011-08-01	0	0.50137	0-1,99	1	M	1	Meticcio	meticcio	0			2012-01-31	1	altri mesi	0	2012		3	3	1	1	2	VT	73	PENSIONE PER CANI VALLE DI FAUL	CANILE	059VT683	Via Aurelia Bis - 01019 Vetralla (VT)	#N/A	VITERBO	A.S.L. 9 VITERBO - VITERBO	0	0							interno	274	100-499	2	25.2191	74.7781	0	SUP_AGRI
502	assente-	2011-05-01	0	0.693151	0-1,99	1	M	1	Meticcio	meticcio	0			2012-01-09	1	altri mesi	0	2012		3	3	1	1	2	VT	73	PENSIONE PER CANI VALLE DI FAUL	CANILE	059VT683	Via Aurelia Bis - 01019 Vetralla (VT)	#N/A	VITERBO	A.S.L. 9 VITERBO - VITERBO	0	0							interno	274	100-499	2	25.2191	74.7781	0	SUP_AGRI
503	assente-	2011-04-01	0	0.835616	0-1,99	1	M	1	Meticcio	meticcio	0			2012-01-31	1	altri mesi	0	2012		3	3	1	1	2	VT	73	PENSIONE PER CANI VALLE DI FAUL	CANILE	059VT683	Via Aurelia Bis - 01019 Vetralla (VT)	#N/A	VITERBO	A.S.L. 9 VITERBO - VITERBO	0	0							interno	274	100-499	2	25.2191	74.7781	0	SUP_AGRI
504	assente-	2011-01-01	0	1.08219	0-1,99	1	F	2	Meticcio	meticcio	0			2012-01-31	1	altri mesi	0	2012		3	3	1	1	2	VT	73	PENSIONE PER CANI VALLE DI FAUL	CANILE	059VT683	Via Aurelia Bis - 01019 Vetralla (VT)	#N/A	VITERBO	A.S.L. 9 VITERBO - VITERBO	0	0							interno	274	100-499	2	25.2191	74.7781	0	SUP_AGRI
505	assente-	2011-01-01	0	1.08219	0-1,99	1	M	1	Meticcio	meticcio	0			2012-01-31	1	altri mesi	0	2012		3	3	1	1	2	VT	73	PENSIONE PER CANI VALLE DI FAUL	CANILE	059VT683	Via Aurelia Bis - 01019 Vetralla (VT)	#N/A	VITERBO	A.S.L. 9 VITERBO - VITERBO	0	0							interno	274	100-499	2	25.2191	74.7781	0	SUP_AGRI
506	assente-	2010-01-01	0	2.08219	2-4,99	2	M	1	Meticcio	meticcio	0			2012-01-31	1	altri mesi	0	2012		3	3	1	1	2	VT	73	PENSIONE PER CANI VALLE DI FAUL	CANILE	059VT683	Via Aurelia Bis - 01019 Vetralla (VT)	#N/A	VITERBO	A.S.L. 9 VITERBO - VITERBO	0	0							interno	274	100-499	2	25.2191	74.7781	0	SUP_AGRI
507	assente-	2008-01-01	0	6.0137	5-6,99	3	M	1	Meticcio	meticcio	0			2014-01-04	1	altri mesi	0	2014		3	1	1	1	2	VT	18	CANILE ASS. AMICI A QUATTRO ZAMPE	CANILE	CANILE ASS. AMICI A QUATTRO ZAMPE	CONTRADA PANTANE,28	#N/A	SORIANO NEL CIMINO	A.S.L. 9 VITERBO - TARQUINIA	0	0							interno	306	100-499	2	8.83752	91.1832	0	SUP_AGRI
508	13000913	2012-02-02	0	0.923288	0-1,99	1	F	2	Pastore Tedesco	razza	1			2013-01-04	1	altri mesi	0	2013		3	3	1	1	2	VT	47	CANILE QUERCIA ROSSA	CANILE	CANILE QUERCIA ROSSA	STRADA GROTTANA, Km 2,400 - LOC. SANTA MARIA	01100	VITERBO	A.S.L. 9 VITERBO - VITERBO	0	0	34-43	34	43	38.5	26-44	3	interno	307	100-499	2	0	77.0609	22.9431	SUP_AGRI
509	assente-	2013-06-01	0	0.610959	0-1,99	1	M	1	Meticcio	meticcio	0			2014-01-10	1	altri mesi	0	2014		3	3	1	1	2	VT	47	CANILE QUERCIA ROSSA	CANILE	CANILE QUERCIA ROSSA	STRADA GROTTANA, Km 2,400 - LOC. SANTA MARIA	#N/A	VITERBO	A.S.L. 9 VITERBO - VITERBO	0	0							interno	307	100-499	2	0	77.0609	22.9431	SUP_AGRI
510	assente-	2013-01-01	0	1.02466	0-1,99	1	M	1	Meticcio	meticcio	0			2014-01-10	1	altri mesi	0	2014		3	3	1	1	2	VT	47	CANILE QUERCIA ROSSA	CANILE	CANILE QUERCIA ROSSA	STRADA GROTTANA, Km 2,400 - LOC. SANTA MARIA	#N/A	VITERBO	A.S.L. 9 VITERBO - VITERBO	0	0							interno	307	100-499	2	0	77.0609	22.9431	SUP_AGRI
511	assente-	2013-01-01	0	1.02466	0-1,99	1	F	2	Meticcio	meticcio	0			2014-01-10	1	altri mesi	0	2014		3	3	1	1	2	VT	47	CANILE QUERCIA ROSSA	CANILE	CANILE QUERCIA ROSSA	STRADA GROTTANA, Km 2,400 - LOC. SANTA MARIA	#N/A	VITERBO	A.S.L. 9 VITERBO - VITERBO	0	0							interno	307	100-499	2	0	77.0609	22.9431	SUP_AGRI
512	assente-	2013-01-01	0	1.02466	0-1,99	1	M	1	Meticcio	meticcio	0			2014-01-10	1	altri mesi	0	2014		3	3	1	1	2	VT	47	CANILE QUERCIA ROSSA	CANILE	CANILE QUERCIA ROSSA	STRADA GROTTANA, Km 2,400 - LOC. SANTA MARIA	#N/A	VITERBO	A.S.L. 9 VITERBO - VITERBO	0	0							interno	307	100-499	2	0	77.0609	22.9431	SUP_AGRI
513	13003088	2011-11-09	0	1.18356	0-1,99	1	F	2	Meticcio	meticcio	0			2013-01-14	1	altri mesi	0	2013		3	1	1	1	2	VT	47	CANILE QUERCIA ROSSA	CANILE	CANILE QUERCIA ROSSA	STRADA GROTTANA, Km 2,400 - LOC. SANTA MARIA	01100	VITERBO	A.S.L. 9 VITERBO - TARQUINIA	0	0							interno	307	100-499	2	0	77.0609	22.9431	SUP_AGRI
514	assente-	2009-12-01	0	2.10685	2-4,99	2	M	1	Meticcio	meticcio	0			2012-01-09	1	altri mesi	0	2012		3	3	1	1	2	VT	47	CANILE QUERCIA ROSSA	CANILE	059VT683	STRADA GROTTANA, Km 2,400 - LOC. SANTA MARIA	#N/A	VITERBO	A.S.L. 9 VITERBO - VITERBO	0	0							interno	307	100-499	2	0	77.0609	22.9431	SUP_AGRI
515	assente-	2008-01-01	0	4.02466	2-4,99	2	F	2	Meticcio	meticcio	0			2012-01-09	1	altri mesi	0	2012		3	3	1	1	2	VT	47	CANILE QUERCIA ROSSA	CANILE	059VT683	STRADA GROTTANA, Km 2,400 - LOC. SANTA MARIA	#N/A	VITERBO	A.S.L. 9 VITERBO - VITERBO	0	0							interno	307	100-499	2	0	77.0609	22.9431	SUP_AGRI
516	assente-	2010-01-01	0	4.0274	2-4,99	2	F	2	Meticcio	meticcio	0			2014-01-10	1	altri mesi	0	2014		3	3	1	1	2	VT	47	CANILE QUERCIA ROSSA	CANILE	059VT683	STRADA GROTTANA, Km 2,400 - LOC. SANTA MARIA	#N/A	VITERBO	A.S.L. 9 VITERBO - VITERBO	0	0							interno	307	100-499	2	0	77.0609	22.9431	SUP_AGRI
517	assente-	2007-01-01	0	5.08493	5-6,99	3	F	2	Meticcio	meticcio	0			2012-01-31	1	altri mesi	0	2012		3	3	1	1	2	VT	47	CANILE QUERCIA ROSSA	CANILE	059VT683	STRADA GROTTANA, Km 2,400 - LOC. SANTA MARIA	#N/A	VITERBO	A.S.L. 9 VITERBO - VITERBO	0	0							interno	307	100-499	2	0	77.0609	22.9431	SUP_AGRI
518	13003384	2006-01-01	0	7.04658	7-	4	M	1	Meticcio	meticcio	0			2013-01-16	1	altri mesi	0	2013		3	3	1	1	2	VT	47	CANILE QUERCIA ROSSA	CANILE	CANILE QUERCIA ROSSA	STRADA GROTTANA, Km 2,400 - LOC. SANTA MARIA	01100	VITERBO	CLO'	0	0							interno	307	100-499	2	0	77.0609	22.9431	SUP_AGRI
519	non rego	2006-01-01	0	8.03014	7-	4	M	1	Meticcio	meticcio	0			2014-01-10	1	altri mesi	0	2014		3	3	1	1	2	VT	47	CANILE QUERCIA ROSSA	CANILE	CANILE QUERCIA ROSSA	STRADA GROTTANA, Km 2,400 - LOC. SANTA MARIA	#N/A	VITERBO	A.S.L. 9 VITERBO - VITERBO	1	3							interno	307	100-499	2	0	77.0609	22.9431	SUP_AGRI
520	13000911	2004-01-01	1	9.01644	7-	4	F	2	Meticcio	meticcio	0			2013-01-04	1	altri mesi	0	2013		3	3	1	1	2	VT	47	CANILE QUERCIA ROSSA	CANILE	CANILE QUERCIA ROSSA	STRADA GROTTANA, Km 2,400 - LOC. SANTA MARIA	01100	VITERBO	A.S.L. 9 VITERBO - VITERBO	0	0							interno	307	100-499	2	0	77.0609	22.9431	SUP_AGRI
521	assente-	2004-08-10	0	8.47397	7-	4	F	2	Cocker spaniel inglese	razza	1	lungo	1	2013-01-28	1	altri mesi	0	2013	1	1	2	1	1	2	FR	11	ASSOCIAZIONE LE ORME DI VELLUCCI	CANILE	ASSOCIAZIONE LE ORME DI VELLUCCI	VIA S. AGATA, 4	#N/A	FERENTINO	A.S.L. FROSINONE	0	0	12-15	12	15	13.5	11-25	2	interno	309	100-499	2	64.7652	35.3846	0	SUP_ARTIF
522	12003936	2009-08-08	0	2.43288	2-4,99	2	F	2	Meticcio	meticcio	0			2012-01-13	1	altri mesi	0	2012		1	2	1	1	2	FR	11	ASSOCIAZIONE LE ORME DI VELLUCCI	CANILE	ASSOCIAZIONE LE ORME DI VELLUCCI	VIA S. AGATA, 4	03013	FERENTINO	A.S.L. FROSINONE	0	0							interno	309	100-499	2	64.7652	35.3846	0	SUP_ARTIF
523	assente-	2010-01-01	0	3.05753	2-4,99	2	F	2	Meticcio	meticcio	0			2013-01-21	1	altri mesi	0	2013	1	1	2	1	1	2	FR	11	ASSOCIAZIONE LE ORME DI VELLUCCI	CANILE	ASSOCIAZIONE LE ORME DI VELLUCCI	VIA S. AGATA, 4	#N/A	FERENTINO	A.S.L. FROSINONE	0	0							interno	309	100-499	2	64.7652	35.3846	0	SUP_ARTIF
524	assente-	2008-01-21	0	5.00548	5-6,99	3	F	2	Meticcio	meticcio	0			2013-01-21	1	altri mesi	0	2013	1	1	2	1	1	2	FR	11	ASSOCIAZIONE LE ORME DI VELLUCCI	CANILE	ASSOCIAZIONE LE ORME DI VELLUCCI	VIA S. AGATA, 4	#N/A	FERENTINO	A.S.L. FROSINONE	0	0							interno	309	100-499	2	64.7652	35.3846	0	SUP_ARTIF
525	assente-	2010-11-10	0	3.2	2-4,99	2	M	1	Meticcio	meticcio	0			2014-01-21	1	altri mesi	0	2014		1	1	1	1	2	VT	32	CANILE FONTANA	CANILE	CANILE FONTANA	VIA SAN QUIRICO 5	#N/A	VITERBO	A.S.L. 9 VITERBO - TARQUINIA	1	1							interno	337	100-499	2	9.70644	90.2957	0	SUP_AGRI
526	assente-	2013-01-10	0	1.03014	0-1,99	1	F	2	Meticcio	meticcio	0			2014-01-21	1	altri mesi	0	2014		3	1	1	1	2	VT	32	CANILE FONTANA	CANILE	CANILE FONTANA	VIA SAN QUIRICO 5	#N/A	VITERBO	A.S.L. 9 VITERBO - TARQUINIA	0	0							interno	337	100-499	2	9.70644	90.2957	0	SUP_AGRI
527	assente-	2010-01-05	0	4.04658	2-4,99	2	M	1	Meticcio	meticcio	0			2014-01-21	1	altri mesi	0	2014		3	1	1	1	2	VT	32	CANILE FONTANA	CANILE	CANILE FONTANA	VIA SAN QUIRICO 5	#N/A	VITERBO	A.S.L. 9 VITERBO - TARQUINIA	0	0							interno	337	100-499	2	9.70644	90.2957	0	SUP_AGRI
528	assente-	2007-06-06	0	5.6137	5-6,99	3	F	2	Meticcio	meticcio	0			2013-01-14	1	altri mesi	0	2013		3	1	1	1	2	VT	32	CANILE FONTANA	CANILE	CANILE FONTANA	VIA SAN QUIRICO 5	#N/A	FABRICA DI ROMA	A.S.L. 9 VITERBO - TARQUINIA	0	0							interno	337	100-499	2	9.70644	90.2957	0	SUP_AGRI
529	14008455	2013-07-01	0	0.578082	0-1,99	1	M	1	Meticcio	meticcio	0			2014-01-28	1	altri mesi	0	2014		3	2	1	1	2	VT	27	CANILE DI BARTOLOMEI	CANILE	CANILE DI BARTOLOMEI	VIA SAN QUIRICO 8	01100	VITERBO	A.S.L. 9 VITERBO - VITERBO	0	0							interno	352	100-499	2	11.5202	88.4822	0	SUP_AGRI
530	assente-	2006-12-15	0	7.07397	7-	4	F	2	Meticcio	meticcio	0			2014-01-09	1	altri mesi	0	2014		3	2	1	1	2	VT	27	CANILE DI BARTOLOMEI	CANILE	CANILE DI BARTOLOMEI	VIA SAN QUIRICO 8	#N/A	VITERBO	A.S.L. 9 VITERBO - CIVITACASTELLANA	0	0							interno	352	100-499	2	11.5202	88.4822	0	SUP_AGRI
531	14026655	2006-07-05	0	7.52329	7-	4	M	1	Meticcio	meticcio	0			2014-01-10	1	altri mesi	0	2014		3	2	1	1	2	VT	27	CANILE DI BARTOLOMEI	CANILE	CANILE DI BARTOLOMEI	VIA SAN QUIRICO 8	01100	VITERBO	PATRUNO	0	0							interno	352	100-499	2	11.5202	88.4822	0	SUP_AGRI
532	14001041	2011-01-01	0	3.00822	2-4,99	2	M	1	Staffordshire terrier	razza	1	corto	3	2014-01-03	1	altri mesi	0	2014		3	2	1	1	2	RM	46	CANILE QUA LA ZAMPA	CANILE	VIOTTI SRL	LOC. COSTA DI TIVOLI	00010	SAN GREGORIO DA SASSOLA	A.S.L. 7 ROMA G - TIVOLI	0	0	20-37	20	37	28.5	26-44	3	interno	356	100-499	2	0	25.0929	74.9999	SUP_BOSC
533	14001041	2012-01-01	0	2.00822	2-4,99	2	M	1	Pit bull	razza	1	corto	3	2014-01-03	1	altri mesi	0	2014		3	2	1	1	2	RM	46	CANILE QUA LA ZAMPA	CANILE	VIOTTI SRL	LOC. COSTA DI TIVOLI	00010	SAN GREGORIO DA SASSOLA	A.S.L. 7 ROMA G - TIVOLI	0	0	43-53	43	53	48	>=45	4	interno	356	100-499	2	0	25.0929	74.9999	SUP_BOSC
534	14005575	2012-06-01	0	1.63836	0-1,99	1	F	2	Meticcio	meticcio	0			2014-01-20	1	altri mesi	0	2014		3	2	1	1	2	RM	46	CANILE QUA LA ZAMPA	CANILE	VIOTTI SRL	LOC. COSTA DI TIVOLI	00010	SAN GREGORIO DA SASSOLA	A.S.L. 7 ROMA G - TIVOLI	0	0							interno	356	100-499	2	0	25.0929	74.9999	SUP_BOSC
535	11005931	2009-01-01	0	2.05479	2-4,99	2	M	1	Boxer	razza	1	corto	3	2011-01-21	1	altri mesi	0	2011	3	3	3	1	1	2	FR	55	CANILE VELOBRO SERRONE	CANILE	CANILE IL VELOBRO	VIA DEI COLLI snc - LOC. SAN QUIRICO		SERRONE	A.S.L. 12 FROSINONE - ANAGNI ALATRI	0	0	25-32	25	32	28.5	26-44	3	interno	390	100-499	2	0	100.124	0	SUP_AGRI
536	11004650	2010-01-01	0	1.04932	0-1,99	1	M	1	Meticcio	meticcio	0			2011-01-19	1	altri mesi	0	2011		1	3	1	1	2	FR	55	CANILE VELOBRO SERRONE	CANILE	CANILE VELOBRO SERRONE	VIA DEI COLLI snc - LOC. SAN QUIRICO	03010	SERRONE	A.S.L. 12 FROSINONE - ANAGNI ALATRI	0	0							interno	390	100-499	2	0	100.124	0	SUP_AGRI
537	non rego	2009-03-03	1	1.90685	0-1,99	1	M	1	Meticcio	meticcio	0			2011-01-28	1	altri mesi	0	2011		3	3	1	1	2	FR	55	CANILE VELOBRO SERRONE	CANILE	CANILE IL VELOBRO	VIA DEI COLLI snc - LOC. SAN QUIRICO	#N/A	SERRONE	A.S.L. 12 FROSINONE - ANAGNI ALATRI	0	0							interno	390	100-499	2	0	100.124	0	SUP_AGRI
538	11007777	2009-02-03	1	1.98356	0-1,99	1	M	1	Meticcio	meticcio	0			2011-01-28	1	altri mesi	0	2011		3	3	1	1	2	FR	55	CANILE VELOBRO SERRONE	CANILE	CANILE VELOBRO SERRONE	VIA DEI COLLI snc - LOC. SAN QUIRICO	03010	SERRONE	A.S.L. 12 FROSINONE - ANAGNI ALATRI	0	0							interno	390	100-499	2	0	100.124	0	SUP_AGRI
539	11007720	2009-02-03	0	1.99178	0-1,99	1	M	1	Meticcio	meticcio	0			2011-01-31	1	altri mesi	0	2011		3	3	1	1	2	FR	55	CANILE VELOBRO SERRONE	CANILE	CANILE VELOBRO SERRONE	VIA DEI COLLI snc - LOC. SAN QUIRICO	03010	SERRONE	A.S.L. 12 FROSINONE - ANAGNI ALATRI	0	0							interno	390	100-499	2	0	100.124	0	SUP_AGRI
540	11007775	2009-01-01	0	2.07397	2-4,99	2	F	2	Meticcio	meticcio	0			2011-01-28	1	altri mesi	0	2011		3	3	1	1	2	FR	55	CANILE VELOBRO SERRONE	CANILE	CANILE VELOBRO SERRONE	VIA DEI COLLI snc - LOC. SAN QUIRICO	03010	SERRONE	A.S.L. 12 FROSINONE - ANAGNI ALATRI	1	3							interno	390	100-499	2	0	100.124	0	SUP_AGRI
541	11007043	2008-06-10	1	2.63288	2-4,99	2	F	2	Meticcio	meticcio	0			2011-01-27	1	altri mesi	0	2011		3	3	1	1	2	FR	55	CANILE VELOBRO SERRONE	CANILE	CANILE VELOBRO SERRONE	VIA DEI COLLI snc - LOC. SAN QUIRICO	03010	SERRONE	A.S.L. 12 FROSINONE - ANAGNI ALATRI	0	0							interno	390	100-499	2	0	100.124	0	SUP_AGRI
542	11007773	2007-05-01	0	3.74795	2-4,99	2	F	2	Meticcio	meticcio	0			2011-01-28	1	altri mesi	0	2011		3	3	1	1	2	FR	55	CANILE VELOBRO SERRONE	CANILE	CANILE VELOBRO SERRONE	VIA DEI COLLI snc - LOC. SAN QUIRICO	03010	SERRONE	A.S.L. 12 FROSINONE - ANAGNI ALATRI	0	0							interno	390	100-499	2	0	100.124	0	SUP_AGRI
543	11007512	2006-05-01	1	4.74795	2-4,99	2	F	2	Meticcio	meticcio	0			2011-01-28	1	altri mesi	0	2011		3	3	1	1	2	FR	55	CANILE VELOBRO SERRONE	CANILE	CANILE VELOBRO SERRONE	VIA DEI COLLI snc - LOC. SAN QUIRICO	03010	SERRONE	A.S.L. 12 FROSINONE - ANAGNI ALATRI	1	2							interno	390	100-499	2	0	100.124	0	SUP_AGRI
544	11007771	2004-02-10	1	6.97808	5-6,99	3	M	1	Meticcio	meticcio	0			2011-01-31	1	altri mesi	0	2011		3	3	1	1	2	FR	55	CANILE VELOBRO SERRONE	CANILE	CANILE VELOBRO SERRONE	VIA DEI COLLI snc - LOC. SAN QUIRICO	03010	SERRONE	A.S.L. 12 FROSINONE - ANAGNI ALATRI	1	2							interno	390	100-499	2	0	100.124	0	SUP_AGRI
545	11007774	2003-02-20	1	7.94247	7-	4	F	2	Meticcio	meticcio	0			2011-01-28	1	altri mesi	0	2011		3	3	1	1	2	FR	55	CANILE VELOBRO SERRONE	CANILE	CANILE VELOBRO SERRONE	VIA DEI COLLI snc - LOC. SAN QUIRICO	03010	SERRONE	A.S.L. 12 FROSINONE - ANAGNI ALATRI	0	0							interno	390	100-499	2	0	100.124	0	SUP_AGRI
546	13005448	2011-06-01	0	1.66301	0-1,99	1	M	1	Deutscher Jagdterrier	razza	1			2013-01-28	1	altri mesi	0	2013		1	3	1	1	2	RI	52	CANILE SANITARIO RIETI	CANILE	O11001	Piazza del Mercato c/o ex-Mattatoio Foro Boario	02100	RIETI	A.S.L. 10 RIETI - MONTEPIANO REATINO	0	0	8-10	8	10	9	<=10	1	interno	391	100-499	2	74.951	25.1321	0	SUP_ARTIF
547	13000283	2010-01-01	0	3.00548	2-4,99	2	M	1	Segugio	razza	1	corto	3	2013-01-02	1	altri mesi	0	2013		1	3	1	1	2	RI	52	CANILE SANITARIO RIETI	CANILE	CANILE SANITARIO ASL RIETI	Piazza del Mercato c/o ex-Mattatoio Foro Boario	02100	RIETI	A.S.L. 10 RIETI - MONTEPIANO REATINO	0	0	24-30,5	24	0,5	12.25	11-25	2	interno	391	100-499	2	74.951	25.1321	0	SUP_ARTIF
548	14002176	2011-01-01	0	3.02466	2-4,99	2	M	1	Segugio	razza	1	corto	3	2014-01-09	1	altri mesi	0	2014		1	3	1	1	2	RI	52	CANILE SANITARIO RIETI	CANILE	CANILE SANITARIO ASL RIETI	Piazza del Mercato c/o ex-Mattatoio Foro Boario	02100	RIETI	A.S.L. 10 RIETI - MONTEPIANO REATINO	0	0	24-30,5	24	0,5	12.25	11-25	2	interno	391	100-499	2	74.951	25.1321	0	SUP_ARTIF
549	12000551	2003-01-01	0	9.0137	7-	4	F	2	Segugio	razza	1	corto	3	2012-01-04	1	altri mesi	0	2012		1	2	1	1	1	RI	52	CANILE SANITARIO RIETI	CANILE	CANILE SANITARIO ASL RIETI	Piazza del Mercato c/o ex-Mattatoio Foro Boario	02100	RIETI	A.S.L. 10 RIETI - MONTEPIANO REATINO	0	0	24-30,5	24	0,5	12.25	11-25	2	interno	391	100-499	2	74.951	25.1321	0	SUP_ARTIF
550	12000117	2011-01-01	0	1.00274	0-1,99	1	M	1	Epagneul breton	razza	1	medio	2	2012-01-02	1	altri mesi	0	2012		1	3	1	1	2	RI	52	CANILE SANITARIO RIETI	CANILE	CANILE SANITARIO ASL RIETI	Piazza del Mercato c/o ex-Mattatoio Foro Boario	02100	RIETI	A.S.L. 10 RIETI - MONTEPIANO REATINO	0	0	12-15	12	15	13.5	11-25	2	interno	391	100-499	2	74.951	25.1321	0	SUP_ARTIF
551	12000118	2011-01-01	0	1.00274	0-1,99	1	M	1	Epagneul breton	razza	1	medio	2	2012-01-02	1	altri mesi	0	2012		1	3	1	1	2	RI	52	CANILE SANITARIO RIETI	CANILE	CANILE SANITARIO ASL RIETI	Piazza del Mercato c/o ex-Mattatoio Foro Boario	02100	RIETI	A.S.L. 10 RIETI - MONTEPIANO REATINO	0	0	12-15	12	15	13.5	11-25	2	interno	391	100-499	2	74.951	25.1321	0	SUP_ARTIF
552	13005446	2012-01-01	0	1.07671	0-1,99	1	F	2	Epagneul breton	razza	1	medio	2	2013-01-28	1	altri mesi	0	2013		1	3	1	1	2	RI	52	CANILE SANITARIO RIETI	CANILE	CANILE SANITARIO ASL RIETI	Piazza del Mercato c/o ex-Mattatoio Foro Boario	02100	RIETI	A.S.L. 10 RIETI - MONTEPIANO REATINO	0	0	12-15	12	15	13.5	11-25	2	interno	391	100-499	2	74.951	25.1321	0	SUP_ARTIF
553	assente-	2004-01-01	0	8.08493	7-	4	F	2	Epagneul breton	razza	1	medio	2	2012-01-30	1	altri mesi	0	2012		1	2	1	1	1	RI	52	CANILE SANITARIO RIETI	CANILE	CANILE SANITARIO ASL RIETI	Piazza del Mercato c/o ex-Mattatoio Foro Boario	#N/A	RIETI	A.S.L. 10 RIETI - MONTEPIANO REATINO	0	0	12-15	12	15	13.5	11-25	2	interno	391	100-499	2	74.951	25.1321	0	SUP_ARTIF
554	14002539	2013-01-01	0	1.02466	0-1,99	1	M	1	Griffone	razza	1	medio	2	2014-01-10	1	altri mesi	0	2014		1	3	1	1	2	RI	52	CANILE SANITARIO RIETI	CANILE	CANILE SANITARIO ASL RIETI	Piazza del Mercato c/o ex-Mattatoio Foro Boario	02100	RIETI	A.S.L. 10 RIETI - MONTEPIANO REATINO	0	0	23-27	23	27	25	11-25	2	interno	391	100-499	2	74.951	25.1321	0	SUP_ARTIF
555	13005008	2012-04-01	0	0.816438	0-1,99	1	F	2	Pastore Maremmano Abruzzese	razza	1	lungo	1	2013-01-24	1	altri mesi	0	2013		1	3	1	1	2	RI	52	CANILE SANITARIO RIETI	CANILE	CANILE SANITARIO ASL RIETI	Piazza del Mercato c/o ex-Mattatoio Foro Boario	02100	RIETI	A.S.L. 10 RIETI - MONTEPIANO REATINO	0	0	30-45	30	45	37.5	26-44	3	interno	391	100-499	2	74.951	25.1321	0	SUP_ARTIF
556	13006033	2012-04-01	0	0.830137	0-1,99	1	M	1	Pastore Maremmano Abruzzese	razza	1	lungo	1	2013-01-29	1	altri mesi	0	2013		1	3	1	1	1	RI	52	CANILE SANITARIO RIETI	CANILE	CANILE SANITARIO ASL RIETI	Piazza del Mercato c/o ex-Mattatoio Foro Boario	02100	RIETI	A.S.L. 10 RIETI - MONTEPIANO REATINO	0	0	30-45	30	45	37.5	26-44	3	interno	391	100-499	2	74.951	25.1321	0	SUP_ARTIF
557	assente-	2010-01-01	0	2.02466	2-4,99	2	M	1	Pastore Maremmano Abruzzese	razza	1	lungo	1	2012-01-10	1	altri mesi	0	2012		1	3	1	1	2	RI	52	CANILE SANITARIO RIETI	CANILE	CANILE SANITARIO ASL RIETI	Piazza del Mercato c/o ex-Mattatoio Foro Boario	#N/A	RIETI	A.S.L. 10 RIETI - MONTEPIANO REATINO	0	0	30-45	30	45	37.5	26-44	3	interno	391	100-499	2	74.951	25.1321	0	SUP_ARTIF
558	assente-	2009-01-01	0	3.02192	2-4,99	2	F	2	Pastore Maremmano Abruzzese	razza	1	lungo	1	2012-01-09	1	altri mesi	0	2012		1	3	1	1	1	RI	52	CANILE SANITARIO RIETI	CANILE	CANILE SANITARIO ASL RIETI	Piazza del Mercato c/o ex-Mattatoio Foro Boario	#N/A	RIETI	A.S.L. 10 RIETI - MONTEPIANO REATINO	0	0	30-45	30	45	37.5	26-44	3	interno	391	100-499	2	74.951	25.1321	0	SUP_ARTIF
559	assente-	2009-01-01	0	3.02466	2-4,99	2	F	2	Pastore Maremmano Abruzzese	razza	1	lungo	1	2012-01-10	1	altri mesi	0	2012	3	1	3	1	1	2	RI	52	CANILE SANITARIO RIETI	CANILE	CANILE SANITARIO ASL RIETI	Piazza del Mercato c/o ex-Mattatoio Foro Boario	#N/A	RIETI	A.S.L. 10 RIETI - MONTEPIANO REATINO	0	0	30-45	30	45	37.5	26-44	3	interno	391	100-499	2	74.951	25.1321	0	SUP_ARTIF
560	13000879	2009-01-01	0	4.01096	2-4,99	2	M	1	Pastore Maremmano Abruzzese	razza	1	lungo	1	2013-01-04	1	altri mesi	0	2013		1	3	1	1	2	RI	52	CANILE SANITARIO RIETI	CANILE	CANILE SANITARIO ASL RIETI	Piazza del Mercato c/o ex-Mattatoio Foro Boario	02100	RIETI	A.S.L. 10 RIETI - MONTEPIANO REATINO	0	0	30-45	30	45	37.5	26-44	3	interno	391	100-499	2	74.951	25.1321	0	SUP_ARTIF
561	13005447	2006-01-01	0	7.07945	7-	4	M	1	Pastore Maremmano Abruzzese	razza	1	lungo	1	2013-01-28	1	altri mesi	0	2013		1	3	1	1	2	RI	52	CANILE SANITARIO RIETI	CANILE	O11001	Piazza del Mercato c/o ex-Mattatoio Foro Boario	02100	RIETI	A.S.L. 10 RIETI - MONTEPIANO REATINO	0	0	30-45	30	45	37.5	26-44	3	interno	391	100-499	2	74.951	25.1321	0	SUP_ARTIF
562	14004330	2013-04-01	0	0.794521	0-1,99	1	F	2	Pastore Tedesco	razza	1			2014-01-16	1	altri mesi	0	2014	3	1	3	1	1	2	RI	52	CANILE SANITARIO RIETI	CANILE	CANILE SANITARIO ASL RIETI	Piazza del Mercato c/o ex-Mattatoio Foro Boario	02100	RIETI	A.S.L. 10 RIETI - MONTEPIANO REATINO	0	0	34-43	34	43	38.5	26-44	3	interno	391	100-499	2	74.951	25.1321	0	SUP_ARTIF
563	14001104	2013-01-01	1	0.0164384	0-1,99	1	F	2	Meticcio	meticcio	0			2013-01-07	1	altri mesi	0	2013		1	3	1	1	2	RI	52	CANILE SANITARIO RIETI	CANILE	CANILE SANITARIO ASL RIETI	Piazza del Mercato c/o ex-Mattatoio Foro Boario	02100	RIETI	A.S.L. 10 RIETI - MONTEPIANO REATINO	0	0							interno	391	100-499	2	74.951	25.1321	0	SUP_ARTIF
564	non rego	2012-07-01	0	0.556164	0-1,99	1	M	1	Meticcio	meticcio	0			2013-01-20	1	altri mesi	0	2013		1	3	1	1	2	RI	52	CANILE SANITARIO RIETI	CANILE	CANILE SANITARIO ASL RIETI	Piazza del Mercato c/o ex-Mattatoio Foro Boario	#N/A	RIETI	A.S.L. 10 RIETI - MONTEPIANO REATINO	0	0							interno	391	100-499	2	74.951	25.1321	0	SUP_ARTIF
565	14004564	2013-06-01	0	0.630137	0-1,99	1	F	2	Meticcio	meticcio	0			2014-01-17	1	altri mesi	0	2014		1	3	1	1	1	RI	52	CANILE SANITARIO RIETI	CANILE	CANILE SANITARIO ASL RIETI	Piazza del Mercato c/o ex-Mattatoio Foro Boario	02100	RIETI	A.S.L. 10 RIETI - MONTEPIANO REATINO	0	0							interno	391	100-499	2	74.951	25.1321	0	SUP_ARTIF
566	14005195	2013-05-01	0	0.723288	0-1,99	1	F	2	Meticcio	meticcio	0			2014-01-20	1	altri mesi	0	2014		1	3	1	1	2	RI	52	CANILE SANITARIO RIETI	CANILE	CANILE SANITARIO ASL RIETI	Piazza del Mercato c/o ex-Mattatoio Foro Boario	02100	RIETI	A.S.L. 10 RIETI - MONTEPIANO REATINO	0	0							interno	391	100-499	2	74.951	25.1321	0	SUP_ARTIF
567	assente-	2011-04-01	0	0.780822	0-1,99	1	F	2	Meticcio	meticcio	0			2012-01-11	1	altri mesi	0	2012	3	1	1	1	1	1	RI	52	CANILE SANITARIO RIETI	CANILE	CANILE SANITARIO ASL RIETI	Piazza del Mercato c/o ex-Mattatoio Foro Boario	#N/A	RIETI	A.S.L. 10 RIETI - MONTEPIANO REATINO	0	0							interno	391	100-499	2	74.951	25.1321	0	SUP_ARTIF
568	14005193	2013-04-01	0	0.805479	0-1,99	1	M	1	Meticcio	meticcio	0			2014-01-20	1	altri mesi	0	2014	3	1	3	1	1	2	RI	52	CANILE SANITARIO RIETI	CANILE	CANILE SANITARIO ASL RIETI	Piazza del Mercato c/o ex-Mattatoio Foro Boario	02100	RIETI	A.S.L. 10 RIETI - MONTEPIANO REATINO	0	0							interno	391	100-499	2	74.951	25.1321	0	SUP_ARTIF
569	14005197	2013-04-01	0	0.805479	0-1,99	1	F	2	Meticcio	meticcio	0			2014-01-20	1	altri mesi	0	2014	3	1	3	1	1	2	RI	52	CANILE SANITARIO RIETI	CANILE	CANILE SANITARIO ASL RIETI	Piazza del Mercato c/o ex-Mattatoio Foro Boario	02100	RIETI	A.S.L. 10 RIETI - MONTEPIANO REATINO	0	0							interno	391	100-499	2	74.951	25.1321	0	SUP_ARTIF
570	14006658	2013-04-01	0	0.813699	0-1,99	1	F	2	Meticcio	meticcio	0			2014-01-23	1	altri mesi	0	2014		1	3	1	1	2	RI	52	CANILE SANITARIO RIETI	CANILE	CANILE SANITARIO ASL RIETI	Piazza del Mercato c/o ex-Mattatoio Foro Boario	02100	RIETI	A.S.L. 10 RIETI - MONTEPIANO REATINO	0	0							interno	391	100-499	2	74.951	25.1321	0	SUP_ARTIF
571	14006662	2013-04-01	0	0.813699	0-1,99	1	F	2	Meticcio	meticcio	0			2014-01-23	1	altri mesi	0	2014		1	3	1	1	2		52	CANILE SANITARIO RIETI	CANILE	#N/A	Piazza del Mercato c/o ex-Mattatoio Foro Boario	02100	RIETI	#N/A	0	0							interno	391	100-499	2	74.951	25.1321	0	SUP_ARTIF
572	14007281	2013-04-01	0	0.824658	0-1,99	1	F	2	Meticcio	meticcio	0			2014-01-27	1	altri mesi	0	2014		1	3	1	1	2	RI	52	CANILE SANITARIO RIETI	CANILE	CANILE SANITARIO ASL RIETI	Piazza del Mercato c/o ex-Mattatoio Foro Boario	02100	RIETI	A.S.L. 10 RIETI - MONTEPIANO REATINO	0	0							interno	391	100-499	2	74.951	25.1321	0	SUP_ARTIF
573	14007443	2013-04-01	0	0.824658	0-1,99	1	M	1	Meticcio	meticcio	0			2014-01-27	1	altri mesi	0	2014		1	3	1	1	2	RI	52	CANILE SANITARIO RIETI	CANILE	CANILE SANITARIO ASL RIETI	Piazza del Mercato c/o ex-Mattatoio Foro Boario	02100	RIETI	A.S.L. 10 RIETI - MONTEPIANO REATINO	0	0							interno	391	100-499	2	74.951	25.1321	0	SUP_ARTIF
574	13000282	2012-03-01	0	0.841096	0-1,99	1	F	2	Meticcio	meticcio	0			2013-01-02	1	altri mesi	0	2013	3	1	3	1	1	2	RI	52	CANILE SANITARIO RIETI	CANILE	CANILE SANITARIO ASL RIETI	Piazza del Mercato c/o ex-Mattatoio Foro Boario	02100	RIETI	A.S.L. 10 RIETI - MONTEPIANO REATINO	0	0							interno	391	100-499	2	74.951	25.1321	0	SUP_ARTIF
575	14001004	2013-01-01	0	1.01644	0-1,99	1	M	1	Meticcio	meticcio	0			2014-01-07	1	altri mesi	0	2014		1	3	1	1	2	RI	52	CANILE SANITARIO RIETI	CANILE	CANILE SANITARIO ASL RIETI	Piazza del Mercato c/o ex-Mattatoio Foro Boario	02100	RIETI	A.S.L. 10 RIETI - MONTEPIANO REATINO	0	0							interno	391	100-499	2	74.951	25.1321	0	SUP_ARTIF
576	14002751	2013-01-01	1	1.03288	0-1,99	1	M	1	Meticcio	meticcio	0			2014-01-13	1	altri mesi	0	2014		1	3	1	1	2	RI	52	CANILE SANITARIO RIETI	CANILE	CANILE SANITARIO ASL RIETI	Piazza del Mercato c/o ex-Mattatoio Foro Boario	02100	RIETI	A.S.L. 10 RIETI - MONTEPIANO REATINO	0	0							interno	391	100-499	2	74.951	25.1321	0	SUP_ARTIF
577	14004558	2013-01-01	0	1.04384	0-1,99	1	M	1	Meticcio	meticcio	0			2014-01-17	1	altri mesi	0	2014		1	3	1	1	2	RI	52	CANILE SANITARIO RIETI	CANILE	CANILE SANITARIO ASL RIETI	Piazza del Mercato c/o ex-Mattatoio Foro Boario	02100	RIETI	A.S.L. 10 RIETI - MONTEPIANO REATINO	0	0							interno	391	100-499	2	74.951	25.1321	0	SUP_ARTIF
578	14005358	2013-01-01	0	1.05479	0-1,99	1	M	1	Meticcio	meticcio	0			2014-01-21	1	altri mesi	0	2014		1	3	1	1	2	RI	52	CANILE SANITARIO RIETI	CANILE	CANILE SANITARIO ASL RIETI	Piazza del Mercato c/o ex-Mattatoio Foro Boario	02100	RIETI	A.S.L. 10 RIETI - MONTEPIANO REATINO	0	0							interno	391	100-499	2	74.951	25.1321	0	SUP_ARTIF
579	14006603	2013-01-01	0	1.06027	0-1,99	1	M	1	Meticcio	meticcio	0			2014-01-23	1	altri mesi	0	2014		1	3	1	1	2	RI	52	CANILE SANITARIO RIETI	CANILE	CANILE SANITARIO ASL RIETI	Piazza del Mercato c/o ex-Mattatoio Foro Boario	02100	RIETI	A.S.L. 10 RIETI - MONTEPIANO REATINO	0	0							interno	391	100-499	2	74.951	25.1321	0	SUP_ARTIF
580	assente-	2012-01-01	0	1.06027	0-1,99	1	F	2	Meticcio	meticcio	0			2013-01-22	1	altri mesi	0	2013		1	3	1	1	2	RI	52	CANILE SANITARIO RIETI	CANILE	CANILE SANITARIO ASL RIETI	Piazza del Mercato c/o ex-Mattatoio Foro Boario	#N/A	RIETI	A.S.L. 10 RIETI - MONTEPIANO REATINO	0	0							interno	391	100-499	2	74.951	25.1321	0	SUP_ARTIF
581	14008742	2013-01-01	0	1.07945	0-1,99	1	F	2	Meticcio	meticcio	0			2014-01-30	1	altri mesi	0	2014		1	3	1	1	2	RI	52	CANILE SANITARIO RIETI	CANILE	CANILE SANITARIO ASL RIETI	Piazza del Mercato c/o ex-Mattatoio Foro Boario	02100	RIETI	A.S.L. 10 RIETI - MONTEPIANO REATINO	0	0							interno	391	100-499	2	74.951	25.1321	0	SUP_ARTIF
582	12000119	2010-01-01	0	2.00274	2-4,99	2	M	1	Meticcio	meticcio	0			2012-01-02	1	altri mesi	0	2012		1	3	1	1	2		52	CANILE SANITARIO RIETI	CANILE	#N/A	Piazza del Mercato c/o ex-Mattatoio Foro Boario	02100	RIETI	#N/A	0	0							interno	391	100-499	2	74.951	25.1321	0	SUP_ARTIF
583	assente-	2010-01-01	0	2.02466	2-4,99	2	M	1	Meticcio	meticcio	0			2012-01-10	1	altri mesi	0	2012		1	3	1	1	1	RI	52	CANILE SANITARIO RIETI	CANILE	CANILE SANITARIO ASL RIETI	Piazza del Mercato c/o ex-Mattatoio Foro Boario	#N/A	RIETI	A.S.L. 10 RIETI - MONTEPIANO REATINO	0	0							interno	391	100-499	2	74.951	25.1321	0	SUP_ARTIF
584	assente-	2011-01-01	0	2.0411	2-4,99	2	F	2	Meticcio	meticcio	0			2013-01-15	1	altri mesi	0	2013		1	3	1	1	2	RI	52	CANILE SANITARIO RIETI	CANILE	CANILE SANITARIO ASL RIETI	Piazza del Mercato c/o ex-Mattatoio Foro Boario	#N/A	RIETI	A.S.L. 10 RIETI - MONTEPIANO REATINO	0	0							interno	391	100-499	2	74.951	25.1321	0	SUP_ARTIF
585	assente-	2010-01-01	0	2.04932	2-4,99	2	M	1	Meticcio	meticcio	0			2012-01-19	1	altri mesi	0	2012		1	3	1	1	2	RI	52	CANILE SANITARIO RIETI	CANILE	CANILE SANITARIO ASL RIETI	Piazza del Mercato c/o ex-Mattatoio Foro Boario	#N/A	RIETI	A.S.L. 10 RIETI - MONTEPIANO REATINO	0	0							interno	391	100-499	2	74.951	25.1321	0	SUP_ARTIF
586	14007278	2012-01-01	0	2.07397	2-4,99	2	F	2	Meticcio	meticcio	0			2014-01-27	1	altri mesi	0	2014		1	3	1	1	2	RI	52	CANILE SANITARIO RIETI	CANILE	CANILE SANITARIO ASL RIETI	Piazza del Mercato c/o ex-Mattatoio Foro Boario	02100	RIETI	A.S.L. 10 RIETI - MONTEPIANO REATINO	0	0							interno	391	100-499	2	74.951	25.1321	0	SUP_ARTIF
587	13006472	2011-01-01	0	2.08493	2-4,99	2	F	2	Meticcio	meticcio	0			2013-01-31	1	altri mesi	0	2013	3	1	3	1	1	2	RI	52	CANILE SANITARIO RIETI	CANILE	CANILE SANITARIO ASL RIETI	Piazza del Mercato c/o ex-Mattatoio Foro Boario	02100	RIETI	A.S.L. 10 RIETI - MONTEPIANO REATINO	0	0							interno	391	100-499	2	74.951	25.1321	0	SUP_ARTIF
588	assente-	2009-06-01	0	2.64658	2-4,99	2	M	1	Meticcio	meticcio	0			2012-01-23	1	altri mesi	0	2012		1	3	1	1	1	RI	52	CANILE SANITARIO RIETI	CANILE	CANILE SANITARIO ASL RIETI	Piazza del Mercato c/o ex-Mattatoio Foro Boario	#N/A	RIETI	A.S.L. 10 RIETI - MONTEPIANO REATINO	0	0							interno	391	100-499	2	74.951	25.1321	0	SUP_ARTIF
589	13000880	2010-01-01	0	3.01096	2-4,99	2	M	1	Meticcio	meticcio	0			2013-01-04	1	altri mesi	0	2013		1	3	1	1	1	RI	52	CANILE SANITARIO RIETI	CANILE	CANILE SANITARIO ASL RIETI	Piazza del Mercato c/o ex-Mattatoio Foro Boario	02100	RIETI	A.S.L. 10 RIETI - MONTEPIANO REATINO	0	0							interno	391	100-499	2	74.951	25.1321	0	SUP_ARTIF
590	13005009	2010-01-01	0	3.06575	2-4,99	2	F	2	Meticcio	meticcio	0			2013-01-24	1	altri mesi	0	2013		1	3	1	1	1	RI	52	CANILE SANITARIO RIETI	CANILE	CANILE SANITARIO ASL RIETI	Piazza del Mercato c/o ex-Mattatoio Foro Boario	02100	RIETI	A.S.L. 10 RIETI - MONTEPIANO REATINO	0	0							interno	391	100-499	2	74.951	25.1321	0	SUP_ARTIF
591	assente-	2008-01-01	0	4.0137	2-4,99	2	M	1	Meticcio	meticcio	0			2012-01-05	1	altri mesi	0	2012		1	3	1	1	2	RI	52	CANILE SANITARIO RIETI	CANILE	CANILE SANITARIO ASL RIETI	Piazza del Mercato c/o ex-Mattatoio Foro Boario	#N/A	RIETI	A.S.L. 10 RIETI - MONTEPIANO REATINO	0	0							interno	391	100-499	2	74.951	25.1321	0	SUP_ARTIF
592	assente-	2008-01-01	0	4.04658	2-4,99	2	F	2	Meticcio	meticcio	0			2012-01-17	1	altri mesi	0	2012		1	3	1	1	2	RI	52	CANILE SANITARIO RIETI	CANILE	CANILE SANITARIO ASL RIETI	Piazza del Mercato c/o ex-Mattatoio Foro Boario	#N/A	RIETI	A.S.L. 10 RIETI - MONTEPIANO REATINO	0	0							interno	391	100-499	2	74.951	25.1321	0	SUP_ARTIF
593	14006319	2010-01-01	0	4.05753	2-4,99	2	M	1	Meticcio	meticcio	0			2014-01-21	1	altri mesi	0	2014		1	3	1	1	2	RI	52	CANILE SANITARIO RIETI	CANILE	CANILE SANITARIO ASL RIETI	Piazza del Mercato c/o ex-Mattatoio Foro Boario	02100	RIETI	A.S.L. 10 RIETI - MONTEPIANO REATINO	0	0							interno	391	100-499	2	74.951	25.1321	0	SUP_ARTIF
594	assente-	2008-01-01	0	4.06575	2-4,99	2	F	2	Meticcio	meticcio	0			2012-01-24	1	altri mesi	0	2012	3	1	3	1	1	2	RI	52	CANILE SANITARIO RIETI	CANILE	CANILE SANITARIO ASL RIETI	Piazza del Mercato c/o ex-Mattatoio Foro Boario	#N/A	RIETI	A.S.L. 10 RIETI - MONTEPIANO REATINO	0	0							interno	391	100-499	2	74.951	25.1321	0	SUP_ARTIF
595	assente-	2006-01-01	1	6.08219	5-6,99	3	F	2	Meticcio	meticcio	0			2012-01-30	1	altri mesi	0	2012		1	3	1	1	1	RI	52	CANILE SANITARIO RIETI	CANILE	CANILE SANITARIO ASL RIETI	Piazza del Mercato c/o ex-Mattatoio Foro Boario	#N/A	RIETI	A.S.L. 10 RIETI - MONTEPIANO REATINO	0	0							interno	391	100-499	2	74.951	25.1321	0	SUP_ARTIF
596	13006743	2006-01-01	0	7.08767	7-	4	M	1	Meticcio	meticcio	0			2013-01-31	1	altri mesi	0	2013		1	3	1	1	2	RI	52	CANILE SANITARIO RIETI	CANILE	CANILE SANITARIO ASL RIETI	Piazza del Mercato c/o ex-Mattatoio Foro Boario	02100	RIETI	A.S.L. 10 RIETI - MONTEPIANO REATINO	0	0							interno	391	100-499	2	74.951	25.1321	0	SUP_ARTIF
597	14007637	2006-01-01	0	8.07945	7-	4	M	1	Meticcio	meticcio	0			2014-01-28	1	altri mesi	0	2014		1	3	1	1	2	RI	52	CANILE SANITARIO RIETI	CANILE	CANILE SANITARIO ASL RIETI	Piazza del Mercato c/o ex-Mattatoio Foro Boario	02100	RIETI	A.S.L. 10 RIETI - MONTEPIANO REATINO	0	0							interno	391	100-499	2	74.951	25.1321	0	SUP_ARTIF
598	assente-	2010-01-01	0	2.02192	2-4,99	2	F	2	Meticcio	meticcio	0			2012-01-09	1	altri mesi	0	2012		2	3	1	1	2	RI	52	CANILE SANITARIO RIETI	CANILE	CANILE SANITARIO ASL RIETI	Piazza del Mercato c/o ex-Mattatoio Foro Boario	#N/A	RIETI	A.S.L. 10 RIETI - MONTEPIANO REATINO	0	0							interno	391	100-499	2	74.951	25.1321	0	SUP_ARTIF
599	14008738	2008-09-15	0	5.37808	5-6,99	3	F	2	Meticcio	meticcio	0			2014-01-30	1	altri mesi	0	2014	1	2	1	1	1	1	RI	52	CANILE SANITARIO RIETI	CANILE	CANILE SANITARIO ASL RIETI	Piazza del Mercato c/o ex-Mattatoio Foro Boario	02100	RIETI	A.S.L. 10 RIETI - MONTEPIANO REATINO	0	0							interno	391	100-499	2	74.951	25.1321	0	SUP_ARTIF
600	12010083	2002-01-30	0	10.0082	7-	4	M	1	Yorkshire terrier	razza	1	lungo	1	2012-01-31	1	altri mesi	0	2012		3	1	1	1	2	RM	68	LA FATTORIA DI TOBIA	CANILE	FATTORIA DI TOBIA - SEDE LEGALE	VIA COLLE RIGHETTA, 10	00044	FRASCATI	A.S.L. 7 ROMA G - PALESTRINA	0	0	2,5-3,5	2,5	3,5	3	<=10	1	interno	397	100-499	2	0	99.1243	0.965035	SUP_AGRI
601	12005742	2008-01-20	0	4.00274	2-4,99	2	M	1	Kurzhaar - Bracco tedesco pelo raso	razza	1	corto	3	2012-01-20	1	altri mesi	0	2012		3	1	1	1	2	RM	68	LA FATTORIA DI TOBIA	CANILE	FATTORIA DI TOBIA - SEDE LEGALE	VIA COLLE RIGHETTA, 10	00044	FRASCATI	A.S.L. 7 ROMA G - PALESTRINA	0	0	20-32	20	32	26	26-44	3	interno	397	100-499	2	0	99.1243	0.965035	SUP_AGRI
602	12004138	2010-01-17	0	2	2-4,99	2	M	1	Setter Inglese	razza	1	lungo	1	2012-01-17	1	altri mesi	0	2012	3	3	1	1	1	2	RM	68	LA FATTORIA DI TOBIA	CANILE	FATTORIA DI TOBIA - SEDE LEGALE	VIA COLLE RIGHETTA, 10	00044	FRASCATI	A.S.L. 7 ROMA G - PALESTRINA	0	0	25-30	25	30	27.5	26-44	3	interno	397	100-499	2	0	99.1243	0.965035	SUP_AGRI
603	12004138	2009-01-11	0	3.01644	2-4,99	2	M	1	Pastore Maremmano Abruzzese	razza	1	lungo	1	2012-01-17	1	altri mesi	0	2012		3	1	1	1	2	RM	68	LA FATTORIA DI TOBIA	CANILE	FATTORIA DI TOBIA - SEDE LEGALE	VIA COLLE RIGHETTA, 10	00044	FRASCATI	A.S.L. 7 ROMA G - PALESTRINA	0	0	30-45	30	45	37.5	26-44	3	interno	397	100-499	2	0	99.1243	0.965035	SUP_AGRI
604	12001252	2010-01-07	0	2	2-4,99	2	M	1	Pastore Tedesco	razza	1			2012-01-07	1	altri mesi	0	2012		3	1	1	1	2	RM	68	LA FATTORIA DI TOBIA	CANILE	FATTORIA DI TOBIA - SEDE LEGALE	VIA COLLE RIGHETTA, 10	00044	FRASCATI	A.S.L. 7 ROMA G - PALESTRINA	0	0	34-43	34	43	38.5	26-44	3	interno	397	100-499	2	0	99.1243	0.965035	SUP_AGRI
605	12005742	2010-01-20	0	2	2-4,99	2	M	1	Rottweiler	razza	1	corto	3	2012-01-20	1	altri mesi	0	2012		3	1	1	1	2	RM	68	LA FATTORIA DI TOBIA	CANILE	FATTORIA DI TOBIA - SEDE LEGALE	VIA COLLE RIGHETTA, 10	00044	FRASCATI	A.S.L. 7 ROMA G - PALESTRINA	1	1	41-50	41	50	45.5	>=45	4	interno	397	100-499	2	0	99.1243	0.965035	SUP_AGRI
606	11008750	2008-01-31	0	3.00274	2-4,99	2	M	1	Meticcio	meticcio	0			2011-01-31	1	altri mesi	0	2011	3	2	1	1	1	2	RM	68	LA FATTORIA DI TOBIA	CANILE	FATTORIA DI TOBIA - SEDE LEGALE	VIA COLLE RIGHETTA, 10	00044	FRASCATI	A.S.L. 7 ROMA G - PALESTRINA	0	0							interno	397	100-499	2	0	99.1243	0.965035	SUP_AGRI
607	12004138	2007-01-13	0	5.0137	5-6,99	3	F	2	Meticcio	meticcio	0			2012-01-17	1	altri mesi	0	2012	3	2	1	1	1	2	RM	68	LA FATTORIA DI TOBIA	CANILE	FATTORIA DI TOBIA - SEDE LEGALE	VIA COLLE RIGHETTA, 10	00044	FRASCATI	A.S.L. 7 ROMA G - PALESTRINA	0	0							interno	397	100-499	2	0	99.1243	0.965035	SUP_AGRI
608	13004796	2012-12-01	0	0.090411	0-1,99	1	M	1	Meticcio	meticcio	0			2013-01-03	1	altri mesi	0	2013		3	1	1	1	2	RM	68	LA FATTORIA DI TOBIA	CANILE	FATTORIA DI TOBIA - SEDE LEGALE	VIA COLLE RIGHETTA, 10	00044	FRASCATI	A.S.L. 7 ROMA G - PALESTRINA	0	0							interno	397	100-499	2	0	99.1243	0.965035	SUP_AGRI
609	11008744	2010-05-30	0	0.673973	0-1,99	1	M	1	Meticcio	meticcio	0			2011-01-31	1	altri mesi	0	2011		3	1	1	1	2	RM	68	LA FATTORIA DI TOBIA	CANILE	FATTORIA DI TOBIA - SEDE LEGALE	VIA COLLE RIGHETTA, 10	00044	FRASCATI	A.S.L. 7 ROMA G - PALESTRINA	0	0							interno	397	100-499	2	0	99.1243	0.965035	SUP_AGRI
610	12004436	2011-01-18	0	1.00274	0-1,99	1	F	2	Meticcio	meticcio	0			2012-01-19	1	altri mesi	0	2012		3	1	1	1	2	RM	68	LA FATTORIA DI TOBIA	CANILE	FATTORIA DI TOBIA - SEDE LEGALE	VIA COLLE RIGHETTA, 10	00044	FRASCATI	A.S.L. 7 ROMA G - PALESTRINA	0	0							interno	397	100-499	2	0	99.1243	0.965035	SUP_AGRI
611	12004436	2011-01-18	0	1.00274	0-1,99	1	M	1	Meticcio	meticcio	0			2012-01-19	1	altri mesi	0	2012		3	1	1	1	2	RM	68	LA FATTORIA DI TOBIA	CANILE	FATTORIA DI TOBIA - SEDE LEGALE	VIA COLLE RIGHETTA, 10	00044	FRASCATI	A.S.L. 7 ROMA G - PALESTRINA	0	0							interno	397	100-499	2	0	99.1243	0.965035	SUP_AGRI
612	non rego	2013-01-01	0	1.00822	0-1,99	1	F	2	Meticcio	meticcio	0			2014-01-04	1	altri mesi	0	2014		3	1	1	1	2	RM	68	LA FATTORIA DI TOBIA	CANILE	LA FATTORIA DI TOBIA SRL	VIA COLLE RIGHETTA, 10	#N/A	PALESTRINA	A.S.L. 7 ROMA G - PALESTRINA	0	0							interno	397	100-499	2	0	99.1243	0.965035	SUP_AGRI
613	14008325	2013-01-24	0	1.01096	0-1,99	1	M	1	Meticcio	meticcio	0			2014-01-28	1	altri mesi	0	2014		3	1	1	1	2	RM	68	LA FATTORIA DI TOBIA	CANILE	LA FATTORIA DI TOBIA SRL	VIA COLLE RIGHETTA, 10	00036	PALESTRINA	A.S.L. 7 ROMA G - PALESTRINA	0	0							interno	397	100-499	2	0	99.1243	0.965035	SUP_AGRI
614	14000978	2012-12-12	0	1.06301	0-1,99	1	M	1	Meticcio	meticcio	0			2014-01-04	1	altri mesi	0	2014		3	1	1	1	2	RM	68	LA FATTORIA DI TOBIA	CANILE	LA FATTORIA DI TOBIA SRL	VIA COLLE RIGHETTA, 10	00036	PALESTRINA	A.S.L. 7 ROMA G - PALESTRINA	0	0							interno	397	100-499	2	0	99.1243	0.965035	SUP_AGRI
615	14000978	2012-12-12	0	1.07123	0-1,99	1	F	2	Meticcio	meticcio	0			2014-01-07	1	altri mesi	0	2014		3	1	1	1	2	RM	68	LA FATTORIA DI TOBIA	CANILE	LA FATTORIA DI TOBIA SRL	VIA COLLE RIGHETTA, 10	00036	PALESTRINA	A.S.L. 7 ROMA G - PALESTRINA	0	0							interno	397	100-499	2	0	99.1243	0.965035	SUP_AGRI
616	11001163	2009-05-01	0	1.69041	0-1,99	1	F	2	Meticcio	meticcio	0			2011-01-08	1	altri mesi	0	2011		3	1	1	1	2	RM	68	LA FATTORIA DI TOBIA	CANILE	FATTORIA DI TOBIA - SEDE LEGALE	VIA COLLE RIGHETTA, 10	00044	FRASCATI	A.S.L. 7 ROMA G - PALESTRINA	0	0							interno	397	100-499	2	0	99.1243	0.965035	SUP_AGRI
617	12005742	2010-01-21	0	2	2-4,99	2	F	2	Meticcio	meticcio	0			2012-01-21	1	altri mesi	0	2012		3	1	1	1	2	RM	68	LA FATTORIA DI TOBIA	CANILE	FATTORIA DI TOBIA - SEDE LEGALE	VIA COLLE RIGHETTA, 10	00044	FRASCATI	A.S.L. 7 ROMA G - PALESTRINA	0	0							interno	397	100-499	2	0	99.1243	0.965035	SUP_AGRI
618	12005742	2010-01-20	0	2	2-4,99	2	M	1	Meticcio	meticcio	0			2012-01-20	1	altri mesi	0	2012		3	1	1	1	2	RM	68	LA FATTORIA DI TOBIA	CANILE	FATTORIA DI TOBIA - SEDE LEGALE	VIA COLLE RIGHETTA, 10	00044	FRASCATI	A.S.L. 7 ROMA G - PALESTRINA	0	0							interno	397	100-499	2	0	99.1243	0.965035	SUP_AGRI
619	12010083	2010-01-31	0	2	2-4,99	2	M	1	Meticcio	meticcio	0			2012-01-31	1	altri mesi	0	2012		3	1	1	1	2	RM	68	LA FATTORIA DI TOBIA	CANILE	FATTORIA DI TOBIA - SEDE LEGALE	VIA COLLE RIGHETTA, 10	00044	FRASCATI	A.S.L. 7 ROMA G - PALESTRINA	1	1							interno	397	100-499	2	0	99.1243	0.965035	SUP_AGRI
620	12004436	2010-01-18	0	2.00274	2-4,99	2	M	1	Meticcio	meticcio	0			2012-01-19	1	altri mesi	0	2012		3	1	1	1	2	RM	68	LA FATTORIA DI TOBIA	CANILE	FATTORIA DI TOBIA - SEDE LEGALE	VIA COLLE RIGHETTA, 10	00044	FRASCATI	A.S.L. 7 ROMA G - PALESTRINA	0	0							interno	397	100-499	2	0	99.1243	0.965035	SUP_AGRI
621	13007223	2011-01-29	0	2.00274	2-4,99	2	F	2	Meticcio	meticcio	0			2013-01-29	1	altri mesi	0	2013		3	1	1	1	2	RM	68	LA FATTORIA DI TOBIA	CANILE	LA FATTORIA DI TOBIA SRL	VIA COLLE RIGHETTA, 10	00036	PALESTRINA	A.S.L. 7 ROMA G - PALESTRINA	0	0							interno	397	100-499	2	0	99.1243	0.965035	SUP_AGRI
622	13007223	2011-01-31	0	2.00274	2-4,99	2	M	1	Meticcio	meticcio	0			2013-01-31	1	altri mesi	0	2013		3	1	1	1	2	RM	68	LA FATTORIA DI TOBIA	CANILE	LA FATTORIA DI TOBIA SRL	VIA COLLE RIGHETTA, 10	00036	PALESTRINA	A.S.L. 7 ROMA G - PALESTRINA	0	0							interno	397	100-499	2	0	99.1243	0.965035	SUP_AGRI
623	14000978	2011-12-18	0	2.04932	2-4,99	2	F	2	Meticcio	meticcio	0			2014-01-04	1	altri mesi	0	2014		3	1	1	1	2	RM	68	LA FATTORIA DI TOBIA	CANILE	LA FATTORIA DI TOBIA SRL	VIA COLLE RIGHETTA, 10	00036	PALESTRINA	A.S.L. 7 ROMA G - PALESTRINA	0	0							interno	397	100-499	2	0	99.1243	0.965035	SUP_AGRI
624	14000978	2011-12-10	0	2.07123	2-4,99	2	M	1	Meticcio	meticcio	0			2014-01-04	1	altri mesi	0	2014		3	1	1	1	2	RM	68	LA FATTORIA DI TOBIA	CANILE	LA FATTORIA DI TOBIA SRL	VIA COLLE RIGHETTA, 10	00036	PALESTRINA	A.S.L. 7 ROMA G - PALESTRINA	0	0							interno	397	100-499	2	0	99.1243	0.965035	SUP_AGRI
625	11008748	2008-01-31	1	3.00274	2-4,99	2	F	2	Meticcio	meticcio	0			2011-01-31	1	altri mesi	0	2011		3	1	1	1	2	RM	68	LA FATTORIA DI TOBIA	CANILE	FATTORIA DI TOBIA - SEDE LEGALE	VIA COLLE RIGHETTA, 10	00044	FRASCATI	A.S.L. 7 ROMA G - PALESTRINA	0	0							interno	397	100-499	2	0	99.1243	0.965035	SUP_AGRI
626	11012147	2008-01-05	0	3.01096	2-4,99	2	M	1	Meticcio	meticcio	0			2011-01-08	1	altri mesi	0	2011		3	1	1	1	2	RM	68	LA FATTORIA DI TOBIA	CANILE	FATTORIA DI TOBIA - SEDE LEGALE	VIA COLLE RIGHETTA, 10	00044	FRASCATI	A.S.L. 7 ROMA G - PALESTRINA	0	0							interno	397	100-499	2	0	99.1243	0.965035	SUP_AGRI
627	12004138	2009-01-13	0	3.01096	2-4,99	2	F	2	Meticcio	meticcio	0			2012-01-17	1	altri mesi	0	2012		3	1	1	1	2	RM	68	LA FATTORIA DI TOBIA	CANILE	FATTORIA DI TOBIA - SEDE LEGALE	VIA COLLE RIGHETTA, 10	00044	FRASCATI	A.S.L. 7 ROMA G - PALESTRINA	1	1							interno	397	100-499	2	0	99.1243	0.965035	SUP_AGRI
628	12004138	2009-01-13	1	3.01096	2-4,99	2	M	1	Meticcio	meticcio	0			2012-01-17	1	altri mesi	0	2012		3	1	1	1	2	RM	68	LA FATTORIA DI TOBIA	CANILE	FATTORIA DI TOBIA - SEDE LEGALE	VIA COLLE RIGHETTA, 10	00044	FRASCATI	A.S.L. 7 ROMA G - PALESTRINA	1	6							interno	397	100-499	2	0	99.1243	0.965035	SUP_AGRI
629	12001252	2009-01-04	0	3.0137	2-4,99	2	F	2	Meticcio	meticcio	0			2012-01-09	1	altri mesi	0	2012		3	1	1	1	2	RM	68	LA FATTORIA DI TOBIA	CANILE	FATTORIA DI TOBIA - SEDE LEGALE	VIA COLLE RIGHETTA, 10	00044	FRASCATI	A.S.L. 7 ROMA G - PALESTRINA	0	0							interno	397	100-499	2	0	99.1243	0.965035	SUP_AGRI
630	12010083	2009-01-26	0	3.0137	2-4,99	2	M	1	Meticcio	meticcio	0			2012-01-31	1	altri mesi	0	2012		3	1	1	1	2	RM	68	LA FATTORIA DI TOBIA	CANILE	FATTORIA DI TOBIA - SEDE LEGALE	VIA COLLE RIGHETTA, 10	00044	FRASCATI	A.S.L. 7 ROMA G - PALESTRINA	0	0							interno	397	100-499	2	0	99.1243	0.965035	SUP_AGRI
631	12010083	2009-01-26	0	3.0137	2-4,99	2	M	1	Meticcio	meticcio	0			2012-01-31	1	altri mesi	0	2012		3	1	1	1	2	RM	68	LA FATTORIA DI TOBIA	CANILE	FATTORIA DI TOBIA - SEDE LEGALE	VIA COLLE RIGHETTA, 10	00044	FRASCATI	A.S.L. 7 ROMA G - PALESTRINA	0	0							interno	397	100-499	2	0	99.1243	0.965035	SUP_AGRI
632	11000758	2008-01-01	0	3.0137	2-4,99	2	F	2	Meticcio	meticcio	0			2011-01-05	1	altri mesi	0	2011		3	1	1	1	2	RM	68	LA FATTORIA DI TOBIA	CANILE	FATTORIA DI TOBIA - SEDE LEGALE	VIA COLLE RIGHETTA, 10	00044	FRASCATI	A.S.L. 7 ROMA G - PALESTRINA	1	3							interno	397	100-499	2	0	99.1243	0.965035	SUP_AGRI
633	14000978	2010-12-07	0	3.07945	2-4,99	2	M	1	Meticcio	meticcio	0			2014-01-04	1	altri mesi	0	2014		3	1	1	1	2	RM	68	LA FATTORIA DI TOBIA	CANILE	LA FATTORIA DI TOBIA SRL	VIA COLLE RIGHETTA, 10	00036	PALESTRINA	A.S.L. 7 ROMA G - PALESTRINA	0	0							interno	397	100-499	2	0	99.1243	0.965035	SUP_AGRI
634	14008325	2010-01-25	0	4.01096	2-4,99	2	M	1	Meticcio	meticcio	0			2014-01-28	1	altri mesi	0	2014		3	1	1	1	2	RM	68	LA FATTORIA DI TOBIA	CANILE	LA FATTORIA DI TOBIA SRL	VIA COLLE RIGHETTA, 10	00036	PALESTRINA	A.S.L. 7 ROMA G - PALESTRINA	0	0							interno	397	100-499	2	0	99.1243	0.965035	SUP_AGRI
635	12004138	2008-01-13	0	4.0137	2-4,99	2	F	2	Meticcio	meticcio	0			2012-01-17	1	altri mesi	0	2012		3	1	1	1	2	RM	68	LA FATTORIA DI TOBIA	CANILE	FATTORIA DI TOBIA - SEDE LEGALE	VIA COLLE RIGHETTA, 10	00044	FRASCATI	A.S.L. 7 ROMA G - PALESTRINA	0	0							interno	397	100-499	2	0	99.1243	0.965035	SUP_AGRI
636	11001163	2006-06-12	1	4.57808	2-4,99	2	M	1	Meticcio	meticcio	0			2011-01-08	1	altri mesi	0	2011		3	1	1	1	2	RM	68	LA FATTORIA DI TOBIA	CANILE	VETERINARIA 2000 CANILE	VIA COLLE RIGHETTA, 10	00044	MARINO	A.S.L. 8 ROMA H - U.O. ANAGRAFE CANINA IG. URBANA	0	0							interno	397	100-499	2	0	99.1243	0.965035	SUP_AGRI
637	11008747	2006-01-31	0	5.00274	5-6,99	3	M	1	Meticcio	meticcio	0			2011-01-31	1	altri mesi	0	2011		3	3	1	1	2	RM	68	LA FATTORIA DI TOBIA	CANILE	FATTORIA DI TOBIA - SEDE LEGALE	VIA COLLE RIGHETTA, 10	00044	FRASCATI	A.S.L. 7 ROMA G - PALESTRINA	0	0							interno	397	100-499	2	0	99.1243	0.965035	SUP_AGRI
638	12005742	2007-01-20	0	5.00274	5-6,99	3	F	2	Meticcio	meticcio	0			2012-01-20	1	altri mesi	0	2012		3	1	1	1	2	RM	68	LA FATTORIA DI TOBIA	CANILE	FATTORIA DI TOBIA - SEDE LEGALE	VIA COLLE RIGHETTA, 10	00044	FRASCATI	A.S.L. 7 ROMA G - PALESTRINA	0	0							interno	397	100-499	2	0	99.1243	0.965035	SUP_AGRI
639	11008743	2006-01-31	0	5.00274	5-6,99	3	M	1	Meticcio	meticcio	0			2011-01-31	1	altri mesi	0	2011		3	1	1	1	2	RM	68	LA FATTORIA DI TOBIA	CANILE	FATTORIA DI TOBIA - SEDE LEGALE	VIA COLLE RIGHETTA, 10	00044	FRASCATI	A.S.L. 7 ROMA G - PALESTRINA	1	3							interno	397	100-499	2	0	99.1243	0.965035	SUP_AGRI
640	11001071	2005-07-01	1	5.52329	5-6,99	3	F	2	Meticcio	meticcio	0			2011-01-07	1	altri mesi	0	2011		3	1	1	1	2	RM	68	LA FATTORIA DI TOBIA	CANILE	FATTORIA DI TOBIA - SEDE LEGALE	VIA COLLE RIGHETTA, 10	00044	FRASCATI	A.S.L. 7 ROMA G - PALESTRINA	1	3							interno	397	100-499	2	0	99.1243	0.965035	SUP_AGRI
641	11001064	2005-06-01	0	5.60548	5-6,99	3	M	1	Meticcio	meticcio	0			2011-01-07	1	altri mesi	0	2011		3	1	1	1	2	RM	68	LA FATTORIA DI TOBIA	CANILE	LA FATTORIA DI TOBIA SRL	VIA COLLE RIGHETTA, 10	00044	PALESTRINA	A.S.L. 7 ROMA G - PALESTRINA	1	3							interno	397	100-499	2	0	99.1243	0.965035	SUP_AGRI
642	11001061	2005-05-01	0	5.69041	5-6,99	3	M	1	Meticcio	meticcio	0			2011-01-07	1	altri mesi	0	2011		3	1	1	1	2	RM	68	LA FATTORIA DI TOBIA	CANILE	FATTORIA DI TOBIA - SEDE LEGALE	VIA COLLE RIGHETTA, 10	00044	FRASCATI	SCARCELLA	1	3							interno	397	100-499	2	0	99.1243	0.965035	SUP_AGRI
643	14000978	2007-12-24	0	6.03562	5-6,99	3	M	1	Meticcio	meticcio	0			2014-01-04	1	altri mesi	0	2014		3	1	1	1	2	RM	68	LA FATTORIA DI TOBIA	CANILE	LA FATTORIA DI TOBIA SRL	VIA COLLE RIGHETTA, 10	00036	PALESTRINA	A.S.L. 7 ROMA G - PALESTRINA	0	0							interno	397	100-499	2	0	99.1243	0.965035	SUP_AGRI
644	non rego	2006-01-01	0	7.0411	7-	4	M	1	Beagle	razza	1	corto	3	2013-01-14	1	altri mesi	0	2013		1	2	1	1	1	VT	39	CANILE MUNICIPALE DI MONTEFIASCONE	CANILE	CANILE MUNICIPALE DI MONTEFIASCONE	SS. CASSIA C/O CASA DI RIPOSO VILLA SERENA	#N/A	MONTEFIASCONE	A.S.L. 9 VITERBO - MONTEFIASCONE	0	0	8-14	8	14	11	11-25	2	interno	430	100-499	2	0	51.8584	48.1316	SUP_AGRI
645	assente-	2011-09-04	0	1.36164	0-1,99	1	F	2	Pastore Tedesco	razza	1			2013-01-13	1	altri mesi	0	2013		1	2	1	1	2	VT	39	CANILE MUNICIPALE DI MONTEFIASCONE	CANILE	CANILE MUNICIPALE DI MONTEFIASCONE	SS. CASSIA C/O CASA DI RIPOSO VILLA SERENA	#N/A	MONTEFIASCONE	A.S.L. 9 VITERBO - MONTEFIASCONE	0	0	34-43	34	43	38.5	26-44	3	interno	430	100-499	2	0	51.8584	48.1316	SUP_AGRI
646	assente-	2012-02-01	0	1.99726	2-4,99	2	F	2	Meticcio	meticcio	0			2014-01-30	1	altri mesi	0	2014	3	2	1	1	1	1	FR	33	CANILE IAFRATE MARA	CANILE	CE IT C6S2D	VIA VAGNI	#N/A	ARPINO	A.S.L. FROSINONE - SORA ATINA	0	0							interno	450	100-499	2	0	100.203	0	SUP_AGRI
647	14008816	2004-01-01	0	10.0877	7-	4	F	2	Meticcio	meticcio	0			2014-01-30	1	altri mesi	0	2014	3	2	1	1	1	1	FR	33	CANILE IAFRATE MARA	CANILE	0	VIA VAGNI	03033	ARPINO	A.S.L. FROSINONE - SORA ATINA	0	0							interno	450	100-499	2	0	100.203	0	SUP_AGRI
648	12002186	2011-06-01	0	0.59726	0-1,99	1	M	1	Meticcio	meticcio	0			2012-01-05	1	altri mesi	0	2012		3	1	1	1	2	FR	33	CANILE IAFRATE MARA	CANILE	0	VIA VAGNI	03033	ARPINO	A.S.L. FROSINONE - SORA ATINA	0	0							interno	450	100-499	2	0	100.203	0	SUP_AGRI
649	12002186	2011-05-01	0	0.682192	0-1,99	1	F	2	Meticcio	meticcio	0			2012-01-05	1	altri mesi	0	2012		3	1	1	1	2	FR	33	CANILE IAFRATE MARA	CANILE	0	VIA VAGNI	03033	ARPINO	A.S.L. FROSINONE - SORA ATINA	0	0							interno	450	100-499	2	0	100.203	0	SUP_AGRI
650	assente-	2012-02-01	0	1.99726	2-4,99	2	F	2	Meticcio	meticcio	0			2014-01-30	1	altri mesi	0	2014		3	1	1	1	1	FR	33	CANILE IAFRATE MARA	CANILE	CE IT C6S2D	VIA VAGNI	#N/A	ARPINO	A.S.L. FROSINONE - SORA ATINA	0	0							interno	450	100-499	2	0	100.203	0	SUP_AGRI
651	12002186	2010-01-01	0	2.01096	2-4,99	2	M	1	Meticcio	meticcio	0			2012-01-05	1	altri mesi	0	2012		3	1	1	1	2	FR	33	CANILE IAFRATE MARA	CANILE	0	VIA VAGNI	03033	ARPINO	A.S.L. FROSINONE - SORA ATINA	0	0							interno	450	100-499	2	0	100.203	0	SUP_AGRI
652	12002186	2008-01-01	0	4.0137	2-4,99	2	M	1	Meticcio	meticcio	0			2012-01-05	1	altri mesi	0	2012		3	1	1	1	2	FR	33	CANILE IAFRATE MARA	CANILE	0	VIA VAGNI	03033	ARPINO	A.S.L. FROSINONE - SORA ATINA	0	0							interno	450	100-499	2	0	100.203	0	SUP_AGRI
653	12002186	2008-01-01	0	4.0137	2-4,99	2	F	2	Meticcio	meticcio	0			2012-01-05	1	altri mesi	0	2012		3	1	1	1	2	FR	33	CANILE IAFRATE MARA	CANILE	0	VIA VAGNI	03033	ARPINO	A.S.L. FROSINONE - SORA ATINA	0	0							interno	450	100-499	2	0	100.203	0	SUP_AGRI
654	assente-	2009-10-01	0	4.33425	2-4,99	2	F	2	Meticcio	meticcio	0			2014-01-30	1	altri mesi	0	2014		3	1	1	1	1	FR	33	CANILE IAFRATE MARA	CANILE	CANILE IAFRATE MARA	VIA VAGNI	#N/A	ARPINO	A.S.L. FROSINONE - SORA ATINA	0	0							interno	450	100-499	2	0	100.203	0	SUP_AGRI
655	12002186	2005-01-01	1	7.0137	7-	4	M	1	Meticcio	meticcio	0			2012-01-05	1	altri mesi	0	2012		3	1	1	1	2	FR	33	CANILE IAFRATE MARA	CANILE	0	VIA VAGNI	03033	ARPINO	A.S.L. FROSINONE - SORA ATINA	0	0							interno	450	100-499	2	0	100.203	0	SUP_AGRI
656	12002186	2005-01-01	0	7.0137	7-	4	M	1	Meticcio	meticcio	0			2012-01-05	1	altri mesi	0	2012		3	1	1	1	2	FR	33	CANILE IAFRATE MARA	CANILE	0	VIA VAGNI	03033	ARPINO	A.S.L. FROSINONE - SORA ATINA	0	0							interno	450	100-499	2	0	100.203	0	SUP_AGRI
657	assente-	2005-01-01	0	7.0137	7-	4	F	2	Meticcio	meticcio	0			2012-01-05	1	altri mesi	0	2012		3	1	1	1	2	FR	33	CANILE IAFRATE MARA	CANILE	CE IT C6S2D	VIA VAGNI	#N/A	ARPINO	A.S.L. FROSINONE - SORA ATINA	0	0							interno	450	100-499	2	0	100.203	0	SUP_AGRI
658	12002186	2002-01-01	1	10.0164	7-	4	M	1	Meticcio	meticcio	0			2012-01-05	1	altri mesi	0	2012		3	1	1	1	2	FR	33	CANILE IAFRATE MARA	CANILE	0	VIA VAGNI	03033	ARPINO	A.S.L. FROSINONE - SORA ATINA	0	0							interno	450	100-499	2	0	100.203	0	SUP_AGRI
659	assente-	2011-01-01	0	2.15616	2-4,99	2	F	2	Segugio del Giura	razza	1	corto	3	2013-02-26	2	altri mesi	0	2013		3	3	1	1	2	VT	38	CANILE MUNICIPALE DI MONTALTO DI CASTRO	CANILE	COMUNE DI MONTALTO DI CASTRO	LOC. SPINICCI	#N/A	MONTALTO DI CASTRO	A.S.L. 9 VITERBO - TARQUINIA	1	3	15-20	15	20	17.5	11-25	2	costa	5	1-99	1	65.6555	34.298	0	SUP_ARTIF
660	14015955	2012-11-19	0	1.25753	0-1,99	1	M	1	Setter Inglese	razza	1	lungo	1	2014-02-21	2	altri mesi	0	2014	1	3	2	1	1	2	LT	22	CANILE COMUNALE MINTURNO	CANILE	CANILE COMUNALE MINTURNO	Via del Depuratore, 04026 Marina di Minturno LT (Loc. Pantano Arenile/Irto)	04026	MINTURNO	A.S.L. 11 LATINA - FORMIA GAETA	0	0	25-30	25	30	27.5	26-44	3	costa	5	1-99	1	0	100.233	0	SUP_AGRI
661	assente-	2011-01-01	0	2.15616	2-4,99	2	F	2	Pastore Maremmano Abruzzese	razza	1	lungo	1	2013-02-26	2	altri mesi	0	2013	3	1	2	1	1	2	VT	38	CANILE MUNICIPALE DI MONTALTO DI CASTRO	CANILE	COMUNE DI MONTALTO DI CASTRO	LOC. SPINICCI	#N/A	MONTALTO DI CASTRO	A.S.L. 9 VITERBO - TARQUINIA	0	0	30-45	30	45	37.5	26-44	3	costa	5	1-99	1	65.6555	34.298	0	SUP_ARTIF
662	14017823	2006-01-01	0	8.16438	7-	4	M	1	Meticcio	meticcio	0			2014-02-28	2	altri mesi	0	2014		2	2	1	1	2	RM	28	CANILE DI SANTA MARINELLA-FURBARA	CANILE	CANILE COMUNALE DI SANTA MARINELLA	VIA AURELIA, KM 48,9	00058	SANTA MARINELLA	A.S.L. 6 ROMA F - CIVITAVECCHIA	0	0							costa	5	1-99	1	3.74079	33.5399	0	SUP_AGRI
663	12055796	2012-02-01	0	0	0-1,99	1	F	2	Meticcio	meticcio	0			2012-02-01	2	altri mesi	0	2012		3	2	1	1	2	RM	28	CANILE DI SANTA MARINELLA-FURBARA	CANILE	058097	VIA AURELIA, KM 48,9	00058	SANTA MARINELLA	A.S.L. 6 ROMA F - CIVITAVECCHIA	0	0							costa	5	1-99	1	3.74079	33.5399	0	SUP_AGRI
664	12012843	2012-02-16	0	0.0219178	0-1,99	1	M	1	Meticcio	meticcio	0			2012-02-24	2	altri mesi	0	2012		3	2	1	1	2	RM	28	CANILE DI SANTA MARINELLA-FURBARA	CANILE	058097	VIA AURELIA, KM 48,9	00058	SANTA MARINELLA	A.S.L. 6 ROMA F - BRACCIANO	0	0							costa	5	1-99	1	3.74079	33.5399	0	SUP_AGRI
665	14014179	2013-08-01	0	0.547945	0-1,99	1	M	1	Meticcio	meticcio	0			2014-02-17	2	altri mesi	0	2014		3	2	1	1	2	RM	28	CANILE DI SANTA MARINELLA-FURBARA	CANILE	CANILE COMUNALE DI SANTA MARINELLA	VIA AURELIA, KM 48,9	00058	SANTA MARINELLA	A.S.L. 6 ROMA F - CIVITAVECCHIA	0	0							costa	5	1-99	1	3.74079	33.5399	0	SUP_AGRI
666	14014179	2013-08-01	0	0.547945	0-1,99	1	F	2	Meticcio	meticcio	0			2014-02-17	2	altri mesi	0	2014		3	2	1	1	2	RM	28	CANILE DI SANTA MARINELLA-FURBARA	CANILE	CANILE COMUNALE DI SANTA MARINELLA	VIA AURELIA, KM 48,9	00058	SANTA MARINELLA	A.S.L. 6 ROMA F - CIVITAVECCHIA	0	0							costa	5	1-99	1	3.74079	33.5399	0	SUP_AGRI
667	14014179	2013-08-01	0	0.547945	0-1,99	1	M	1	Meticcio	meticcio	0			2014-02-17	2	altri mesi	0	2014		3	2	1	1	2	RM	28	CANILE DI SANTA MARINELLA-FURBARA	CANILE	CANILE COMUNALE DI SANTA MARINELLA	VIA AURELIA, KM 48,9	00058	SANTA MARINELLA	A.S.L. 6 ROMA F - CIVITAVECCHIA	0	0							costa	5	1-99	1	3.74079	33.5399	0	SUP_AGRI
668	12012843	2011-08-01	0	0.567123	0-1,99	1	F	2	Meticcio	meticcio	0			2012-02-24	2	altri mesi	0	2012		3	2	1	1	2	RM	28	CANILE DI SANTA MARINELLA-FURBARA	CANILE	058097	VIA AURELIA, KM 48,9	00058	SANTA MARINELLA	A.S.L. 6 ROMA F - BRACCIANO	0	0							costa	5	1-99	1	3.74079	33.5399	0	SUP_AGRI
669	14014179	2013-01-01	0	1.12877	0-1,99	1	M	1	Meticcio	meticcio	0			2014-02-17	2	altri mesi	0	2014	3	3	2	1	1	2	RM	28	CANILE DI SANTA MARINELLA-FURBARA	CANILE	CANILE COMUNALE DI SANTA MARINELLA	VIA AURELIA, KM 48,9	00058	SANTA MARINELLA	A.S.L. 6 ROMA F - CIVITAVECCHIA	0	0							costa	5	1-99	1	3.74079	33.5399	0	SUP_AGRI
670	14014179	2013-01-01	0	1.12877	0-1,99	1	M	1	Meticcio	meticcio	0			2014-02-17	2	altri mesi	0	2014		3	2	1	1	2	RM	28	CANILE DI SANTA MARINELLA-FURBARA	CANILE	CANILE COMUNALE DI SANTA MARINELLA	VIA AURELIA, KM 48,9	00058	SANTA MARINELLA	A.S.L. 6 ROMA F - CIVITAVECCHIA	0	0							costa	5	1-99	1	3.74079	33.5399	0	SUP_AGRI
671	12012843	2008-01-31	0	4.06849	2-4,99	2	M	1	Meticcio	meticcio	0			2012-02-24	2	altri mesi	0	2012		3	2	1	1	2	RM	28	CANILE DI SANTA MARINELLA-FURBARA	CANILE	058097	VIA AURELIA, KM 48,9	00058	SANTA MARINELLA	A.S.L. 6 ROMA F - BRACCIANO	0	0							costa	5	1-99	1	3.74079	33.5399	0	SUP_AGRI
672	14014179	2006-01-01	0	8.13425	7-	4	M	1	Meticcio	meticcio	0			2014-02-17	2	altri mesi	0	2014		3	2	1	1	2	RM	28	CANILE DI SANTA MARINELLA-FURBARA	CANILE	CANILE COMUNALE DI SANTA MARINELLA	VIA AURELIA, KM 48,9	00058	SANTA MARINELLA	A.S.L. 6 ROMA F - CIVITAVECCHIA	0	0							costa	5	1-99	1	3.74079	33.5399	0	SUP_AGRI
673	14017818	2006-01-01	0	8.16164	7-	4	M	1	Meticcio	meticcio	0			2014-02-27	2	altri mesi	0	2014		3	2	1	1	2	RM	28	CANILE DI SANTA MARINELLA-FURBARA	CANILE	CANILE COMUNALE DI SANTA MARINELLA	VIA AURELIA, KM 48,9	00058	SANTA MARINELLA	A.S.L. 6 ROMA F - CIVITAVECCHIA	0	0							costa	5	1-99	1	3.74079	33.5399	0	SUP_AGRI
674	14017818	2004-01-01	1	10.1644	7-	4	M	1	Meticcio	meticcio	0			2014-02-27	2	altri mesi	0	2014		3	2	1	1	2	RM	28	CANILE DI SANTA MARINELLA-FURBARA	CANILE	CANILE COMUNALE DI SANTA MARINELLA	VIA AURELIA, KM 48,9	00058	SANTA MARINELLA	A.S.L. 6 ROMA F - CIVITAVECCHIA	0	0							costa	5	1-99	1	3.74079	33.5399	0	SUP_AGRI
675	assente-	2010-07-01	0	0.624658	0-1,99	1	F	2	Meticcio	meticcio	0			2011-02-14	2	altri mesi	0	2011		3	3	1	1	2	VT	38	CANILE MUNICIPALE DI MONTALTO DI CASTRO	CANILE	CANILE MUNICIPALE DI MONTALTO DI CASTRO	LOC. SPINICCI	#N/A	MONTALTO DI CASTRO	A.S.L. 9 VITERBO - TARQUINIA	0	0							costa	5	1-99	1	65.6555	34.298	0	SUP_ARTIF
676	assente-	2010-07-01	0	0.624658	0-1,99	1	F	2	Meticcio	meticcio	0			2011-02-14	2	altri mesi	0	2011		3	3	1	1	2	VT	38	CANILE MUNICIPALE DI MONTALTO DI CASTRO	CANILE	CANILE MUNICIPALE DI MONTALTO DI CASTRO	LOC. SPINICCI	#N/A	MONTALTO DI CASTRO	A.S.L. 9 VITERBO - TARQUINIA	0	0							costa	5	1-99	1	65.6555	34.298	0	SUP_ARTIF
677	14013958	2013-02-14	1	1.00822	0-1,99	1	F	2	Meticcio	meticcio	0			2014-02-17	2	altri mesi	0	2014		3	1	1	1	2	VT	38	CANILE MUNICIPALE DI MONTALTO DI CASTRO	CANILE	CANILE MUNICIPALE DI MONTALTO DI CASTRO	LOC. SPINICCI	01014	MONTALTO DI CASTRO	A.S.L. 9 VITERBO - TARQUINIA	0	0							costa	5	1-99	1	65.6555	34.298	0	SUP_ARTIF
678	14015960	2013-03-11	0	0.945205	0-1,99	1	M	1	Meticcio	meticcio	0			2014-02-19	2	altri mesi	0	2014		3	2	1	1	2	LT	35	CANILE LA MIMOSA	CANILE	LA MIMOSA CANILE	STRADA PROVINCIALE S. AMAGNO	04022	FONDI	A.S.L. 11 LATINA - FONDI TERRACINA	0	0							costa	9	1-99	1	0	98.561	1.6078	SUP_AGRI
679	14015960	2013-02-13	0	1.01644	0-1,99	1	M	1	Meticcio	meticcio	0			2014-02-19	2	altri mesi	0	2014		3	2	1	1	2	LT	35	CANILE LA MIMOSA	CANILE	LA MIMOSA CANILE	STRADA PROVINCIALE S. AMAGNO	04022	FONDI	A.S.L. 11 LATINA - FONDI TERRACINA	0	0							costa	9	1-99	1	0	98.561	1.6078	SUP_AGRI
680	non rego	2008-01-01	0	3.11507	2-4,99	2	F	2	Meticcio	meticcio	0			2011-02-11	2	altri mesi	0	2011		3	2	1	1	1	RM	66	IL POVERELLO	CANILE	IL POVERELLO	VIA DEL MARE, 13.800	#N/A	ROMA	A.S.L. 3 ROMA C	0	0							costa	9	1-99	1	80.3064	19.7351	0	SUP_ARTIF
681	11011550	2005-11-06	0	5.26849	5-6,99	3	F	2	Meticcio	meticcio	0			2011-02-11	2	altri mesi	0	2011		3	2	1	1	1	RM	66	IL POVERELLO	CANILE	IL POVERELLO	VIA DEL MARE, 13.800	00127	ROMA	A.S.L. 3 ROMA C	0	0							costa	9	1-99	1	80.3064	19.7351	0	SUP_ARTIF
682	non rego	2003-04-01	0	7.86301	7-	4	F	2	Meticcio	meticcio	0			2011-02-08	2	altri mesi	0	2011		3	2	1	1	1	RM	66	IL POVERELLO	CANILE	IL POVERELLO	VIA DEL MARE, 13.800	#N/A	ROMA	A.S.L. 3 ROMA C	0	0							costa	9	1-99	1	80.3064	19.7351	0	SUP_ARTIF
683	11011545	2003-01-01	1	8.11781	7-	4	M	1	Meticcio	meticcio	0			2011-02-11	2	altri mesi	0	2011		3	2	1	1	1	RM	66	IL POVERELLO	CANILE	IL POVERELLO	VIA DEL MARE, 13.800	00127	ROMA	A.S.L. 3 ROMA C	0	0							costa	9	1-99	1	80.3064	19.7351	0	SUP_ARTIF
684	13007309	2003-02-04	0	10.0082	7-	4	M	1	Chihuahua	razza	1			2013-02-04	2	altri mesi	0	2013	1	3	2	1	1	1	RM	23	CANILE COMUNALE MURATELLA	CANILE	CANILE COMUNALE MURATELLA	VIA DELLA MAGLIANA, 856	00148	ROMA	A.S.L. 4 ROMA D /CANILE SANITARIO	0	0	1-3	1	3	2	<=10	1	costa	10	1-99	1	66.504	33.5335	0	SUP_ARTIF
685	13010484	2003-02-16	0	10.0055	7-	4	M	1	Maltese	razza	1	lungo	1	2013-02-15	2	altri mesi	0	2013		3	1	1	1	1	RM	23	CANILE COMUNALE MURATELLA	CANILE	CANILE COMUNALE MURATELLA	VIA DELLA MAGLIANA, 856	00148	ROMA	A.S.L. 4 ROMA D /CANILE SANITARIO	0	0	2-4	2	4	3	<=10	1	costa	10	1-99	1	66.504	33.5335	0	SUP_ARTIF
686	13009699	2001-02-12	0	12.0082	7-	4	M	1	Shih Tzu	razza	1	lungo	1	2013-02-12	2	altri mesi	0	2013	1	3	2	1	1	1	RM	23	CANILE COMUNALE MURATELLA	CANILE	CANILE COMUNALE MURATELLA	VIA DELLA MAGLIANA, 856	00148	ROMA	A.S.L. 4 ROMA D /CANILE SANITARIO	0	0	5-7	5	7	6	<=10	1	costa	10	1-99	1	66.504	33.5335	0	SUP_ARTIF
687	13007309	2002-02-04	0	11.0082	7-	4	M	1	Carlino	razza	1	corto	3	2013-02-04	2	altri mesi	0	2013	1	3	2	1	1	1	RM	23	CANILE COMUNALE MURATELLA	CANILE	CANILE COMUNALE MURATELLA	VIA DELLA MAGLIANA, 856	00148	ROMA	A.S.L. 4 ROMA D /CANILE SANITARIO	0	0	6-8	6	8	7	<=10	1	costa	10	1-99	1	66.504	33.5335	0	SUP_ARTIF
688	13008305	2011-02-06	0	2	2-4,99	2	F	2	Jack Russel Terrier	razza	1	corto	3	2013-02-05	2	altri mesi	0	2013	1	3	2	1	1	1	RM	23	CANILE COMUNALE MURATELLA	CANILE	CANILE COMUNALE MURATELLA	VIA DELLA MAGLIANA, 856	00148	ROMA	A.S.L. 4 ROMA D /CANILE SANITARIO	0	0	6,4-8,2	6,4	8,2	7.3	<=10	1	costa	10	1-99	1	66.504	33.5335	0	SUP_ARTIF
689	12011648	2009-02-20	0	3.00274	2-4,99	2	M	1	Jack Russel Terrier	razza	1	corto	3	2012-02-21	2	altri mesi	0	2012	1	3	2	1	1	1	RM	23	CANILE COMUNALE MURATELLA	CANILE	O104 cs	VIA DELLA MAGLIANA, 856	00148	ROMA	A.S.L. 4 ROMA D /CANILE SANITARIO	0	0	6,4-8,2	6,4	8,2	7.3	<=10	1	costa	10	1-99	1	66.504	33.5335	0	SUP_ARTIF
690	12011648	2009-02-20	0	3.00274	2-4,99	2	F	2	Jack Russel Terrier	razza	1	corto	3	2012-02-21	2	altri mesi	0	2012	1	3	2	1	1	1	RM	23	CANILE COMUNALE MURATELLA	CANILE	O104 cs	VIA DELLA MAGLIANA, 856	00148	ROMA	A.S.L. 4 ROMA D /CANILE SANITARIO	0	0	6,4-8,2	6,4	8,2	7.3	<=10	1	costa	10	1-99	1	66.504	33.5335	0	SUP_ARTIF
691	13008965	2012-02-11	0	1	0-1,99	1	F	2	Beagle	razza	1	corto	3	2013-02-10	2	altri mesi	0	2013	1	3	2	1	1	1	RM	23	CANILE COMUNALE MURATELLA	CANILE	CANILE COMUNALE MURATELLA	VIA DELLA MAGLIANA, 856	00148	ROMA	A.S.L. 4 ROMA D /CANILE SANITARIO	0	0	8-14	8	14	11	11-25	2	costa	10	1-99	1	66.504	33.5335	0	SUP_ARTIF
692	13012543	2012-02-23	0	1.00274	0-1,99	1	F	2	Cocker spaniel inglese	razza	1	lungo	1	2013-02-23	2	altri mesi	0	2013		3	1	1	1	1	RM	23	CANILE COMUNALE MURATELLA	CANILE	CANILE COMUNALE MURATELLA	VIA DELLA MAGLIANA, 856	00148	ROMA	A.S.L. 4 ROMA D /CANILE SANITARIO	0	0	12-15	12	15	13.5	11-25	2	costa	10	1-99	1	66.504	33.5335	0	SUP_ARTIF
693	14015647	2012-02-25	0	2	2-4,99	2	F	2	Pinscher	razza	1	corto	3	2014-02-24	2	altri mesi	0	2014	1	3	2	1	1	1	RM	23	CANILE COMUNALE MURATELLA	CANILE	CANILE COMUNALE MURATELLA	VIA DELLA MAGLIANA, 856	00148	ROMA	A.S.L. 4 ROMA D /CANILE SANITARIO	0	0	11-16	11	16	13.5	11-25	2	costa	10	1-99	1	66.504	33.5335	0	SUP_ARTIF
694	14009477	2009-02-03	0	5.00274	5-6,99	3	F	2	Epagneul breton	razza	1	medio	2	2014-02-03	2	altri mesi	0	2014	1	3	2	1	1	1	RM	23	CANILE COMUNALE MURATELLA	CANILE	CANILE COMUNALE MURATELLA	VIA DELLA MAGLIANA, 856	00148	ROMA	A.S.L. 4 ROMA D /CANILE SANITARIO	1	5	12-15	12	15	13.5	11-25	2	costa	10	1-99	1	66.504	33.5335	0	SUP_ARTIF
695	14060326	2013-02-16	0	1	0-1,99	1	M	1	Segugio Italiano a pelo raso	razza	1	corto	3	2014-02-16	2	altri mesi	0	2014	1	3	2	1	1	1	RM	23	CANILE COMUNALE MURATELLA	CANILE	CANILE COMUNALE MURATELLA	VIA DELLA MAGLIANA, 856	00148	ROMA	A.S.L. 4 ROMA D /CANILE SANITARIO	0	0	18-28	18	28	23	11-25	2	costa	10	1-99	1	66.504	33.5335	0	SUP_ARTIF
696	14011532	2006-02-09	0	8.00548	7-	4	F	2	Dalmata	razza	1	corto	3	2014-02-09	2	altri mesi	0	2014	1	3	2	1	1	1	RM	23	CANILE COMUNALE MURATELLA	CANILE	CANILE COMUNALE MURATELLA	VIA DELLA MAGLIANA, 856	00148	ROMA	A.S.L. 4 ROMA D /CANILE SANITARIO	0	0	22-26	22	26	24	11-25	2	costa	10	1-99	1	66.504	33.5335	0	SUP_ARTIF
697	14017689	2013-02-28	0	1	0-1,99	1	M	1	Setter Inglese	razza	1	lungo	1	2014-02-28	2	altri mesi	0	2014	1	3	2	1	1	1	RM	23	CANILE COMUNALE MURATELLA	CANILE	CANILE COMUNALE MURATELLA	VIA DELLA MAGLIANA, 856	00148	ROMA	A.S.L. 4 ROMA D /CANILE SANITARIO	0	0	25-30	25	30	27.5	26-44	3	costa	10	1-99	1	66.504	33.5335	0	SUP_ARTIF
698	12007730	2007-02-07	0	5.00274	5-6,99	3	F	2	Setter Inglese	razza	1	lungo	1	2012-02-07	2	altri mesi	0	2012	1	3	2	1	1	1	RM	23	CANILE COMUNALE MURATELLA	CANILE	CANILE COMUNALE MURATELLA	VIA DELLA MAGLIANA, 856	00148	ROMA	A.S.L. 4 ROMA D /CANILE SANITARIO	0	0	25-30	25	30	27.5	26-44	3	costa	10	1-99	1	66.504	33.5335	0	SUP_ARTIF
699	13007309	2002-03-20	0	10.8877	7-	4	F	2	Setter Inglese	razza	1	lungo	1	2013-02-04	2	altri mesi	0	2013	1	3	2	1	1	1	RM	23	CANILE COMUNALE MURATELLA	CANILE	CANILE COMUNALE MURATELLA	VIA DELLA MAGLIANA, 856	00148	ROMA	A.S.L. 4 ROMA D /CANILE SANITARIO	0	0	25-30	25	30	27.5	26-44	3	costa	10	1-99	1	66.504	33.5335	0	SUP_ARTIF
700	13010489	2012-04-19	0	0.835616	0-1,99	1	M	1	Boxer	razza	1	corto	3	2013-02-18	2	altri mesi	0	2013		3	1	1	1	1	RM	23	CANILE COMUNALE MURATELLA	CANILE	CANILE COMUNALE MURATELLA	VIA DELLA MAGLIANA, 856	00148	ROMA	A.S.L. 4 ROMA D /CANILE SANITARIO	0	0	25-32	25	32	28.5	26-44	3	costa	10	1-99	1	66.504	33.5335	0	SUP_ARTIF
701	12012491	2002-03-13	0	9.96712	7-	4	M	1	Golden Retriever	razza	1	lungo	1	2012-02-27	2	altri mesi	0	2012	1	3	2	1	1	1	RM	23	CANILE COMUNALE MURATELLA	CANILE	CANILE COMUNALE MURATELLA	VIA DELLA MAGLIANA, 856	00148	ROMA	A.S.L. 4 ROMA D /CANILE SANITARIO	0	0	25-32	25	32	28.5	26-44	3	costa	10	1-99	1	66.504	33.5335	0	SUP_ARTIF
702	13008307	2011-02-07	0	2	2-4,99	2	M	1	Pastore Maremmano Abruzzese	razza	1	lungo	1	2013-02-06	2	altri mesi	0	2013	1	2	2	1	1	1	RM	23	CANILE COMUNALE MURATELLA	CANILE	CANILE COMUNALE MURATELLA	VIA DELLA MAGLIANA, 856	00148	ROMA	A.S.L. 4 ROMA D /CANILE SANITARIO	1	2	30-45	30	45	37.5	26-44	3	costa	10	1-99	1	66.504	33.5335	0	SUP_ARTIF
703	12008929	2011-02-09	0	1	0-1,99	1	M	1	Pastore Maremmano Abruzzese	razza	1	lungo	1	2012-02-09	2	altri mesi	0	2012	1	3	2	1	1	1	RM	23	CANILE COMUNALE MURATELLA	CANILE	CANILE COMUNALE MURATELLA	VIA DELLA MAGLIANA, 856	00148	ROMA	A.S.L. 4 ROMA D /CANILE SANITARIO	0	0	30-45	30	45	37.5	26-44	3	costa	10	1-99	1	66.504	33.5335	0	SUP_ARTIF
704	14017014	2013-02-27	0	1	0-1,99	1	F	2	Pastore Maremmano Abruzzese	razza	1	lungo	1	2014-02-27	2	altri mesi	0	2014		3	1	1	1	1	RM	23	CANILE COMUNALE MURATELLA	CANILE	CANILE COMUNALE MURATELLA	VIA DELLA MAGLIANA, 856	00148	ROMA	A.S.L. 4 ROMA D /CANILE SANITARIO	0	0	30-45	30	45	37.5	26-44	3	costa	10	1-99	1	66.504	33.5335	0	SUP_ARTIF
705	13010493	2010-02-18	0	3.00274	2-4,99	2	M	1	Pastore Maremmano Abruzzese	razza	1	lungo	1	2013-02-18	2	altri mesi	0	2013		3	1	1	1	1	RM	23	CANILE COMUNALE MURATELLA	CANILE	CANILE COMUNALE MURATELLA	VIA DELLA MAGLIANA, 856	00148	ROMA	A.S.L. 4 ROMA D /CANILE SANITARIO	0	0	30-45	30	45	37.5	26-44	3	costa	10	1-99	1	66.504	33.5335	0	SUP_ARTIF
706	14011526	2010-03-25	0	3.87123	2-4,99	2	F	2	Pastore Maremmano Abruzzese	razza	1	lungo	1	2014-02-05	2	altri mesi	0	2014	1	3	2	1	1	1	RM	23	CANILE COMUNALE MURATELLA	CANILE	CANILE COMUNALE MURATELLA	VIA DELLA MAGLIANA, 856	00148	ROMA	A.S.L. 4 ROMA D /CANILE SANITARIO	0	0	30-45	30	45	37.5	26-44	3	costa	10	1-99	1	66.504	33.5335	0	SUP_ARTIF
707	14012852	2000-02-12	1	14.011	7-	4	F	2	Pastore Maremmano Abruzzese	razza	1	lungo	1	2014-02-12	2	altri mesi	0	2014	1	3	2	1	1	1	RM	23	CANILE COMUNALE MURATELLA	CANILE	CANILE COMUNALE MURATELLA	VIA DELLA MAGLIANA, 856	00148	ROMA	A.S.L. 4 ROMA D /CANILE SANITARIO	0	0	30-45	30	45	37.5	26-44	3	costa	10	1-99	1	66.504	33.5335	0	SUP_ARTIF
708	14017015	2013-03-02	0	0.986301	0-1,99	1	F	2	Pastore Tedesco	razza	1			2014-02-25	2	altri mesi	0	2014	3	1	2	1	1	1	RM	23	CANILE COMUNALE MURATELLA	CANILE	CANILE COMUNALE MURATELLA	VIA DELLA MAGLIANA, 856	00148	ROMA	A.S.L. 4 ROMA D /CANILE SANITARIO	0	0	34-43	34	43	38.5	26-44	3	costa	10	1-99	1	66.504	33.5335	0	SUP_ARTIF
709	13008966	2009-02-08	0	4.00274	2-4,99	2	M	1	Pastore Tedesco	razza	1			2013-02-08	2	altri mesi	0	2013	1	3	2	1	1	1	RM	23	CANILE COMUNALE MURATELLA	CANILE	MONTI	VIA DELLA MAGLIANA, 856	00148	ROMA	A.S.L. 4 ROMA D /CANILE SANITARIO	0	0	34-43	34	43	38.5	26-44	3	costa	10	1-99	1	66.504	33.5335	0	SUP_ARTIF
710	13010488	2005-09-30	0	7.38356	7-	4	F	2	Pastore Tedesco	razza	1			2013-02-15	2	altri mesi	0	2013		3	1	1	1	1	RM	23	CANILE COMUNALE MURATELLA	CANILE	CANILE COMUNALE MURATELLA	VIA DELLA MAGLIANA, 856	00148	ROMA	A.S.L. 4 ROMA D /CANILE SANITARIO	0	0	34-43	34	43	38.5	26-44	3	costa	10	1-99	1	66.504	33.5335	0	SUP_ARTIF
711	14009476	2004-02-02	0	10.0082	7-	4	M	1	Pastore Tedesco	razza	1			2014-02-02	2	altri mesi	0	2014	1	3	2	1	1	1	RM	23	CANILE COMUNALE MURATELLA	CANILE	CANILE COMUNALE MURATELLA	VIA DELLA MAGLIANA, 856	00148	ROMA	A.S.L. 4 ROMA D /CANILE SANITARIO	0	0	34-43	34	43	38.5	26-44	3	costa	10	1-99	1	66.504	33.5335	0	SUP_ARTIF
712	13008964	2012-07-13	0	0.583562	0-1,99	1	F	2	Corso	razza	1	corto	3	2013-02-11	2	altri mesi	0	2013	1	3	2	1	1	1	RM	23	CANILE COMUNALE MURATELLA	CANILE	CANILE COMUNALE MURATELLA	VIA DELLA MAGLIANA, 856	00148	ROMA	A.S.L. 4 ROMA D /CANILE SANITARIO	0	0	40-50	40	50	45	>=45	4	costa	10	1-99	1	66.504	33.5335	0	SUP_ARTIF
713	13008307	2011-08-08	0	1.50137	0-1,99	1	F	2	Corso	razza	1	corto	3	2013-02-06	2	altri mesi	0	2013	1	3	2	1	1	1	RM	23	CANILE COMUNALE MURATELLA	CANILE	CANILE COMUNALE MURATELLA	VIA DELLA MAGLIANA, 856	00148	ROMA	A.S.L. 4 ROMA D /CANILE SANITARIO	0	0	40-50	40	50	45	>=45	4	costa	10	1-99	1	66.504	33.5335	0	SUP_ARTIF
714	13008308	2012-02-08	0	1	0-1,99	1	M	1	Rottweiler	razza	1	corto	3	2013-02-07	2	altri mesi	0	2013	1	3	2	1	1	1	RM	23	CANILE COMUNALE MURATELLA	CANILE	CANILE COMUNALE MURATELLA	VIA DELLA MAGLIANA, 856	00148	ROMA	A.S.L. 4 ROMA D /CANILE SANITARIO	0	0	41-50	41	50	45.5	>=45	4	costa	10	1-99	1	66.504	33.5335	0	SUP_ARTIF
715	13007309	2010-04-04	0	2.8411	2-4,99	2	M	1	Rottweiler	razza	1	corto	3	2013-02-04	2	altri mesi	0	2013	1	3	2	1	1	1	RM	23	CANILE COMUNALE MURATELLA	CANILE	CANILE COMUNALE MURATELLA	VIA DELLA MAGLIANA, 856	00148	ROMA	A.S.L. 4 ROMA D /CANILE SANITARIO	1	1	41-50	41	50	45.5	>=45	4	costa	10	1-99	1	66.504	33.5335	0	SUP_ARTIF
716	12007730	2010-02-02	0	2	2-4,99	2	M	1	Pit bull	razza	1	corto	3	2012-02-02	2	altri mesi	0	2012	1	3	2	1	1	1	RM	23	CANILE COMUNALE MURATELLA	CANILE	CANILE COMUNALE MURATELLA	VIA DELLA MAGLIANA, 856	00148	ROMA	A.S.L. 4 ROMA D /CANILE SANITARIO	0	0	43-53	43	53	48	>=45	4	costa	10	1-99	1	66.504	33.5335	0	SUP_ARTIF
717	13010492	2008-02-19	1	5.00274	5-6,99	3	M	1	Pit bull	razza	1	corto	3	2013-02-18	2	altri mesi	0	2013		3	1	1	1	1	RM	23	CANILE COMUNALE MURATELLA	CANILE	CANILE COMUNALE MURATELLA	VIA DELLA MAGLIANA, 856	00148	ROMA	A.S.L. 4 ROMA D /CANILE SANITARIO	0	0	43-53	43	53	48	>=45	4	costa	10	1-99	1	66.504	33.5335	0	SUP_ARTIF
718	11017392	2003-02-24	0	8.00548	7-	4	M	1	Pit bull	razza	1	corto	3	2011-02-24	2	altri mesi	0	2011		3	1	1	1	1	RM	23	CANILE COMUNALE MURATELLA	CANILE	CANILE COMUNALE MURATELLA	VIA DELLA MAGLIANA, 856	00148	ROMA	A.S.L. 4 ROMA D /CANILE SANITARIO	0	0	43-53	43	53	48	>=45	4	costa	10	1-99	1	66.504	33.5335	0	SUP_ARTIF
719	12012491	2003-02-27	1	9.00548	7-	4	F	2	Pit bull	razza	1	corto	3	2012-02-27	2	altri mesi	0	2012	1	3	2	1	1	1	RM	23	CANILE COMUNALE MURATELLA	CANILE	CANILE COMUNALE MURATELLA	VIA DELLA MAGLIANA, 856	00148	ROMA	A.S.L. 4 ROMA D /CANILE SANITARIO	0	0	43-53	43	53	48	>=45	4	costa	10	1-99	1	66.504	33.5335	0	SUP_ARTIF
720	13008305	2004-02-06	0	9.00548	7-	4	M	1	Pit bull	razza	1	corto	3	2013-02-05	2	altri mesi	0	2013	1	3	2	1	1	1	RM	23	CANILE COMUNALE MURATELLA	CANILE	CANILE COMUNALE MURATELLA	VIA DELLA MAGLIANA, 856	00148	ROMA	A.S.L. 4 ROMA D /CANILE SANITARIO	0	0	43-53	43	53	48	>=45	4	costa	10	1-99	1	66.504	33.5335	0	SUP_ARTIF
721	13013562	2002-03-07	0	10.989	7-	4	M	1	Pit bull	razza	1	corto	3	2013-02-28	2	altri mesi	0	2013	1	3	2	1	1	1	RM	23	CANILE COMUNALE MURATELLA	CANILE	CANILE COMUNALE MURATELLA	VIA DELLA MAGLIANA, 856	00148	ROMA	A.S.L. 4 ROMA D /CANILE SANITARIO	0	0	43-53	43	53	48	>=45	4	costa	10	1-99	1	66.504	33.5335	0	SUP_ARTIF
722	13007307	2010-04-01	0	2.84658	2-4,99	2	M	1	Alano	razza	1	corto	3	2013-02-03	2	altri mesi	0	2013	1	3	2	1	1	1	RM	23	CANILE COMUNALE MURATELLA	CANILE	CANILE COMUNALE MURATELLA	VIA DELLA MAGLIANA, 856	00148	ROMA	A.S.L. 4 ROMA D /CANILE SANITARIO	0	0	45-55	45	55	50	>=45	4	costa	10	1-99	1	66.504	33.5335	0	SUP_ARTIF
723	12011648	2000-07-04	1	11.6438	7-	4	F	2	Terranova	razza	1	lungo	1	2012-02-22	2	altri mesi	0	2012	1	3	2	1	1	1	RM	23	CANILE COMUNALE MURATELLA	CANILE	O104 cs	VIA DELLA MAGLIANA, 856	00148	ROMA	A.S.L. 4 ROMA D /CANILE SANITARIO	0	0	50-68	50	68	59	>=45	4	costa	10	1-99	1	66.504	33.5335	0	SUP_ARTIF
724	assente-	2009-12-28	0	1.15342	0-1,99	1	F	2	Meticcio	meticcio	0			2011-02-22	2	altri mesi	0	2011		1	1	1	1	1	RM	23	CANILE COMUNALE MURATELLA	CANILE	CANILE COMUNALE MURATELLA	VIA DELLA MAGLIANA, 856	#N/A	ROMA	A.S.L. 4 ROMA D /CANILE SANITARIO	0	0							costa	10	1-99	1	66.504	33.5335	0	SUP_ARTIF
725	13013568	2012-10-02	0	0.405479	0-1,99	1	F	2	Meticcio	meticcio	0			2013-02-27	2	altri mesi	0	2013	1	2	2	1	1	1	RM	23	CANILE COMUNALE MURATELLA	CANILE	CANILE COMUNALE MURATELLA	VIA DELLA MAGLIANA, 856	00148	ROMA	A.S.L. 4 ROMA D /CANILE SANITARIO	0	0							costa	10	1-99	1	66.504	33.5335	0	SUP_ARTIF
726	13013552	2012-02-28	0	1	0-1,99	1	M	1	Meticcio	meticcio	0			2013-02-27	2	altri mesi	0	2013	1	2	2	1	1	1	RM	23	CANILE COMUNALE MURATELLA	CANILE	CANILE COMUNALE MURATELLA	VIA DELLA MAGLIANA, 856	00148	ROMA	A.S.L. 4 ROMA D /CANILE SANITARIO	0	0							costa	10	1-99	1	66.504	33.5335	0	SUP_ARTIF
727	12008333	2011-02-08	0	1	0-1,99	1	F	2	Meticcio	meticcio	0			2012-02-08	2	altri mesi	0	2012	1	2	2	1	1	1	RM	23	CANILE COMUNALE MURATELLA	CANILE	O104 cs	VIA DELLA MAGLIANA, 856	00148	ROMA	A.S.L. 4 ROMA D /CANILE SANITARIO	1	6							costa	10	1-99	1	66.504	33.5335	0	SUP_ARTIF
728	14017688	2012-10-01	0	1.40822	0-1,99	1	M	1	Meticcio	meticcio	0			2014-02-27	2	altri mesi	0	2014	1	2	2	1	1	1	RM	23	CANILE COMUNALE MURATELLA	CANILE	CANILE COMUNALE MURATELLA	VIA DELLA MAGLIANA, 856	00148	ROMA	A.S.L. 4 ROMA D /CANILE SANITARIO	0	0							costa	10	1-99	1	66.504	33.5335	0	SUP_ARTIF
729	12008359	2010-02-07	0	2	2-4,99	2	F	2	Meticcio	meticcio	0			2012-02-07	2	altri mesi	0	2012	1	2	2	1	1	1	RM	23	CANILE COMUNALE MURATELLA	CANILE	O104 cs	VIA DELLA MAGLIANA, 856	00148	ROMA	A.S.L. 4 ROMA D /CANILE SANITARIO	1	1							costa	10	1-99	1	66.504	33.5335	0	SUP_ARTIF
730	12007730	2012-02-01	0	0	0-1,99	1	F	2	Meticcio	meticcio	0			2012-02-01	2	altri mesi	0	2012	1	3	2	1	1	1	RM	23	CANILE COMUNALE MURATELLA	CANILE	CANILE COMUNALE MURATELLA	VIA DELLA MAGLIANA, 856	00148	ROMA	A.S.L. 4 ROMA D /CANILE SANITARIO	0	0							costa	10	1-99	1	66.504	33.5335	0	SUP_ARTIF
731	13011402	2013-02-19	0	0	0-1,99	1	F	2	Meticcio	meticcio	0			2013-02-19	2	altri mesi	0	2013	1	3	2	1	1	1	RM	23	CANILE COMUNALE MURATELLA	CANILE	CANILE COMUNALE MURATELLA	VIA DELLA MAGLIANA, 856	00148	ROMA	A.S.L. 4 ROMA D /CANILE SANITARIO	0	0							costa	10	1-99	1	66.504	33.5335	0	SUP_ARTIF
732	assente-	2012-10-01	0	0.375342	0-1,99	1	M	1	Meticcio	meticcio	0			2013-02-15	2	altri mesi	0	2013		3	1	1	1	1	RM	23	CANILE COMUNALE MURATELLA	CANILE	CANILE COMUNALE MURATELLA	VIA DELLA MAGLIANA, 856	#N/A	ROMA	A.S.L. 4 ROMA D /CANILE SANITARIO	0	0							costa	10	1-99	1	66.504	33.5335	0	SUP_ARTIF
733	13013567	2012-10-02	0	0.405479	0-1,99	1	M	1	Meticcio	meticcio	0			2013-02-27	2	altri mesi	0	2013	1	3	2	1	1	1	RM	23	CANILE COMUNALE MURATELLA	CANILE	CANILE COMUNALE MURATELLA	VIA DELLA MAGLIANA, 856	00148	ROMA	A.S.L. 4 ROMA D /CANILE SANITARIO	0	0							costa	10	1-99	1	66.504	33.5335	0	SUP_ARTIF
734	12009911	2011-08-15	0	0.50137	0-1,99	1	F	2	Meticcio	meticcio	0			2012-02-14	2	altri mesi	0	2012	1	3	2	1	1	1	RM	23	CANILE COMUNALE MURATELLA	CANILE	CANILE COMUNALE MURATELLA	VIA DELLA MAGLIANA, 856	00148	ROMA	A.S.L. 4 ROMA D /CANILE SANITARIO	0	0							costa	10	1-99	1	66.504	33.5335	0	SUP_ARTIF
735	13010490	2012-07-20	0	0.583562	0-1,99	1	M	1	Meticcio	meticcio	0			2013-02-18	2	altri mesi	0	2013		3	1	1	1	1	RM	23	CANILE COMUNALE MURATELLA	CANILE	CANILE COMUNALE MURATELLA	VIA DELLA MAGLIANA, 856	00148	ROMA	A.S.L. 4 ROMA D /CANILE SANITARIO	0	0							costa	10	1-99	1	66.504	33.5335	0	SUP_ARTIF
736	14009476	2013-07-04	0	0.583562	0-1,99	1	M	1	Meticcio	meticcio	0			2014-02-02	2	altri mesi	0	2014	1	3	2	1	1	1	RM	23	CANILE COMUNALE MURATELLA	CANILE	CANILE COMUNALE MURATELLA	VIA DELLA MAGLIANA, 856	00148	ROMA	A.S.L. 4 ROMA D /CANILE SANITARIO	0	0							costa	10	1-99	1	66.504	33.5335	0	SUP_ARTIF
737	14009476	2013-07-04	0	0.583562	0-1,99	1	M	1	Meticcio	meticcio	0			2014-02-02	2	altri mesi	0	2014	1	3	2	1	1	1	RM	23	CANILE COMUNALE MURATELLA	CANILE	CANILE COMUNALE MURATELLA	VIA DELLA MAGLIANA, 856	00148	ROMA	A.S.L. 4 ROMA D /CANILE SANITARIO	0	0							costa	10	1-99	1	66.504	33.5335	0	SUP_ARTIF
738	14014868	2013-07-22	0	0.583562	0-1,99	1	M	1	Meticcio	meticcio	0			2014-02-20	2	altri mesi	0	2014	1	3	2	1	1	1	RM	23	CANILE COMUNALE MURATELLA	CANILE	CANILE COMUNALE MURATELLA	VIA DELLA MAGLIANA, 856	00148	ROMA	A.S.L. 4 ROMA D /CANILE SANITARIO	0	0							costa	10	1-99	1	66.504	33.5335	0	SUP_ARTIF
739	13009699	2012-06-14	0	0.665753	0-1,99	1	M	1	Meticcio	meticcio	0			2013-02-12	2	altri mesi	0	2013	1	3	2	1	1	1	RM	23	CANILE COMUNALE MURATELLA	CANILE	CANILE COMUNALE MURATELLA	VIA DELLA MAGLIANA, 856	00148	ROMA	A.S.L. 4 ROMA D /CANILE SANITARIO	0	0							costa	10	1-99	1	66.504	33.5335	0	SUP_ARTIF
740	13012545	2012-06-28	0	0.665753	0-1,99	1	M	1	Meticcio	meticcio	0			2013-02-26	2	altri mesi	0	2013		3	1	1	1	1	RM	23	CANILE COMUNALE MURATELLA	CANILE	CANILE COMUNALE MURATELLA	VIA DELLA MAGLIANA, 856	00148	ROMA	A.S.L. 4 ROMA D /CANILE SANITARIO	0	0							costa	10	1-99	1	66.504	33.5335	0	SUP_ARTIF
741	14011533	2013-06-12	0	0.665753	0-1,99	1	M	1	Meticcio	meticcio	0			2014-02-10	2	altri mesi	0	2014	1	3	2	1	1	1	RM	23	CANILE COMUNALE MURATELLA	CANILE	CANILE COMUNALE MURATELLA	VIA DELLA MAGLIANA, 856	00148	ROMA	A.S.L. 4 ROMA D /CANILE SANITARIO	0	0							costa	10	1-99	1	66.504	33.5335	0	SUP_ARTIF
742	14012845	2013-06-14	0	0.665753	0-1,99	1	M	1	Meticcio	meticcio	0			2014-02-12	2	altri mesi	0	2014	1	3	2	1	1	1	RM	23	CANILE COMUNALE MURATELLA	CANILE	CANILE COMUNALE MURATELLA	VIA DELLA MAGLIANA, 856	00148	ROMA	A.S.L. 4 ROMA D /CANILE SANITARIO	0	0							costa	10	1-99	1	66.504	33.5335	0	SUP_ARTIF
743	14012846	2013-06-15	0	0.665753	0-1,99	1	M	1	Meticcio	meticcio	0			2014-02-13	2	altri mesi	0	2014	1	3	2	1	1	1	RM	23	CANILE COMUNALE MURATELLA	CANILE	CANILE COMUNALE MURATELLA	VIA DELLA MAGLIANA, 856	00148	ROMA	A.S.L. 4 ROMA D /CANILE SANITARIO	0	0							costa	10	1-99	1	66.504	33.5335	0	SUP_ARTIF
744	14012846	2013-06-15	0	0.665753	0-1,99	1	F	2	Meticcio	meticcio	0			2014-02-13	2	altri mesi	0	2014	1	3	2	1	1	1	RM	23	CANILE COMUNALE MURATELLA	CANILE	CANILE COMUNALE MURATELLA	VIA DELLA MAGLIANA, 856	00148	ROMA	A.S.L. 4 ROMA D /CANILE SANITARIO	0	0							costa	10	1-99	1	66.504	33.5335	0	SUP_ARTIF
745	13012542	2012-06-22	0	0.671233	0-1,99	1	F	2	Meticcio	meticcio	0			2013-02-22	2	altri mesi	0	2013		3	1	1	1	1	RM	23	CANILE COMUNALE MURATELLA	CANILE	CANILE COMUNALE MURATELLA	VIA DELLA MAGLIANA, 856	00148	ROMA	A.S.L. 4 ROMA D /CANILE SANITARIO	0	0							costa	10	1-99	1	66.504	33.5335	0	SUP_ARTIF
746	13012542	2012-05-24	0	0.750685	0-1,99	1	M	1	Meticcio	meticcio	0			2013-02-22	2	altri mesi	0	2013		3	1	1	1	1	RM	23	CANILE COMUNALE MURATELLA	CANILE	CANILE COMUNALE MURATELLA	VIA DELLA MAGLIANA, 856	00148	ROMA	A.S.L. 4 ROMA D /CANILE SANITARIO	0	0							costa	10	1-99	1	66.504	33.5335	0	SUP_ARTIF
747	13012542	2012-05-24	0	0.750685	0-1,99	1	F	2	Meticcio	meticcio	0			2013-02-22	2	altri mesi	0	2013		3	1	1	1	1	RM	23	CANILE COMUNALE MURATELLA	CANILE	CANILE COMUNALE MURATELLA	VIA DELLA MAGLIANA, 856	00148	ROMA	A.S.L. 4 ROMA D /CANILE SANITARIO	0	0							costa	10	1-99	1	66.504	33.5335	0	SUP_ARTIF
748	13012542	2012-05-24	0	0.750685	0-1,99	1	M	1	Meticcio	meticcio	0			2013-02-22	2	altri mesi	0	2013		3	1	1	1	1	RM	23	CANILE COMUNALE MURATELLA	CANILE	CANILE COMUNALE MURATELLA	VIA DELLA MAGLIANA, 856	00148	ROMA	A.S.L. 4 ROMA D /CANILE SANITARIO	0	0							costa	10	1-99	1	66.504	33.5335	0	SUP_ARTIF
749	14011530	2013-04-13	0	0.821918	0-1,99	1	F	2	Meticcio	meticcio	0			2014-02-07	2	altri mesi	0	2014	1	3	2	1	1	1	RM	23	CANILE COMUNALE MURATELLA	CANILE	CANILE COMUNALE MURATELLA	VIA DELLA MAGLIANA, 856	00148	ROMA	A.S.L. 4 ROMA D /CANILE SANITARIO	0	0							costa	10	1-99	1	66.504	33.5335	0	SUP_ARTIF
750	non rego	2012-05-01	0	0.824658	0-1,99	1	M	1	Meticcio	meticcio	0			2013-02-26	2	altri mesi	0	2013		3	1	1	1	1	RM	23	CANILE COMUNALE MURATELLA	CANILE	CANILE COMUNALE MURATELLA	VIA DELLA MAGLIANA, 856	#N/A	ROMA	A.S.L. 4 ROMA D /CANILE SANITARIO	0	0							costa	10	1-99	1	66.504	33.5335	0	SUP_ARTIF
751	12009910	2011-04-17	0	0.832877	0-1,99	1	F	2	Meticcio	meticcio	0			2012-02-15	2	altri mesi	0	2012	1	3	2	1	1	1	RM	23	CANILE COMUNALE MURATELLA	CANILE	CANILE COMUNALE MURATELLA	VIA DELLA MAGLIANA, 856	00148	ROMA	A.S.L. 4 ROMA D /CANILE SANITARIO	0	0							costa	10	1-99	1	66.504	33.5335	0	SUP_ARTIF
752	12009910	2011-04-17	0	0.832877	0-1,99	1	F	2	Meticcio	meticcio	0			2012-02-15	2	altri mesi	0	2012	1	3	2	1	1	1	RM	23	CANILE COMUNALE MURATELLA	CANILE	CANILE COMUNALE MURATELLA	VIA DELLA MAGLIANA, 856	00148	ROMA	A.S.L. 4 ROMA D /CANILE SANITARIO	0	0							costa	10	1-99	1	66.504	33.5335	0	SUP_ARTIF
753	14012846	2013-03-15	0	0.917808	0-1,99	1	F	2	Meticcio	meticcio	0			2014-02-13	2	altri mesi	0	2014	1	3	2	1	1	1	RM	23	CANILE COMUNALE MURATELLA	CANILE	CANILE COMUNALE MURATELLA	VIA DELLA MAGLIANA, 856	00148	ROMA	A.S.L. 4 ROMA D /CANILE SANITARIO	0	0							costa	10	1-99	1	66.504	33.5335	0	SUP_ARTIF
754	14012846	2013-03-15	0	0.917808	0-1,99	1	M	1	Meticcio	meticcio	0			2014-02-13	2	altri mesi	0	2014	1	3	2	1	1	1	RM	23	CANILE COMUNALE MURATELLA	CANILE	CANILE COMUNALE MURATELLA	VIA DELLA MAGLIANA, 856	00148	ROMA	A.S.L. 4 ROMA D /CANILE SANITARIO	0	0							costa	10	1-99	1	66.504	33.5335	0	SUP_ARTIF
755	12010722	2011-02-21	0	0.99726	0-1,99	1	F	2	Meticcio	meticcio	0			2012-02-20	2	altri mesi	0	2012		3	1	1	1	1	RM	23	CANILE COMUNALE MURATELLA	CANILE	CANILE COMUNALE MURATELLA	VIA DELLA MAGLIANA, 856	00148	ROMA	A.S.L. 4 ROMA D /CANILE SANITARIO	0	0							costa	10	1-99	1	66.504	33.5335	0	SUP_ARTIF
756	12007730	2011-02-07	0	1	0-1,99	1	M	1	Meticcio	meticcio	0			2012-02-07	2	altri mesi	0	2012	1	3	2	1	1	1	RM	23	CANILE COMUNALE MURATELLA	CANILE	CANILE COMUNALE MURATELLA	VIA DELLA MAGLIANA, 856	00148	ROMA	A.S.L. 4 ROMA D /CANILE SANITARIO	0	0							costa	10	1-99	1	66.504	33.5335	0	SUP_ARTIF
757	12007730	2011-02-05	0	1	0-1,99	1	F	2	Meticcio	meticcio	0			2012-02-05	2	altri mesi	0	2012	1	3	2	1	1	1	RM	23	CANILE COMUNALE MURATELLA	CANILE	CANILE COMUNALE MURATELLA	VIA DELLA MAGLIANA, 856	00148	ROMA	A.S.L. 4 ROMA D /CANILE SANITARIO	0	0							costa	10	1-99	1	66.504	33.5335	0	SUP_ARTIF
758	12007730	2011-02-01	0	1	0-1,99	1	F	2	Meticcio	meticcio	0			2012-02-01	2	altri mesi	0	2012	1	3	2	1	1	1	RM	23	CANILE COMUNALE MURATELLA	CANILE	CANILE COMUNALE MURATELLA	VIA DELLA MAGLIANA, 856	00148	ROMA	A.S.L. 4 ROMA D /CANILE SANITARIO	0	0							costa	10	1-99	1	66.504	33.5335	0	SUP_ARTIF
759	12008929	2011-02-11	0	1	0-1,99	1	F	2	Meticcio	meticcio	0			2012-02-11	2	altri mesi	0	2012	1	3	2	1	1	1	RM	23	CANILE COMUNALE MURATELLA	CANILE	CANILE COMUNALE MURATELLA	VIA DELLA MAGLIANA, 856	00148	ROMA	A.S.L. 4 ROMA D /CANILE SANITARIO	0	0							costa	10	1-99	1	66.504	33.5335	0	SUP_ARTIF
760	12009910	2011-02-15	0	1	0-1,99	1	M	1	Meticcio	meticcio	0			2012-02-15	2	altri mesi	0	2012	1	3	2	1	1	1	RM	23	CANILE COMUNALE MURATELLA	CANILE	CANILE COMUNALE MURATELLA	VIA DELLA MAGLIANA, 856	00148	ROMA	A.S.L. 4 ROMA D /CANILE SANITARIO	0	0							costa	10	1-99	1	66.504	33.5335	0	SUP_ARTIF
761	12009910	2011-02-15	0	1	0-1,99	1	M	1	Meticcio	meticcio	0			2012-02-15	2	altri mesi	0	2012	1	3	2	1	1	1	RM	23	CANILE COMUNALE MURATELLA	CANILE	CANILE COMUNALE MURATELLA	VIA DELLA MAGLIANA, 856	00148	ROMA	A.S.L. 4 ROMA D /CANILE SANITARIO	0	0							costa	10	1-99	1	66.504	33.5335	0	SUP_ARTIF
762	12010722	2011-02-17	0	1	0-1,99	1	M	1	Meticcio	meticcio	0			2012-02-17	2	altri mesi	0	2012		3	1	1	1	1	RM	23	CANILE COMUNALE MURATELLA	CANILE	CANILE COMUNALE MURATELLA	VIA DELLA MAGLIANA, 856	00148	ROMA	A.S.L. 4 ROMA D /CANILE SANITARIO	0	0							costa	10	1-99	1	66.504	33.5335	0	SUP_ARTIF
763	12012490	2011-02-25	0	1	0-1,99	1	F	2	Meticcio	meticcio	0			2012-02-25	2	altri mesi	0	2012	1	3	2	1	1	1	RM	23	CANILE COMUNALE MURATELLA	CANILE	CANILE COMUNALE MURATELLA	VIA DELLA MAGLIANA, 856	00148	ROMA	A.S.L. 4 ROMA D /CANILE SANITARIO	0	0							costa	10	1-99	1	66.504	33.5335	0	SUP_ARTIF
764	13007301	2012-02-03	0	1	0-1,99	1	M	1	Meticcio	meticcio	0			2013-02-02	2	altri mesi	0	2013	1	3	2	1	1	1	RM	23	CANILE COMUNALE MURATELLA	CANILE	CANILE COMUNALE MURATELLA	VIA DELLA MAGLIANA, 856	00148	ROMA	A.S.L. 4 ROMA D /CANILE SANITARIO	0	0							costa	10	1-99	1	66.504	33.5335	0	SUP_ARTIF
765	13007309	2012-02-05	0	1	0-1,99	1	M	1	Meticcio	meticcio	0			2013-02-04	2	altri mesi	0	2013	1	3	2	1	1	1	RM	23	CANILE COMUNALE MURATELLA	CANILE	CANILE COMUNALE MURATELLA	VIA DELLA MAGLIANA, 856	00148	ROMA	A.S.L. 4 ROMA D /CANILE SANITARIO	0	0							costa	10	1-99	1	66.504	33.5335	0	SUP_ARTIF
766	13009701	2012-02-14	0	1	0-1,99	1	M	1	Meticcio	meticcio	0			2013-02-13	2	altri mesi	0	2013	1	3	2	1	1	1	RM	23	CANILE COMUNALE MURATELLA	CANILE	CANILE COMUNALE MURATELLA	VIA DELLA MAGLIANA, 856	00148	ROMA	A.S.L. 4 ROMA D /CANILE SANITARIO	0	0							costa	10	1-99	1	66.504	33.5335	0	SUP_ARTIF
767	13012542	2012-02-23	0	1	0-1,99	1	M	1	Meticcio	meticcio	0			2013-02-22	2	altri mesi	0	2013		3	1	1	1	1	RM	23	CANILE COMUNALE MURATELLA	CANILE	CANILE COMUNALE MURATELLA	VIA DELLA MAGLIANA, 856	00148	ROMA	A.S.L. 4 ROMA D /CANILE SANITARIO	0	0							costa	10	1-99	1	66.504	33.5335	0	SUP_ARTIF
768	13012542	2012-02-23	0	1	0-1,99	1	M	1	Meticcio	meticcio	0			2013-02-22	2	altri mesi	0	2013		3	1	1	1	1	RM	23	CANILE COMUNALE MURATELLA	CANILE	CANILE COMUNALE MURATELLA	VIA DELLA MAGLIANA, 856	00148	ROMA	A.S.L. 4 ROMA D /CANILE SANITARIO	0	0							costa	10	1-99	1	66.504	33.5335	0	SUP_ARTIF
769	13013552	2012-02-28	0	1	0-1,99	1	M	1	Meticcio	meticcio	0			2013-02-27	2	altri mesi	0	2013	1	3	2	1	1	1	RM	23	CANILE COMUNALE MURATELLA	CANILE	CANILE COMUNALE MURATELLA	VIA DELLA MAGLIANA, 856	00148	ROMA	A.S.L. 4 ROMA D /CANILE SANITARIO	0	0							costa	10	1-99	1	66.504	33.5335	0	SUP_ARTIF
770	13013552	2012-02-28	0	1	0-1,99	1	M	1	Meticcio	meticcio	0			2013-02-27	2	altri mesi	0	2013	1	3	2	1	1	1	RM	23	CANILE COMUNALE MURATELLA	CANILE	CANILE COMUNALE MURATELLA	VIA DELLA MAGLIANA, 856	00148	ROMA	A.S.L. 4 ROMA D /CANILE SANITARIO	0	0							costa	10	1-99	1	66.504	33.5335	0	SUP_ARTIF
771	14009477	2013-02-03	0	1	0-1,99	1	F	2	Meticcio	meticcio	0			2014-02-03	2	altri mesi	0	2014	1	3	2	1	1	1	RM	23	CANILE COMUNALE MURATELLA	CANILE	CANILE COMUNALE MURATELLA	VIA DELLA MAGLIANA, 856	00148	ROMA	A.S.L. 4 ROMA D /CANILE SANITARIO	0	0							costa	10	1-99	1	66.504	33.5335	0	SUP_ARTIF
772	14011528	2013-02-06	0	1	0-1,99	1	M	1	Meticcio	meticcio	0			2014-02-06	2	altri mesi	0	2014	1	3	2	1	1	1	RM	23	CANILE COMUNALE MURATELLA	CANILE	CANILE COMUNALE MURATELLA	VIA DELLA MAGLIANA, 856	00148	ROMA	A.S.L. 4 ROMA D /CANILE SANITARIO	0	0							costa	10	1-99	1	66.504	33.5335	0	SUP_ARTIF
773	14012842	2013-02-11	0	1	0-1,99	1	F	2	Meticcio	meticcio	0			2014-02-11	2	altri mesi	0	2014	1	3	2	1	1	1	RM	23	CANILE COMUNALE MURATELLA	CANILE	CANILE COMUNALE MURATELLA	VIA DELLA MAGLIANA, 856	00148	ROMA	A.S.L. 4 ROMA D /CANILE SANITARIO	0	0							costa	10	1-99	1	66.504	33.5335	0	SUP_ARTIF
774	14012842	2013-02-11	0	1	0-1,99	1	M	1	Meticcio	meticcio	0			2014-02-11	2	altri mesi	0	2014	1	3	2	1	1	1	RM	23	CANILE COMUNALE MURATELLA	CANILE	CANILE COMUNALE MURATELLA	VIA DELLA MAGLIANA, 856	00148	ROMA	A.S.L. 4 ROMA D /CANILE SANITARIO	0	0							costa	10	1-99	1	66.504	33.5335	0	SUP_ARTIF
775	14012846	2013-02-13	0	1	0-1,99	1	F	2	Meticcio	meticcio	0			2014-02-13	2	altri mesi	0	2014	1	3	2	1	1	1	RM	23	CANILE COMUNALE MURATELLA	CANILE	CANILE COMUNALE MURATELLA	VIA DELLA MAGLIANA, 856	00148	ROMA	A.S.L. 4 ROMA D /CANILE SANITARIO	0	0							costa	10	1-99	1	66.504	33.5335	0	SUP_ARTIF
776	14015618	2013-02-22	0	1	0-1,99	1	M	1	Meticcio	meticcio	0			2014-02-22	2	altri mesi	0	2014	1	3	2	1	1	1	RM	23	CANILE COMUNALE MURATELLA	CANILE	CANILE COMUNALE MURATELLA	VIA DELLA MAGLIANA, 856	00148	ROMA	A.S.L. 4 ROMA D /CANILE SANITARIO	0	0							costa	10	1-99	1	66.504	33.5335	0	SUP_ARTIF
777	14015647	2013-02-24	0	1	0-1,99	1	M	1	Meticcio	meticcio	0			2014-02-24	2	altri mesi	0	2014	1	3	2	1	1	1	RM	23	CANILE COMUNALE MURATELLA	CANILE	CANILE COMUNALE MURATELLA	VIA DELLA MAGLIANA, 856	00148	ROMA	A.S.L. 4 ROMA D /CANILE SANITARIO	0	0							costa	10	1-99	1	66.504	33.5335	0	SUP_ARTIF
778	14017011	2013-02-25	0	1	0-1,99	1	M	1	Meticcio	meticcio	0			2014-02-25	2	altri mesi	0	2014		3	1	1	1	1	RM	23	CANILE COMUNALE MURATELLA	CANILE	CANILE COMUNALE MURATELLA	VIA DELLA MAGLIANA, 856	00148	ROMA	A.S.L. 4 ROMA D /CANILE SANITARIO	0	0							costa	10	1-99	1	66.504	33.5335	0	SUP_ARTIF
779	14017011	2013-02-25	0	1	0-1,99	1	F	2	Meticcio	meticcio	0			2014-02-25	2	altri mesi	0	2014		3	1	1	1	1	RM	23	CANILE COMUNALE MURATELLA	CANILE	CANILE COMUNALE MURATELLA	VIA DELLA MAGLIANA, 856	00148	ROMA	A.S.L. 4 ROMA D /CANILE SANITARIO	0	0							costa	10	1-99	1	66.504	33.5335	0	SUP_ARTIF
780	12008332	2011-02-07	1	1	0-1,99	1	F	2	Meticcio	meticcio	0			2012-02-07	2	altri mesi	0	2012	1	3	2	1	1	1	RM	23	CANILE COMUNALE MURATELLA	CANILE	O104 cs	VIA DELLA MAGLIANA, 856	00148	ROMA	A.S.L. 4 ROMA D /CANILE SANITARIO	0	0							costa	10	1-99	1	66.504	33.5335	0	SUP_ARTIF
781	12008360	2011-02-07	0	1	0-1,99	1	M	1	Meticcio	meticcio	0			2012-02-07	2	altri mesi	0	2012	1	3	2	1	1	1	RM	23	CANILE COMUNALE MURATELLA	CANILE	O104 cs	VIA DELLA MAGLIANA, 856	00148	ROMA	A.S.L. 4 ROMA D /CANILE SANITARIO	0	0							costa	10	1-99	1	66.504	33.5335	0	SUP_ARTIF
782	12011648	2011-02-23	0	1	0-1,99	1	M	1	Meticcio	meticcio	0			2012-02-23	2	altri mesi	0	2012	1	3	2	1	1	1	RM	23	CANILE COMUNALE MURATELLA	CANILE	O104 cs	VIA DELLA MAGLIANA, 856	00148	ROMA	A.S.L. 4 ROMA D /CANILE SANITARIO	0	0							costa	10	1-99	1	66.504	33.5335	0	SUP_ARTIF
783	12011648	2011-02-21	0	1	0-1,99	1	M	1	Meticcio	meticcio	0			2012-02-21	2	altri mesi	0	2012	1	3	2	1	1	1	RM	23	CANILE COMUNALE MURATELLA	CANILE	O104 cs	VIA DELLA MAGLIANA, 856	00148	ROMA	A.S.L. 4 ROMA D /CANILE SANITARIO	0	0							costa	10	1-99	1	66.504	33.5335	0	SUP_ARTIF
784	12012491	2011-02-27	0	1	0-1,99	1	F	2	Meticcio	meticcio	0			2012-02-27	2	altri mesi	0	2012	1	3	2	1	1	1	RM	23	CANILE COMUNALE MURATELLA	CANILE	CANILE COMUNALE MURATELLA	VIA DELLA MAGLIANA, 856	00148	ROMA	A.S.L. 4 ROMA D /CANILE SANITARIO	1	4							costa	10	1-99	1	66.504	33.5335	0	SUP_ARTIF
785	13012544	2012-02-25	0	1.00274	0-1,99	1	M	1	Meticcio	meticcio	0			2013-02-25	2	altri mesi	0	2013		3	1	1	1	1	RM	23	CANILE COMUNALE MURATELLA	CANILE	O104 cs	VIA DELLA MAGLIANA, 856	00148	ROMA	A.S.L. 4 ROMA D /CANILE SANITARIO	1	2							costa	10	1-99	1	66.504	33.5335	0	SUP_ARTIF
786	assente-	2013-01-04	0	1.07945	0-1,99	1	M	1	Meticcio	meticcio	0			2014-02-02	2	altri mesi	0	2014	1	3	2	1	1	1	RM	23	CANILE COMUNALE MURATELLA	CANILE	CANILE COMUNALE MURATELLA	VIA DELLA MAGLIANA, 856	#N/A	ROMA	A.S.L. 4 ROMA D /CANILE SANITARIO	0	0							costa	10	1-99	1	66.504	33.5335	0	SUP_ARTIF
787	12007730	2010-12-25	0	1.12055	0-1,99	1	M	1	Meticcio	meticcio	0			2012-02-07	2	altri mesi	0	2012	1	3	2	1	1	1	RM	23	CANILE COMUNALE MURATELLA	CANILE	CANILE COMUNALE MURATELLA	VIA DELLA MAGLIANA, 856	00148	ROMA	A.S.L. 4 ROMA D /CANILE SANITARIO	0	0							costa	10	1-99	1	66.504	33.5335	0	SUP_ARTIF
788	14014867	2012-12-19	0	1.16986	0-1,99	1	M	1	Meticcio	meticcio	0			2014-02-19	2	altri mesi	0	2014	1	3	2	1	1	1	RM	23	CANILE COMUNALE MURATELLA	CANILE	CANILE COMUNALE MURATELLA	VIA DELLA MAGLIANA, 856	00148	ROMA	A.S.L. 4 ROMA D /CANILE SANITARIO	0	0							costa	10	1-99	1	66.504	33.5335	0	SUP_ARTIF
789	14014867	2012-12-19	0	1.16986	0-1,99	1	F	2	Meticcio	meticcio	0			2014-02-19	2	altri mesi	0	2014	1	3	2	1	1	1	RM	23	CANILE COMUNALE MURATELLA	CANILE	CANILE COMUNALE MURATELLA	VIA DELLA MAGLIANA, 856	00148	ROMA	A.S.L. 4 ROMA D /CANILE SANITARIO	0	0							costa	10	1-99	1	66.504	33.5335	0	SUP_ARTIF
790	14028272	2012-10-06	0	1.33151	0-1,99	1	F	2	Meticcio	meticcio	0			2014-02-04	2	altri mesi	0	2014	1	3	1	1	1	1	RM	23	CANILE COMUNALE MURATELLA	CANILE	CANILE COMUNALE MURATELLA	VIA DELLA MAGLIANA, 856	00148	ROMA	A.S.L. 4 ROMA D /CANILE SANITARIO	0	0							costa	10	1-99	1	66.504	33.5335	0	SUP_ARTIF
791	13012544	2011-10-01	0	1.40548	0-1,99	1	F	2	Meticcio	meticcio	0			2013-02-25	2	altri mesi	0	2013		3	1	1	1	1	RM	23	CANILE COMUNALE MURATELLA	CANILE	O104 cs	VIA DELLA MAGLIANA, 856	00148	ROMA	A.S.L. 4 ROMA D /CANILE SANITARIO	0	0							costa	10	1-99	1	66.504	33.5335	0	SUP_ARTIF
792	12007730	2010-08-07	0	1.50137	0-1,99	1	F	2	Meticcio	meticcio	0			2012-02-06	2	altri mesi	0	2012	1	3	2	1	1	1	RM	23	CANILE COMUNALE MURATELLA	CANILE	CANILE COMUNALE MURATELLA	VIA DELLA MAGLIANA, 856	00148	ROMA	A.S.L. 4 ROMA D /CANILE SANITARIO	0	0							costa	10	1-99	1	66.504	33.5335	0	SUP_ARTIF
793	13009701	2011-08-15	0	1.50137	0-1,99	1	M	1	Meticcio	meticcio	0			2013-02-13	2	altri mesi	0	2013	1	3	2	1	1	1	RM	23	CANILE COMUNALE MURATELLA	CANILE	CANILE COMUNALE MURATELLA	VIA DELLA MAGLIANA, 856	00148	ROMA	A.S.L. 4 ROMA D /CANILE SANITARIO	0	0							costa	10	1-99	1	66.504	33.5335	0	SUP_ARTIF
794	14015647	2012-08-25	0	1.50137	0-1,99	1	M	1	Meticcio	meticcio	0			2014-02-24	2	altri mesi	0	2014	1	3	2	1	1	1	RM	23	CANILE COMUNALE MURATELLA	CANILE	CANILE COMUNALE MURATELLA	VIA DELLA MAGLIANA, 856	00148	ROMA	A.S.L. 4 ROMA D /CANILE SANITARIO	0	0							costa	10	1-99	1	66.504	33.5335	0	SUP_ARTIF
795	13012544	2011-08-22	0	1.51507	0-1,99	1	M	1	Meticcio	meticcio	0			2013-02-25	2	altri mesi	0	2013		3	1	1	1	1	RM	23	CANILE COMUNALE MURATELLA	CANILE	O104 cs	VIA DELLA MAGLIANA, 856	00148	ROMA	A.S.L. 4 ROMA D /CANILE SANITARIO	0	0							costa	10	1-99	1	66.504	33.5335	0	SUP_ARTIF
796	12007730	2010-04-15	0	1.8	0-1,99	1	F	2	Meticcio	meticcio	0			2012-02-01	2	altri mesi	0	2012	1	3	2	1	1	1	RM	23	CANILE COMUNALE MURATELLA	CANILE	CANILE COMUNALE MURATELLA	VIA DELLA MAGLIANA, 856	00148	ROMA	A.S.L. 4 ROMA D /CANILE SANITARIO	0	0							costa	10	1-99	1	66.504	33.5335	0	SUP_ARTIF
797	12012491	2010-02-27	0	2	2-4,99	2	M	1	Meticcio	meticcio	0			2012-02-27	2	altri mesi	0	2012	1	3	2	1	1	1	RM	23	CANILE COMUNALE MURATELLA	CANILE	CANILE COMUNALE MURATELLA	VIA DELLA MAGLIANA, 856	00148	ROMA	A.S.L. 4 ROMA D /CANILE SANITARIO	0	0							costa	10	1-99	1	66.504	33.5335	0	SUP_ARTIF
798	12013761	2010-03-01	0	2	2-4,99	2	M	1	Meticcio	meticcio	0			2012-02-29	2	altri mesi	0	2012	1	3	2	1	1	1	RM	23	CANILE COMUNALE MURATELLA	CANILE	CANILE COMUNALE MURATELLA	VIA DELLA MAGLIANA, 856	00148	ROMA	A.S.L. 4 ROMA D /CANILE SANITARIO	0	0							costa	10	1-99	1	66.504	33.5335	0	SUP_ARTIF
799	13007309	2011-02-05	0	2	2-4,99	2	F	2	Meticcio	meticcio	0			2013-02-04	2	altri mesi	0	2013	1	3	2	1	1	1	RM	23	CANILE COMUNALE MURATELLA	CANILE	CANILE COMUNALE MURATELLA	VIA DELLA MAGLIANA, 856	00148	ROMA	A.S.L. 4 ROMA D /CANILE SANITARIO	0	0							costa	10	1-99	1	66.504	33.5335	0	SUP_ARTIF
800	13008305	2011-02-06	1	2	2-4,99	2	M	1	Meticcio	meticcio	0			2013-02-05	2	altri mesi	0	2013	1	3	2	1	1	1	RM	23	CANILE COMUNALE MURATELLA	CANILE	CANILE COMUNALE MURATELLA	VIA DELLA MAGLIANA, 856	00148	ROMA	A.S.L. 4 ROMA D /CANILE SANITARIO	0	0							costa	10	1-99	1	66.504	33.5335	0	SUP_ARTIF
801	13008964	2011-02-12	0	2	2-4,99	2	M	1	Meticcio	meticcio	0			2013-02-11	2	altri mesi	0	2013	1	3	2	1	1	1	RM	23	CANILE COMUNALE MURATELLA	CANILE	CANILE COMUNALE MURATELLA	VIA DELLA MAGLIANA, 856	00148	ROMA	A.S.L. 4 ROMA D /CANILE SANITARIO	0	0							costa	10	1-99	1	66.504	33.5335	0	SUP_ARTIF
802	13009699	2011-02-13	0	2	2-4,99	2	M	1	Meticcio	meticcio	0			2013-02-12	2	altri mesi	0	2013	1	3	2	1	1	1	RM	23	CANILE COMUNALE MURATELLA	CANILE	CANILE COMUNALE MURATELLA	VIA DELLA MAGLIANA, 856	00148	ROMA	A.S.L. 4 ROMA D /CANILE SANITARIO	0	0							costa	10	1-99	1	66.504	33.5335	0	SUP_ARTIF
803	14009477	2012-02-04	0	2	2-4,99	2	M	1	Meticcio	meticcio	0			2014-02-03	2	altri mesi	0	2014	1	3	2	1	1	1	RM	23	CANILE COMUNALE MURATELLA	CANILE	CANILE COMUNALE MURATELLA	VIA DELLA MAGLIANA, 856	00148	ROMA	A.S.L. 4 ROMA D /CANILE SANITARIO	0	0							costa	10	1-99	1	66.504	33.5335	0	SUP_ARTIF
804	12008336	2010-02-07	0	2	2-4,99	2	F	2	Meticcio	meticcio	0			2012-02-07	2	altri mesi	0	2012	1	3	2	1	1	1	RM	23	CANILE COMUNALE MURATELLA	CANILE	O104 cs	VIA DELLA MAGLIANA, 856	00148	ROMA	A.S.L. 4 ROMA D /CANILE SANITARIO	0	0							costa	10	1-99	1	66.504	33.5335	0	SUP_ARTIF
805	12008361	2010-02-07	0	2	2-4,99	2	M	1	Meticcio	meticcio	0			2012-02-07	2	altri mesi	0	2012	1	3	2	1	1	1	RM	23	CANILE COMUNALE MURATELLA	CANILE	O104 cs	VIA DELLA MAGLIANA, 856	00148	ROMA	A.S.L. 4 ROMA D /CANILE SANITARIO	0	0							costa	10	1-99	1	66.504	33.5335	0	SUP_ARTIF
806	12013725	2010-02-27	0	2.00274	2-4,99	2	F	2	Meticcio	meticcio	0			2012-02-28	2	altri mesi	0	2012	1	3	2	1	1	1	RM	23	CANILE COMUNALE MURATELLA	CANILE	CANILE COMUNALE MURATELLA	VIA DELLA MAGLIANA, 856	00148	ROMA	A.S.L. 4 ROMA D /CANILE SANITARIO	0	0							costa	10	1-99	1	66.504	33.5335	0	SUP_ARTIF
807	13008965	2011-02-10	0	2.00274	2-4,99	2	M	1	Meticcio	meticcio	0			2013-02-10	2	altri mesi	0	2013	1	3	2	1	1	1	RM	23	CANILE COMUNALE MURATELLA	CANILE	CANILE COMUNALE MURATELLA	VIA DELLA MAGLIANA, 856	00148	ROMA	A.S.L. 4 ROMA D /CANILE SANITARIO	0	0							costa	10	1-99	1	66.504	33.5335	0	SUP_ARTIF
808	12008335	2010-02-07	0	2.00274	2-4,99	2	M	1	Meticcio	meticcio	0			2012-02-08	2	altri mesi	0	2012	1	3	2	1	1	1	RM	23	CANILE COMUNALE MURATELLA	CANILE	O104 cs	VIA DELLA MAGLIANA, 856	00148	ROMA	A.S.L. 4 ROMA D /CANILE SANITARIO	0	0							costa	10	1-99	1	66.504	33.5335	0	SUP_ARTIF
809	14015625	2012-02-07	0	2.04932	2-4,99	2	M	1	Meticcio	meticcio	0			2014-02-24	2	altri mesi	0	2014	1	3	2	1	1	1	RM	23	CANILE COMUNALE MURATELLA	CANILE	CANILE COMUNALE MURATELLA	VIA DELLA MAGLIANA, 856	00148	ROMA	A.S.L. 4 ROMA D /CANILE SANITARIO	0	0							costa	10	1-99	1	66.504	33.5335	0	SUP_ARTIF
810	12009910	2010-01-12	0	2.09315	2-4,99	2	M	1	Meticcio	meticcio	0			2012-02-15	2	altri mesi	0	2012	1	3	2	1	1	1	RM	23	CANILE COMUNALE MURATELLA	CANILE	CANILE COMUNALE MURATELLA	VIA DELLA MAGLIANA, 856	00148	ROMA	A.S.L. 4 ROMA D /CANILE SANITARIO	0	0							costa	10	1-99	1	66.504	33.5335	0	SUP_ARTIF
811	12009910	2009-08-17	0	2.50137	2-4,99	2	F	2	Meticcio	meticcio	0			2012-02-16	2	altri mesi	0	2012	1	3	2	1	1	1	RM	23	CANILE COMUNALE MURATELLA	CANILE	CANILE COMUNALE MURATELLA	VIA DELLA MAGLIANA, 856	00148	ROMA	A.S.L. 4 ROMA D /CANILE SANITARIO	0	0							costa	10	1-99	1	66.504	33.5335	0	SUP_ARTIF
812	14014867	2011-08-21	0	2.50137	2-4,99	2	F	2	Meticcio	meticcio	0			2014-02-19	2	altri mesi	0	2014	1	3	2	1	1	1	RM	23	CANILE COMUNALE MURATELLA	CANILE	CANILE COMUNALE MURATELLA	VIA DELLA MAGLIANA, 856	00148	ROMA	A.S.L. 4 ROMA D /CANILE SANITARIO	0	0							costa	10	1-99	1	66.504	33.5335	0	SUP_ARTIF
813	13009701	2010-02-14	0	3	2-4,99	2	F	2	Meticcio	meticcio	0			2013-02-13	2	altri mesi	0	2013	1	3	2	1	1	1	RM	23	CANILE COMUNALE MURATELLA	CANILE	CANILE COMUNALE MURATELLA	VIA DELLA MAGLIANA, 856	00148	ROMA	A.S.L. 4 ROMA D /CANILE SANITARIO	0	0							costa	10	1-99	1	66.504	33.5335	0	SUP_ARTIF
814	13009701	2010-02-14	0	3	2-4,99	2	F	2	Meticcio	meticcio	0			2013-02-13	2	altri mesi	0	2013	1	3	2	1	1	1	RM	23	CANILE COMUNALE MURATELLA	CANILE	CANILE COMUNALE MURATELLA	VIA DELLA MAGLIANA, 856	00148	ROMA	A.S.L. 4 ROMA D /CANILE SANITARIO	1	4							costa	10	1-99	1	66.504	33.5335	0	SUP_ARTIF
815	12009910	2009-02-14	0	3.00274	2-4,99	2	M	1	Meticcio	meticcio	0			2012-02-15	2	altri mesi	0	2012	1	3	2	1	1	1	RM	23	CANILE COMUNALE MURATELLA	CANILE	CANILE COMUNALE MURATELLA	VIA DELLA MAGLIANA, 856	00148	ROMA	A.S.L. 4 ROMA D /CANILE SANITARIO	0	0							costa	10	1-99	1	66.504	33.5335	0	SUP_ARTIF
816	13011402	2010-02-19	0	3.00274	2-4,99	2	F	2	Meticcio	meticcio	0			2013-02-19	2	altri mesi	0	2013	1	3	2	1	1	1	RM	23	CANILE COMUNALE MURATELLA	CANILE	CANILE COMUNALE MURATELLA	VIA DELLA MAGLIANA, 856	00148	ROMA	A.S.L. 4 ROMA D /CANILE SANITARIO	0	0							costa	10	1-99	1	66.504	33.5335	0	SUP_ARTIF
817	13011403	2010-02-21	0	3.00274	2-4,99	2	F	2	Meticcio	meticcio	0			2013-02-21	2	altri mesi	0	2013		3	1	1	1	1	RM	23	CANILE COMUNALE MURATELLA	CANILE	CANILE COMUNALE MURATELLA	VIA DELLA MAGLIANA, 856	00148	ROMA	A.S.L. 4 ROMA D /CANILE SANITARIO	0	0							costa	10	1-99	1	66.504	33.5335	0	SUP_ARTIF
818	13012542	2010-02-22	0	3.00274	2-4,99	2	F	2	Meticcio	meticcio	0			2013-02-22	2	altri mesi	0	2013		3	1	1	1	1	RM	23	CANILE COMUNALE MURATELLA	CANILE	CANILE COMUNALE MURATELLA	VIA DELLA MAGLIANA, 856	00148	ROMA	A.S.L. 4 ROMA D /CANILE SANITARIO	0	0							costa	10	1-99	1	66.504	33.5335	0	SUP_ARTIF
819	14011532	2011-02-09	0	3.00274	2-4,99	2	M	1	Meticcio	meticcio	0			2014-02-09	2	altri mesi	0	2014	1	3	2	1	1	1	RM	23	CANILE COMUNALE MURATELLA	CANILE	CANILE COMUNALE MURATELLA	VIA DELLA MAGLIANA, 856	00148	ROMA	A.S.L. 4 ROMA D /CANILE SANITARIO	0	0							costa	10	1-99	1	66.504	33.5335	0	SUP_ARTIF
820	12011648	2009-02-22	0	3.00274	2-4,99	2	M	1	Meticcio	meticcio	0			2012-02-23	2	altri mesi	0	2012	1	3	2	1	1	1	RM	23	CANILE COMUNALE MURATELLA	CANILE	O104 cs	VIA DELLA MAGLIANA, 856	00148	ROMA	A.S.L. 4 ROMA D /CANILE SANITARIO	0	0							costa	10	1-99	1	66.504	33.5335	0	SUP_ARTIF
821	assente-	2008-02-21	0	3.99178	2-4,99	2	M	1	Meticcio	meticcio	0			2012-02-17	2	altri mesi	0	2012		3	1	1	1	1	RM	23	CANILE COMUNALE MURATELLA	CANILE	CANILE COMUNALE MURATELLA	VIA DELLA MAGLIANA, 856	#N/A	ROMA	A.S.L. 4 ROMA D /CANILE SANITARIO	0	0							costa	10	1-99	1	66.504	33.5335	0	SUP_ARTIF
822	13009699	2009-02-12	1	4.00274	2-4,99	2	F	2	Meticcio	meticcio	0			2013-02-12	2	altri mesi	0	2013	1	3	2	1	1	1	RM	23	CANILE COMUNALE MURATELLA	CANILE	CANILE COMUNALE MURATELLA	VIA DELLA MAGLIANA, 856	00148	ROMA	A.S.L. 4 ROMA D /CANILE SANITARIO	0	0							costa	10	1-99	1	66.504	33.5335	0	SUP_ARTIF
823	14017013	2010-02-26	0	4.00274	2-4,99	2	M	1	Meticcio	meticcio	0			2014-02-26	2	altri mesi	0	2014		3	1	1	1	1	RM	23	CANILE COMUNALE MURATELLA	CANILE	CANILE COMUNALE MURATELLA	VIA DELLA MAGLIANA, 856	00148	ROMA	A.S.L. 4 ROMA D /CANILE SANITARIO	0	0							costa	10	1-99	1	66.504	33.5335	0	SUP_ARTIF
824	13012544	2009-02-25	0	4.00274	2-4,99	2	M	1	Meticcio	meticcio	0			2013-02-25	2	altri mesi	0	2013		3	1	1	1	1	RM	23	CANILE COMUNALE MURATELLA	CANILE	O104 cs	VIA DELLA MAGLIANA, 856	00148	ROMA	A.S.L. 4 ROMA D /CANILE SANITARIO	0	0							costa	10	1-99	1	66.504	33.5335	0	SUP_ARTIF
825	12009910	2007-02-15	0	5.00274	5-6,99	3	M	1	Meticcio	meticcio	0			2012-02-15	2	altri mesi	0	2012	1	3	2	1	1	1	RM	23	CANILE COMUNALE MURATELLA	CANILE	CANILE COMUNALE MURATELLA	VIA DELLA MAGLIANA, 856	00148	ROMA	A.S.L. 4 ROMA D /CANILE SANITARIO	0	0							costa	10	1-99	1	66.504	33.5335	0	SUP_ARTIF
826	14017689	2009-02-28	0	5.00274	5-6,99	3	M	1	Meticcio	meticcio	0			2014-02-28	2	altri mesi	0	2014	1	3	2	1	1	1	RM	23	CANILE COMUNALE MURATELLA	CANILE	CANILE COMUNALE MURATELLA	VIA DELLA MAGLIANA, 856	00148	ROMA	A.S.L. 4 ROMA D /CANILE SANITARIO	0	0							costa	10	1-99	1	66.504	33.5335	0	SUP_ARTIF
827	12008357	2007-02-07	0	5.00274	5-6,99	3	M	1	Meticcio	meticcio	0			2012-02-07	2	altri mesi	0	2012	1	3	2	1	1	1	RM	23	CANILE COMUNALE MURATELLA	CANILE	O104 cs	VIA DELLA MAGLIANA, 856	00148	ROMA	A.S.L. 4 ROMA D /CANILE SANITARIO	1	3							costa	10	1-99	1	66.504	33.5335	0	SUP_ARTIF
828	13012929	2008-02-27	0	5.00548	5-6,99	3	F	2	Meticcio	meticcio	0			2013-02-27	2	altri mesi	0	2013	3	3	3	1	1	1		23	CANILE COMUNALE MURATELLA	CANILE	#N/A	VIA DELLA MAGLIANA, 856	00148	ROMA	#N/A	0	0							costa	10	1-99	1	66.504	33.5335	0	SUP_ARTIF
829	13008966	2007-02-09	0	6.00274	5-6,99	3	M	1	Meticcio	meticcio	0			2013-02-08	2	altri mesi	0	2013	1	3	2	1	1	1	RM	23	CANILE COMUNALE MURATELLA	CANILE	CANILE COMUNALE MURATELLA	VIA DELLA MAGLIANA, 856	00148	ROMA	A.S.L. 4 ROMA D /CANILE SANITARIO	0	0							costa	10	1-99	1	66.504	33.5335	0	SUP_ARTIF
830	12011648	2006-02-22	0	6.00274	5-6,99	3	M	1	Meticcio	meticcio	0			2012-02-22	2	altri mesi	0	2012	1	3	2	1	1	1	RM	23	CANILE COMUNALE MURATELLA	CANILE	O104 cs	VIA DELLA MAGLIANA, 856	00148	ROMA	A.S.L. 4 ROMA D /CANILE SANITARIO	0	0							costa	10	1-99	1	66.504	33.5335	0	SUP_ARTIF
831	12010722	2005-02-21	0	7	7-	4	M	1	Meticcio	meticcio	0			2012-02-20	2	altri mesi	0	2012		3	1	1	1	1	RM	23	CANILE COMUNALE MURATELLA	CANILE	CANILE COMUNALE MURATELLA	VIA DELLA MAGLIANA, 856	00148	ROMA	A.S.L. 4 ROMA D /CANILE SANITARIO	0	0							costa	10	1-99	1	66.504	33.5335	0	SUP_ARTIF
832	12007730	2005-02-06	0	7.00548	7-	4	M	1	Meticcio	meticcio	0			2012-02-07	2	altri mesi	0	2012	1	3	2	1	1	1	RM	23	CANILE COMUNALE MURATELLA	CANILE	CANILE COMUNALE MURATELLA	VIA DELLA MAGLIANA, 856	00148	ROMA	A.S.L. 4 ROMA D /CANILE SANITARIO	0	0							costa	10	1-99	1	66.504	33.5335	0	SUP_ARTIF
833	13013552	2006-02-27	0	7.00548	7-	4	F	2	Meticcio	meticcio	0			2013-02-27	2	altri mesi	0	2013	1	3	2	1	1	1	RM	23	CANILE COMUNALE MURATELLA	CANILE	CANILE COMUNALE MURATELLA	VIA DELLA MAGLIANA, 856	00148	ROMA	A.S.L. 4 ROMA D /CANILE SANITARIO	0	0							costa	10	1-99	1	66.504	33.5335	0	SUP_ARTIF
834	13013552	2005-02-27	1	8.00548	7-	4	F	2	Meticcio	meticcio	0			2013-02-27	2	altri mesi	0	2013	1	3	2	1	1	1	RM	23	CANILE COMUNALE MURATELLA	CANILE	CANILE COMUNALE MURATELLA	VIA DELLA MAGLIANA, 856	00148	ROMA	A.S.L. 4 ROMA D /CANILE SANITARIO	0	0							costa	10	1-99	1	66.504	33.5335	0	SUP_ARTIF
835	14014867	2006-02-19	0	8.00548	7-	4	M	1	Meticcio	meticcio	0			2014-02-19	2	altri mesi	0	2014	1	3	2	1	1	1	RM	23	CANILE COMUNALE MURATELLA	CANILE	CANILE COMUNALE MURATELLA	VIA DELLA MAGLIANA, 856	00148	ROMA	A.S.L. 4 ROMA D /CANILE SANITARIO	0	0							costa	10	1-99	1	66.504	33.5335	0	SUP_ARTIF
836	11009917	2003-01-01	0	8.09315	7-	4	M	1	Meticcio	meticcio	0			2011-02-02	2	altri mesi	0	2011		3	1	1	1	1	RM	23	CANILE COMUNALE MURATELLA	CANILE	A.S.L. RM/D OSPEDALE VETER. AMBULAT.	VIA DELLA MAGLIANA, 856	00146	ROMA	A.S.L. 4 ROMA D /CANILE SANITARIO	1	3							costa	10	1-99	1	66.504	33.5335	0	SUP_ARTIF
837	11009935	2002-11-12	0	8.23014	7-	4	F	2	Meticcio	meticcio	0			2011-02-02	2	altri mesi	0	2011		3	1	1	1	1	RM	23	CANILE COMUNALE MURATELLA	CANILE	A.S.L. RM/D OSPEDALE VETER. AMBULAT.	VIA DELLA MAGLIANA, 856	00146	ROMA	A.S.L. 4 ROMA D /CANILE SANITARIO	0	0							costa	10	1-99	1	66.504	33.5335	0	SUP_ARTIF
838	11009913	2002-11-10	0	8.23562	7-	4	M	1	Meticcio	meticcio	0			2011-02-02	2	altri mesi	0	2011		3	1	1	1	1	RM	23	CANILE COMUNALE MURATELLA	CANILE	A.S.L. RM/D OSPEDALE VETER. AMBULAT.	VIA DELLA MAGLIANA, 856	00146	ROMA	A.S.L. 4 ROMA D /CANILE SANITARIO	0	0							costa	10	1-99	1	66.504	33.5335	0	SUP_ARTIF
839	11009911	2002-04-10	0	8.82192	7-	4	M	1	Meticcio	meticcio	0			2011-02-02	2	altri mesi	0	2011		3	1	1	1	1	RM	23	CANILE COMUNALE MURATELLA	CANILE	A.S.L. RM/D OSPEDALE VETER. AMBULAT.	VIA DELLA MAGLIANA, 856	00146	ROMA	A.S.L. 4 ROMA D /CANILE SANITARIO	0	0							costa	10	1-99	1	66.504	33.5335	0	SUP_ARTIF
840	14009477	2004-02-04	0	10.0055	7-	4	M	1	Meticcio	meticcio	0			2014-02-03	2	altri mesi	0	2014	1	3	2	1	1	1	RM	23	CANILE COMUNALE MURATELLA	CANILE	CANILE COMUNALE MURATELLA	VIA DELLA MAGLIANA, 856	00148	ROMA	A.S.L. 4 ROMA D /CANILE SANITARIO	0	0							costa	10	1-99	1	66.504	33.5335	0	SUP_ARTIF
841	14011529	2004-02-08	0	10.0055	7-	4	M	1	Meticcio	meticcio	0			2014-02-07	2	altri mesi	0	2014	2	3	2	1	1	1	RM	23	CANILE COMUNALE MURATELLA	CANILE	CANILE COMUNALE MURATELLA	VIA DELLA MAGLIANA, 856	00148	ROMA	A.S.L. 4 ROMA D /CANILE SANITARIO	0	0							costa	10	1-99	1	66.504	33.5335	0	SUP_ARTIF
842	14015647	2004-02-25	0	10.0055	7-	4	M	1	Meticcio	meticcio	0			2014-02-24	2	altri mesi	0	2014	1	3	2	1	1	1	RM	23	CANILE COMUNALE MURATELLA	CANILE	CANILE COMUNALE MURATELLA	VIA DELLA MAGLIANA, 856	00148	ROMA	A.S.L. 4 ROMA D /CANILE SANITARIO	0	0							costa	10	1-99	1	66.504	33.5335	0	SUP_ARTIF
843	12008334	2002-02-08	0	10.0055	7-	4	M	1	Meticcio	meticcio	0			2012-02-08	2	altri mesi	0	2012	1	3	2	1	1	1	RM	23	CANILE COMUNALE MURATELLA	CANILE	O104 cs	VIA DELLA MAGLIANA, 856	00148	ROMA	A.S.L. 4 ROMA D /CANILE SANITARIO	0	0							costa	10	1-99	1	66.504	33.5335	0	SUP_ARTIF
844	13008964	2003-02-11	0	10.0082	7-	4	M	1	Meticcio	meticcio	0			2013-02-11	2	altri mesi	0	2013	1	3	2	1	1	1	RM	23	CANILE COMUNALE MURATELLA	CANILE	CANILE COMUNALE MURATELLA	VIA DELLA MAGLIANA, 856	00148	ROMA	A.S.L. 4 ROMA D /CANILE SANITARIO	0	0							costa	10	1-99	1	66.504	33.5335	0	SUP_ARTIF
845	13012542	2003-02-22	0	10.0082	7-	4	M	1	Meticcio	meticcio	0			2013-02-22	2	altri mesi	0	2013		3	1	1	1	1	RM	23	CANILE COMUNALE MURATELLA	CANILE	CANILE COMUNALE MURATELLA	VIA DELLA MAGLIANA, 856	00148	ROMA	A.S.L. 4 ROMA D /CANILE SANITARIO	0	0							costa	10	1-99	1	66.504	33.5335	0	SUP_ARTIF
846	13012544	2003-02-25	1	10.0082	7-	4	F	2	Meticcio	meticcio	0			2013-02-25	2	altri mesi	0	2013		3	1	1	1	1	RM	23	CANILE COMUNALE MURATELLA	CANILE	O104 cs	VIA DELLA MAGLIANA, 856	00148	ROMA	A.S.L. 4 ROMA D /CANILE SANITARIO	0	0							costa	10	1-99	1	66.504	33.5335	0	SUP_ARTIF
847	13012544	2003-02-23	0	10.0137	7-	4	F	2	Meticcio	meticcio	0			2013-02-25	2	altri mesi	0	2013		3	1	1	1	1	RM	23	CANILE COMUNALE MURATELLA	CANILE	O104 cs	VIA DELLA MAGLIANA, 856	00148	ROMA	A.S.L. 4 ROMA D /CANILE SANITARIO	0	0							costa	10	1-99	1	66.504	33.5335	0	SUP_ARTIF
848	12010722	2001-12-01	1	10.2192	7-	4	F	2	Meticcio	meticcio	0			2012-02-17	2	altri mesi	0	2012		3	1	1	1	1	RM	23	CANILE COMUNALE MURATELLA	CANILE	CANILE COMUNALE MURATELLA	VIA DELLA MAGLIANA, 856	00148	ROMA	A.S.L. 4 ROMA D /CANILE SANITARIO	0	0							costa	10	1-99	1	66.504	33.5335	0	SUP_ARTIF
849	13013566	2002-11-05	1	10.3233	7-	4	M	1	Meticcio	meticcio	0			2013-02-28	2	altri mesi	0	2013	1	3	2	1	1	1	RM	23	CANILE COMUNALE MURATELLA	CANILE	CANILE COMUNALE MURATELLA	VIA DELLA MAGLIANA, 856	00148	ROMA	A.S.L. 4 ROMA D /CANILE SANITARIO	0	0							costa	10	1-99	1	66.504	33.5335	0	SUP_ARTIF
850	11013644	2000-09-27	1	10.411	7-	4	F	2	Meticcio	meticcio	0			2011-02-22	2	altri mesi	0	2011		3	1	1	1	1	RM	23	CANILE COMUNALE MURATELLA	CANILE	CANILE COMUNALE MURATELLA	VIA DELLA MAGLIANA, 856	00148	ROMA	A.S.L. 4 ROMA D /CANILE SANITARIO	1	3							costa	10	1-99	1	66.504	33.5335	0	SUP_ARTIF
851	assente-	2003-02-15	0	11.0082	7-	4	M	1	Meticcio	meticcio	0			2014-02-15	2	altri mesi	0	2014	1	3	2	1	1	1	RM	23	CANILE COMUNALE MURATELLA	CANILE	CANILE COMUNALE MURATELLA	VIA DELLA MAGLIANA, 856	#N/A	ROMA	A.S.L. 4 ROMA D /CANILE SANITARIO	0	0							costa	10	1-99	1	66.504	33.5335	0	SUP_ARTIF
852	14011533	2002-02-10	1	12.0082	7-	4	F	2	Meticcio	meticcio	0			2014-02-10	2	altri mesi	0	2014	1	3	2	1	1	1	RM	23	CANILE COMUNALE MURATELLA	CANILE	CANILE COMUNALE MURATELLA	VIA DELLA MAGLIANA, 856	00148	ROMA	A.S.L. 4 ROMA D /CANILE SANITARIO	0	0							costa	10	1-99	1	66.504	33.5335	0	SUP_ARTIF
853	12009911	2000-02-14	0	12.0082	7-	4	M	1	Meticcio	meticcio	0			2012-02-14	2	altri mesi	0	2012	1	3	2	1	1	1	RM	23	CANILE COMUNALE MURATELLA	CANILE	CANILE COMUNALE MURATELLA	VIA DELLA MAGLIANA, 856	00148	ROMA	A.S.L. 4 ROMA D /CANILE SANITARIO	1	1							costa	10	1-99	1	66.504	33.5335	0	SUP_ARTIF
854	13008966	2000-02-09	0	13.0082	7-	4	F	2	Meticcio	meticcio	0			2013-02-08	2	altri mesi	0	2013	1	3	2	1	1	1	RM	23	CANILE COMUNALE MURATELLA	CANILE	CANILE COMUNALE MURATELLA	VIA DELLA MAGLIANA, 856	00148	ROMA	A.S.L. 4 ROMA D /CANILE SANITARIO	0	0							costa	10	1-99	1	66.504	33.5335	0	SUP_ARTIF
855	13012544	2000-01-01	0	13.1616	7-	4	M	1	Meticcio	meticcio	0			2013-02-25	2	altri mesi	0	2013		3	1	1	1	1	RM	23	CANILE COMUNALE MURATELLA	CANILE	O104 cs	VIA DELLA MAGLIANA, 856	00148	ROMA	A.S.L. 4 ROMA D /CANILE SANITARIO	0	0							costa	10	1-99	1	66.504	33.5335	0	SUP_ARTIF
856	non rego	2010-06-30	0	0.649315	0-1,99	1	F	2	Jack Russel Terrier	razza	1	corto	3	2011-02-22	2	altri mesi	0	2011		3	2	1	1	1	RM	43	CANILE PONTE MARCONI (EX CINODROMO)	CANILE	PONTE MARCONI	VIA LUNGO TEVERE DANTE, 500	#N/A	ROMA	A.S.L. 3 ROMA C	0	0	6,4-8,2	6,4	8,2	7.3	<=10	1	interno	12	1-99	1	85.9641	0	0	SUP_ARTIF
857	11013372	2003-01-01	0	8.14795	7-	4	M	1	Pit bull	razza	1	corto	3	2011-02-22	2	altri mesi	0	2011	1	3	2	1	1	1		43	CANILE PONTE MARCONI (EX CINODROMO)	CANILE	#N/A	VIA LUNGO TEVERE DANTE, 500	00146	ROMA	#N/A	1	3	43-53	43	53	48	>=45	4	interno	12	1-99	1	85.9641	0	0	SUP_ARTIF
858	11011553	2004-06-16	1	6.67123	5-6,99	3	M	1	Meticcio	meticcio	0			2011-02-15	2	altri mesi	0	2011		3	1	1	1	1	RM	43	CANILE PONTE MARCONI (EX CINODROMO)	CANILE	CANILE EX CINODROMO	VIA LUNGO TEVERE DANTE, 500	00146	ROMA	A.S.L. 3 ROMA C	0	0							interno	12	1-99	1	85.9641	0	0	SUP_ARTIF
859	11011561	2002-01-01	1	9.12877	7-	4	F	2	Meticcio	meticcio	0			2011-02-15	2	altri mesi	0	2011		3	2	1	1	1	RM	43	CANILE PONTE MARCONI (EX CINODROMO)	CANILE	CANILE EX CINODROMO	VIA LUNGO TEVERE DANTE, 500	00146	ROMA	A.S.L. 3 ROMA C	0	0							interno	12	1-99	1	85.9641	0	0	SUP_ARTIF
860	11011558	1996-01-01	1	15.1342	7-	4	M	1	Meticcio	meticcio	0			2011-02-15	2	altri mesi	0	2011		3	2	1	1	1	RM	43	CANILE PONTE MARCONI (EX CINODROMO)	CANILE	CANILE EX CINODROMO	VIA LUNGO TEVERE DANTE, 500	00146	ROMA	A.S.L. 3 ROMA C	1	3							interno	12	1-99	1	85.9641	0	0	SUP_ARTIF
861	11014604	2007-01-01	0	4.14521	2-4,99	2	F	2	Meticcio	meticcio	0			2011-02-22	2	altri mesi	0	2011		1	3	1	1	1	LT	57	CLINICA VETERINARIA PACIFICO	CANILE	CLINICA VETERINARIA PACIFICO	VIA FONTANA MURATA, 8	04013	SERMONETA	A.S.L. 11 LATINA - LATINA AREA A e C	1	2							costa	13	1-99	1	28.9697	71.1391	0	SUP_AGRI
862	13009234	2012-07-20	0	0.569863	0-1,99	1	F	2	Meticcio	meticcio	0			2013-02-13	2	altri mesi	0	2013		3	3	1	1	2	LT	57	CLINICA VETERINARIA PACIFICO	CANILE	CLINICA VETERINARIA PACIFICO	VIA FONTANA MURATA, 8	04013	SERMONETA	A.S.L. 11 LATINA - LATINA AREA A e C	0	0							costa	13	1-99	1	28.9697	71.1391	0	SUP_AGRI
863	13009234	2012-07-20	0	0.569863	0-1,99	1	F	2	Meticcio	meticcio	0			2013-02-13	2	altri mesi	0	2013		3	3	1	1	2	LT	57	CLINICA VETERINARIA PACIFICO	CANILE	CLINICA VETERINARIA PACIFICO	VIA FONTANA MURATA, 8	04013	SERMONETA	A.S.L. 11 LATINA - LATINA AREA A e C	0	0							costa	13	1-99	1	28.9697	71.1391	0	SUP_AGRI
864	12009356	2011-04-10	0	0.846575	0-1,99	1	M	1	Meticcio	meticcio	0			2012-02-13	2	altri mesi	0	2012		3	3	1	1	2	LT	57	CLINICA VETERINARIA PACIFICO	CANILE	CLINICA VETERINARIA PACIFICO	VIA FONTANA MURATA, 8	04013	SERMONETA	A.S.L. 11 LATINA - LATINA AREA A e C	0	0							costa	13	1-99	1	28.9697	71.1391	0	SUP_AGRI
865	12007305	2010-09-07	0	1.40548	0-1,99	1	M	1	Meticcio	meticcio	0			2012-02-02	2	altri mesi	0	2012		3	2	1	1	2	LT	57	CLINICA VETERINARIA PACIFICO	CANILE	CLINICA VETERINARIA PACIFICO	VIA FONTANA MURATA, 8	04013	SERMONETA	A.S.L. 11 LATINA - LATINA AREA A e C	0	0							costa	13	1-99	1	28.9697	71.1391	0	SUP_AGRI
866	12009356	2010-02-02	0	2.03014	2-4,99	2	F	2	Meticcio	meticcio	0			2012-02-13	2	altri mesi	0	2012		3	3	1	1	2	LT	57	CLINICA VETERINARIA PACIFICO	CANILE	CLINICA VETERINARIA PACIFICO	VIA FONTANA MURATA, 8	04013	SERMONETA	A.S.L. 11 LATINA - LATINA AREA A e C	0	0							costa	13	1-99	1	28.9697	71.1391	0	SUP_AGRI
867	12008442	2006-01-01	0	6.10959	5-6,99	3	F	2	Meticcio	meticcio	0			2012-02-09	2	altri mesi	0	2012		3	3	1	1	2	LT	57	CLINICA VETERINARIA PACIFICO	CANILE	CLINICA VETERINARIA PACIFICO	VIA FONTANA MURATA, 8	04013	SERMONETA	A.S.L. 11 LATINA - LATINA AREA A e C	0	0							costa	13	1-99	1	28.9697	71.1391	0	SUP_AGRI
868	13012861	2011-05-25	0	1.76712	0-1,99	1	F	2	Epagneul breton	razza	1	medio	2	2013-02-28	2	altri mesi	0	2013		3	3	1	1	2	LT	64	COOP.AGR.GALILEO GALILEI CANILE	CANILE	011LT699	VIA BASSIANESE, 15	04100	LATINA	A.S.L. 11 LATINA - LATINA AREA A e C	0	0	12-15	12	15	13.5	11-25	2	costa	15	1-99	1	53.7701	46.3372	0	SUP_ARTIF
869	14014224	2013-01-04	0	1.12329	0-1,99	1	M	1	Setter Inglese	razza	1	lungo	1	2014-02-18	2	altri mesi	0	2014	2	3	3	1	1	2	LT	64	COOP.AGR.GALILEO GALILEI CANILE	CANILE	011LT699	VIA BASSIANESE, 15	04100	LATINA	A.S.L. 11 LATINA - LATINA AREA A e C	0	0	25-30	25	30	27.5	26-44	3	costa	15	1-99	1	53.7701	46.3372	0	SUP_ARTIF
870	12008179	2010-12-14	0	1.15068	0-1,99	1	M	1	Setter Inglese	razza	1	lungo	1	2012-02-07	2	altri mesi	0	2012		3	3	1	1	2	LT	64	COOP.AGR.GALILEO GALILEI CANILE	CANILE	011LT699	VIA BASSIANESE, 15	04100	LATINA	A.S.L. 11 LATINA - LATINA AREA A e C	0	0	25-30	25	30	27.5	26-44	3	costa	15	1-99	1	53.7701	46.3372	0	SUP_ARTIF
871	13001133	2011-01-01	0	2.13425	2-4,99	2	F	2	Pastore Tedesco	razza	1			2013-02-18	2	altri mesi	0	2013	1	1	2	1	1	2	LT	7	ASSOCIAZIONE AMICI DEL CANE (oggi Canile Municipale di Latina)	CANILE	ASSOCIAZIONE AMICI DEL CANE	VIA CONGIUNTE DESTRE - LOC. CHIESUOLA	#N/A	LATINA	A.S.L. 11 LATINA - LATINA AREA A e C	0	0	34-43	34	43	38.5	26-44	3	costa	15	1-99	1	0.0864493	100.014	0	SUP_AGRI
872	14012163	2010-06-08	0	3.66849	2-4,99	2	F	2	Pastore Tedesco	razza	1			2014-02-06	2	altri mesi	0	2014		3	2	1	1	2	LT	7	ASSOCIAZIONE AMICI DEL CANE (oggi Canile Municipale di Latina)	CANILE	ASSOCIAZIONE AMICI DEL CANE	VIA CONGIUNTE DESTRE - LOC. CHIESUOLA	04100	LATINA	A.S.L. 11 LATINA - LATINA AREA A e C	0	0	34-43	34	43	38.5	26-44	3	costa	15	1-99	1	0.0864493	100.014	0	SUP_AGRI
873	12023261	2007-11-12	0	4.2274	2-4,99	2	F	2	Rottweiler	razza	1	corto	3	2012-02-02	2	altri mesi	0	2012		3	2	1	1	2	LT	64	COOP.AGR.GALILEO GALILEI CANILE	CANILE	011LT699	VIA BASSIANESE, 15	#N/A	LATINA	A.S.L. 11 LATINA - LATINA AREA A e C	0	0	41-50	41	50	45.5	>=45	4	costa	15	1-99	1	53.7701	46.3372	0	SUP_ARTIF
874	12023621	2004-01-01	0	8.09315	7-	4	F	2	Rottweiler	razza	1	corto	3	2012-02-02	2	altri mesi	0	2012		3	2	1	1	2	LT	64	COOP.AGR.GALILEO GALILEI CANILE	CANILE	011LT699	VIA BASSIANESE, 15	04100	LATINA	A.S.L. 11 LATINA - LATINA AREA A e C	0	0	41-50	41	50	45.5	>=45	4	costa	15	1-99	1	53.7701	46.3372	0	SUP_ARTIF
875	14010920	2013-01-07	0	1.07397	0-1,99	1	M	1	Pit bull	razza	1	corto	3	2014-02-03	2	altri mesi	0	2014		3	2	1	1	2	LT	7	ASSOCIAZIONE AMICI DEL CANE (oggi Canile Municipale di Latina)	CANILE	ASSOCIAZIONE AMICI DEL CANE	VIA CONGIUNTE DESTRE - LOC. CHIESUOLA	04100	LATINA	A.S.L. 11 LATINA - LATINA AREA A e C	0	0	43-53	43	53	48	>=45	4	costa	15	1-99	1	0.0864493	100.014	0	SUP_AGRI
876	13001133	2009-01-01	0	4.13425	2-4,99	2	M	1	Pit bull	razza	1	corto	3	2013-02-18	2	altri mesi	0	2013		3	2	1	1	2	LT	7	ASSOCIAZIONE AMICI DEL CANE (oggi Canile Municipale di Latina)	CANILE	ASSOCIAZIONE AMICI DEL CANE	VIA CONGIUNTE DESTRE - LOC. CHIESUOLA	#N/A	LATINA	A.S.L. 11 LATINA - LATINA AREA A e C	0	0	43-53	43	53	48	>=45	4	costa	15	1-99	1	0.0864493	100.014	0	SUP_AGRI
877	13008474	2012-07-20	0	0.545205	0-1,99	1	F	2	Meticcio	meticcio	0			2013-02-04	2	altri mesi	0	2013		3	2	1	1	2	LT	7	ASSOCIAZIONE AMICI DEL CANE (oggi Canile Municipale di Latina)	CANILE	ASSOCIAZIONE AMICI DEL CANE	VIA CONGIUNTE DESTRE - LOC. CHIESUOLA	04100	LATINA	A.S.L. 11 LATINA - LATINA AREA A e C	0	0							costa	15	1-99	1	0.0864493	100.014	0	SUP_AGRI
878	13001226	2012-07-21	0	0.6	0-1,99	1	F	2	Meticcio	meticcio	0			2013-02-25	2	altri mesi	0	2013		3	2	1	1	2	LT	7	ASSOCIAZIONE AMICI DEL CANE (oggi Canile Municipale di Latina)	CANILE	ASSOCIAZIONE AMICI DEL CANE	VIA CONGIUNTE DESTRE - LOC. CHIESUOLA	#N/A	LATINA	A.S.L. 11 LATINA - LATINA AREA A e C	0	0							costa	15	1-99	1	0.0864493	100.014	0	SUP_AGRI
879	13008476	2012-05-30	0	0.693151	0-1,99	1	F	2	Meticcio	meticcio	0			2013-02-07	2	altri mesi	0	2013		3	2	1	1	2	LT	7	ASSOCIAZIONE AMICI DEL CANE (oggi Canile Municipale di Latina)	CANILE	ASSOCIAZIONE AMICI DEL CANE	VIA CONGIUNTE DESTRE - LOC. CHIESUOLA	04100	LATINA	A.S.L. 11 LATINA - LATINA AREA A e C	0	0							costa	15	1-99	1	0.0864493	100.014	0	SUP_AGRI
880	13008476	2012-05-30	0	0.693151	0-1,99	1	F	2	Meticcio	meticcio	0			2013-02-07	2	altri mesi	0	2013		3	2	1	1	2	LT	7	ASSOCIAZIONE AMICI DEL CANE (oggi Canile Municipale di Latina)	CANILE	ASSOCIAZIONE AMICI DEL CANE	VIA CONGIUNTE DESTRE - LOC. CHIESUOLA	04100	LATINA	A.S.L. 11 LATINA - LATINA AREA A e C	0	0							costa	15	1-99	1	0.0864493	100.014	0	SUP_AGRI
881	13008659	2012-05-25	0	0.706849	0-1,99	1	F	2	Meticcio	meticcio	0			2013-02-07	2	altri mesi	0	2013		3	2	1	1	2	LT	7	ASSOCIAZIONE AMICI DEL CANE (oggi Canile Municipale di Latina)	CANILE	ASSOCIAZIONE AMICI DEL CANE	VIA CONGIUNTE DESTRE - LOC. CHIESUOLA	04100	LATINA	A.S.L. 11 LATINA - LATINA AREA A e C	0	0							costa	15	1-99	1	0.0864493	100.014	0	SUP_AGRI
882	14012163	2013-05-05	0	0.758904	0-1,99	1	F	2	Meticcio	meticcio	0			2014-02-06	2	altri mesi	0	2014		3	2	1	1	2	LT	7	ASSOCIAZIONE AMICI DEL CANE (oggi Canile Municipale di Latina)	CANILE	ASSOCIAZIONE AMICI DEL CANE	VIA CONGIUNTE DESTRE - LOC. CHIESUOLA	04100	LATINA	A.S.L. 11 LATINA - LATINA AREA A e C	0	0							costa	15	1-99	1	0.0864493	100.014	0	SUP_AGRI
883	13008476	2012-04-15	0	0.816438	0-1,99	1	F	2	Meticcio	meticcio	0			2013-02-07	2	altri mesi	0	2013		3	2	1	1	2	LT	7	ASSOCIAZIONE AMICI DEL CANE (oggi Canile Municipale di Latina)	CANILE	ASSOCIAZIONE AMICI DEL CANE	VIA CONGIUNTE DESTRE - LOC. CHIESUOLA	04100	LATINA	A.S.L. 11 LATINA - LATINA AREA A e C	0	0							costa	15	1-99	1	0.0864493	100.014	0	SUP_AGRI
884	13001226	2012-04-15	0	0.865753	0-1,99	1	F	2	Meticcio	meticcio	0			2013-02-25	2	altri mesi	0	2013		3	2	1	1	2	LT	7	ASSOCIAZIONE AMICI DEL CANE (oggi Canile Municipale di Latina)	CANILE	ASSOCIAZIONE AMICI DEL CANE	VIA CONGIUNTE DESTRE - LOC. CHIESUOLA	#N/A	LATINA	A.S.L. 11 LATINA - LATINA AREA A e C	0	0							costa	15	1-99	1	0.0864493	100.014	0	SUP_AGRI
885	14017906	2013-01-19	0	1.06027	0-1,99	1	F	2	Meticcio	meticcio	0			2014-02-10	2	altri mesi	0	2014		3	2	1	1	2	LT	7	ASSOCIAZIONE AMICI DEL CANE (oggi Canile Municipale di Latina)	CANILE	ASSOCIAZIONE AMICI DEL CANE	VIA CONGIUNTE DESTRE - LOC. CHIESUOLA	04100	LATINA	A.S.L. 11 LATINA - LATINA AREA A e C	0	0							costa	15	1-99	1	0.0864493	100.014	0	SUP_AGRI
886	13008475	2011-11-27	0	1.2	0-1,99	1	F	2	Meticcio	meticcio	0			2013-02-07	2	altri mesi	0	2013		3	2	1	1	2	LT	7	ASSOCIAZIONE AMICI DEL CANE (oggi Canile Municipale di Latina)	CANILE	ASSOCIAZIONE AMICI DEL CANE	VIA CONGIUNTE DESTRE - LOC. CHIESUOLA	04100	LATINA	A.S.L. 11 LATINA - LATINA AREA A e C	0	0							costa	15	1-99	1	0.0864493	100.014	0	SUP_AGRI
887	13009571	2011-11-20	0	1.23562	0-1,99	1	F	2	Meticcio	meticcio	0			2013-02-13	2	altri mesi	0	2013		3	2	1	1	2	LT	7	ASSOCIAZIONE AMICI DEL CANE (oggi Canile Municipale di Latina)	CANILE	ASSOCIAZIONE AMICI DEL CANE	VIA CONGIUNTE DESTRE - LOC. CHIESUOLA	04100	LATINA	A.S.L. 11 LATINA - LATINA AREA A e C	0	0							costa	15	1-99	1	0.0864493	100.014	0	SUP_AGRI
888	13008474	2011-10-08	0	1.32877	0-1,99	1	F	2	Meticcio	meticcio	0			2013-02-04	2	altri mesi	0	2013		3	2	1	1	2	LT	7	ASSOCIAZIONE AMICI DEL CANE (oggi Canile Municipale di Latina)	CANILE	ASSOCIAZIONE AMICI DEL CANE	VIA CONGIUNTE DESTRE - LOC. CHIESUOLA	04100	LATINA	A.S.L. 11 LATINA - LATINA AREA A e C	0	0							costa	15	1-99	1	0.0864493	100.014	0	SUP_AGRI
889	13008660	2011-08-09	0	1.51233	0-1,99	1	F	2	Meticcio	meticcio	0			2013-02-11	2	altri mesi	0	2013	1	3	2	1	1	2	LT	7	ASSOCIAZIONE AMICI DEL CANE (oggi Canile Municipale di Latina)	CANILE	ASSOCIAZIONE AMICI DEL CANE	VIA CONGIUNTE DESTRE - LOC. CHIESUOLA	04100	LATINA	A.S.L. 11 LATINA - LATINA AREA A e C	0	0							costa	15	1-99	1	0.0864493	100.014	0	SUP_AGRI
890	13001226	2011-08-10	0	1.54795	0-1,99	1	M	1	Meticcio	meticcio	0			2013-02-25	2	altri mesi	0	2013		3	2	1	1	2	LT	7	ASSOCIAZIONE AMICI DEL CANE (oggi Canile Municipale di Latina)	CANILE	ASSOCIAZIONE AMICI DEL CANE	VIA CONGIUNTE DESTRE - LOC. CHIESUOLA	#N/A	LATINA	A.S.L. 11 LATINA - LATINA AREA A e C	0	0							costa	15	1-99	1	0.0864493	100.014	0	SUP_AGRI
891	13001344	2011-08-09	0	1.5589	0-1,99	1	F	2	Meticcio	meticcio	0			2013-02-28	2	altri mesi	0	2013		3	2	1	1	2	LT	7	ASSOCIAZIONE AMICI DEL CANE (oggi Canile Municipale di Latina)	CANILE	ASSOCIAZIONE AMICI DEL CANE	VIA CONGIUNTE DESTRE - LOC. CHIESUOLA	#N/A	LATINA	A.S.L. 11 LATINA - LATINA AREA A e C	0	0							costa	15	1-99	1	0.0864493	100.014	0	SUP_AGRI
892	14012163	2012-06-15	0	1.64658	0-1,99	1	F	2	Meticcio	meticcio	0			2014-02-06	2	altri mesi	0	2014		3	2	1	1	2	LT	7	ASSOCIAZIONE AMICI DEL CANE (oggi Canile Municipale di Latina)	CANILE	ASSOCIAZIONE AMICI DEL CANE	VIA CONGIUNTE DESTRE - LOC. CHIESUOLA	04100	LATINA	A.S.L. 11 LATINA - LATINA AREA A e C	0	0							costa	15	1-99	1	0.0864493	100.014	0	SUP_AGRI
893	13009571	2011-06-10	0	1.68219	0-1,99	1	F	2	Meticcio	meticcio	0			2013-02-13	2	altri mesi	0	2013		3	2	1	1	2	LT	7	ASSOCIAZIONE AMICI DEL CANE (oggi Canile Municipale di Latina)	CANILE	ASSOCIAZIONE AMICI DEL CANE	VIA CONGIUNTE DESTRE - LOC. CHIESUOLA	04100	LATINA	A.S.L. 11 LATINA - LATINA AREA A e C	0	0							costa	15	1-99	1	0.0864493	100.014	0	SUP_AGRI
894	13009571	2011-05-12	0	1.76164	0-1,99	1	F	2	Meticcio	meticcio	0			2013-02-13	2	altri mesi	0	2013		3	2	1	1	2	LT	7	ASSOCIAZIONE AMICI DEL CANE (oggi Canile Municipale di Latina)	CANILE	ASSOCIAZIONE AMICI DEL CANE	VIA CONGIUNTE DESTRE - LOC. CHIESUOLA	04100	LATINA	A.S.L. 11 LATINA - LATINA AREA A e C	0	0							costa	15	1-99	1	0.0864493	100.014	0	SUP_AGRI
895	14012163	2012-01-17	0	2.05753	2-4,99	2	F	2	Meticcio	meticcio	0			2014-02-06	2	altri mesi	0	2014		3	2	1	1	2	LT	7	ASSOCIAZIONE AMICI DEL CANE (oggi Canile Municipale di Latina)	CANILE	ASSOCIAZIONE AMICI DEL CANE	VIA CONGIUNTE DESTRE - LOC. CHIESUOLA	04100	LATINA	A.S.L. 11 LATINA - LATINA AREA A e C	0	0							costa	15	1-99	1	0.0864493	100.014	0	SUP_AGRI
896	14017966	2011-01-21	0	3.08493	2-4,99	2	F	2	Meticcio	meticcio	0			2014-02-20	2	altri mesi	0	2014		3	2	1	1	2	LT	7	ASSOCIAZIONE AMICI DEL CANE (oggi Canile Municipale di Latina)	CANILE	ASSOCIAZIONE AMICI DEL CANE	VIA CONGIUNTE DESTRE - LOC. CHIESUOLA	04100	LATINA	A.S.L. 11 LATINA - LATINA AREA A e C	0	0							costa	15	1-99	1	0.0864493	100.014	0	SUP_AGRI
897	14017966	2011-01-17	0	3.09589	2-4,99	2	F	2	Meticcio	meticcio	0			2014-02-20	2	altri mesi	0	2014		3	2	1	1	2	LT	7	ASSOCIAZIONE AMICI DEL CANE (oggi Canile Municipale di Latina)	CANILE	ASSOCIAZIONE AMICI DEL CANE	VIA CONGIUNTE DESTRE - LOC. CHIESUOLA	04100	LATINA	A.S.L. 11 LATINA - LATINA AREA A e C	0	0							costa	15	1-99	1	0.0864493	100.014	0	SUP_AGRI
898	13001133	2009-12-26	0	3.15068	2-4,99	2	M	1	Meticcio	meticcio	0			2013-02-18	2	altri mesi	0	2013		3	2	1	1	2	LT	7	ASSOCIAZIONE AMICI DEL CANE (oggi Canile Municipale di Latina)	CANILE	ASSOCIAZIONE AMICI DEL CANE	VIA CONGIUNTE DESTRE - LOC. CHIESUOLA	#N/A	LATINA	A.S.L. 11 LATINA - LATINA AREA A e C	0	0							costa	15	1-99	1	0.0864493	100.014	0	SUP_AGRI
899	13001226	2008-03-15	0	4.95342	2-4,99	2	M	1	Meticcio	meticcio	0			2013-02-25	2	altri mesi	0	2013		3	2	1	1	2	LT	7	ASSOCIAZIONE AMICI DEL CANE (oggi Canile Municipale di Latina)	CANILE	ASSOCIAZIONE AMICI DEL CANE	VIA CONGIUNTE DESTRE - LOC. CHIESUOLA	#N/A	LATINA	A.S.L. 11 LATINA - LATINA AREA A e C	0	0							costa	15	1-99	1	0.0864493	100.014	0	SUP_AGRI
900	12010036	2007-02-03	0	5.03836	5-6,99	3	F	2	Meticcio	meticcio	0			2012-02-16	2	altri mesi	0	2012		3	1	1	1	1	LT	7	ASSOCIAZIONE AMICI DEL CANE (oggi Canile Municipale di Latina)	CANILE	ASSOCIAZIONE AMICI DEL CANE	VIA CONGIUNTE DESTRE - LOC. CHIESUOLA	04100	LATINA	A.S.L. 11 LATINA - LATINA AREA A e C	0	0							costa	15	1-99	1	0.0864493	100.014	0	SUP_AGRI
901	14010859	2009-01-15	0	5.05479	5-6,99	3	F	2	Meticcio	meticcio	0			2014-02-03	2	altri mesi	0	2014		3	2	1	1	2	LT	7	ASSOCIAZIONE AMICI DEL CANE (oggi Canile Municipale di Latina)	CANILE	ASSOCIAZIONE AMICI DEL CANE	VIA CONGIUNTE DESTRE - LOC. CHIESUOLA	04100	LATINA	A.S.L. 11 LATINA - LATINA AREA A e C	0	0							costa	15	1-99	1	0.0864493	100.014	0	SUP_AGRI
902	14017906	2009-01-19	0	5.06301	5-6,99	3	F	2	Meticcio	meticcio	0			2014-02-10	2	altri mesi	0	2014		3	2	1	1	2	LT	7	ASSOCIAZIONE AMICI DEL CANE (oggi Canile Municipale di Latina)	CANILE	ASSOCIAZIONE AMICI DEL CANE	VIA CONGIUNTE DESTRE - LOC. CHIESUOLA	04100	LATINA	A.S.L. 11 LATINA - LATINA AREA A e C	0	0							costa	15	1-99	1	0.0864493	100.014	0	SUP_AGRI
903	13001133	2008-01-12	1	5.10685	5-6,99	3	M	1	Meticcio	meticcio	0			2013-02-18	2	altri mesi	0	2013		3	2	1	1	2	LT	7	ASSOCIAZIONE AMICI DEL CANE (oggi Canile Municipale di Latina)	CANILE	ASSOCIAZIONE AMICI DEL CANE	VIA CONGIUNTE DESTRE - LOC. CHIESUOLA	#N/A	LATINA	A.S.L. 11 LATINA - LATINA AREA A e C	0	0							costa	15	1-99	1	0.0864493	100.014	0	SUP_AGRI
904	12010037	2006-01-01	1	6.12055	5-6,99	3	M	1	Meticcio	meticcio	0			2012-02-13	2	altri mesi	0	2012		3	2	1	1	1	LT	7	ASSOCIAZIONE AMICI DEL CANE (oggi Canile Municipale di Latina)	CANILE	ASSOCIAZIONE AMICI DEL CANE	VIA CONGIUNTE DESTRE - LOC. CHIESUOLA	04100	LATINA	A.S.L. 11 LATINA - LATINA AREA A e C	1	4							costa	15	1-99	1	0.0864493	100.014	0	SUP_AGRI
905	12010036	1998-01-01	1	14.1342	7-	4	M	1	Meticcio	meticcio	0			2012-02-16	2	altri mesi	0	2012		3	2	1	1	1	LT	7	ASSOCIAZIONE AMICI DEL CANE (oggi Canile Municipale di Latina)	CANILE	ASSOCIAZIONE AMICI DEL CANE	VIA CONGIUNTE DESTRE - LOC. CHIESUOLA	04100	LATINA	A.S.L. 11 LATINA - LATINA AREA A e C	0	0							costa	15	1-99	1	0.0864493	100.014	0	SUP_AGRI
906	14013818	2013-05-25	0	0.734247	0-1,99	1	M	1	Meticcio	meticcio	0			2014-02-17	2	altri mesi	0	2014		3	2	1	1	2	LT	64	COOP.AGR.GALILEO GALILEI CANILE	CANILE	011LT699	VIA BASSIANESE, 15	04100	LATINA	A.S.L. 11 LATINA - LATINA AREA A e C	0	0							costa	15	1-99	1	53.7701	46.3372	0	SUP_ARTIF
907	14013818	2013-05-09	0	0.778082	0-1,99	1	F	2	Meticcio	meticcio	0			2014-02-17	2	altri mesi	0	2014		3	2	1	1	2	LT	64	COOP.AGR.GALILEO GALILEI CANILE	CANILE	011LT699	VIA BASSIANESE, 15	04100	LATINA	A.S.L. 11 LATINA - LATINA AREA A e C	0	0							costa	15	1-99	1	53.7701	46.3372	0	SUP_ARTIF
908	12008179	2011-02-15	0	0.978082	0-1,99	1	M	1	Meticcio	meticcio	0			2012-02-07	2	altri mesi	0	2012		3	3	1	1	2	LT	64	COOP.AGR.GALILEO GALILEI CANILE	CANILE	011LT699	VIA BASSIANESE, 15	04100	LATINA	A.S.L. 11 LATINA - LATINA AREA A e C	0	0							costa	15	1-99	1	53.7701	46.3372	0	SUP_ARTIF
909	12008179	2011-02-15	0	0.978082	0-1,99	1	M	1	Meticcio	meticcio	0			2012-02-07	2	altri mesi	0	2012		3	3	1	1	2	LT	64	COOP.AGR.GALILEO GALILEI CANILE	CANILE	011LT699	VIA BASSIANESE, 15	04100	LATINA	A.S.L. 11 LATINA - LATINA AREA A e C	0	0							costa	15	1-99	1	53.7701	46.3372	0	SUP_ARTIF
910	12011865	2011-01-04	0	1.13973	0-1,99	1	M	1	Meticcio	meticcio	0			2012-02-24	2	altri mesi	0	2012		3	2	1	1	2	LT	64	COOP.AGR.GALILEO GALILEI CANILE	CANILE	011LT699	VIA BASSIANESE, 15	04100	LATINA	A.S.L. 11 LATINA - LATINA AREA A e C	0	0							costa	15	1-99	1	53.7701	46.3372	0	SUP_ARTIF
911	14010106	2012-11-30	0	1.18082	0-1,99	1	M	1	Meticcio	meticcio	0			2014-02-04	2	altri mesi	0	2014		3	3	1	1	2	LT	64	COOP.AGR.GALILEO GALILEI CANILE	CANILE	011LT699	VIA BASSIANESE, 15	04100	LATINA	A.S.L. 11 LATINA - LATINA AREA A e C	0	0							costa	15	1-99	1	53.7701	46.3372	0	SUP_ARTIF
912	14014224	2012-08-24	0	1.48767	0-1,99	1	F	2	Meticcio	meticcio	0			2014-02-18	2	altri mesi	0	2014		3	3	1	1	2	LT	64	COOP.AGR.GALILEO GALILEI CANILE	CANILE	011LT699	VIA BASSIANESE, 15	04100	LATINA	A.S.L. 11 LATINA - LATINA AREA A e C	0	0							costa	15	1-99	1	53.7701	46.3372	0	SUP_ARTIF
913	12011865	2010-07-12	0	1.62192	0-1,99	1	M	1	Meticcio	meticcio	0			2012-02-24	2	altri mesi	0	2012		3	2	1	1	2	LT	64	COOP.AGR.GALILEO GALILEI CANILE	CANILE	011LT699	VIA BASSIANESE, 15	04100	LATINA	A.S.L. 11 LATINA - LATINA AREA A e C	0	0							costa	15	1-99	1	53.7701	46.3372	0	SUP_ARTIF
914	12009656	2010-01-01	0	2.12329	2-4,99	2	M	1	Meticcio	meticcio	0			2012-02-15	2	altri mesi	0	2012		3	3	1	1	2	LT	64	COOP.AGR.GALILEO GALILEI CANILE	CANILE	011LT699	VIA BASSIANESE, 15	04100	LATINA	A.S.L. 11 LATINA - LATINA AREA A e C	0	0							costa	15	1-99	1	53.7701	46.3372	0	SUP_ARTIF
915	12011865	2009-09-15	0	2.44384	2-4,99	2	M	1	Meticcio	meticcio	0			2012-02-24	2	altri mesi	0	2012		3	2	1	1	2	LT	64	COOP.AGR.GALILEO GALILEI CANILE	CANILE	011LT699	VIA BASSIANESE, 15	04100	LATINA	A.S.L. 11 LATINA - LATINA AREA A e C	0	0							costa	15	1-99	1	53.7701	46.3372	0	SUP_ARTIF
916	13012862	2010-09-08	0	2.47397	2-4,99	2	M	1	Meticcio	meticcio	0			2013-02-27	2	altri mesi	0	2013		3	3	1	1	2	LT	64	COOP.AGR.GALILEO GALILEI CANILE	CANILE	011LT699	VIA BASSIANESE, 15	04100	LATINA	A.S.L. 11 LATINA - LATINA AREA A e C	0	0							costa	15	1-99	1	53.7701	46.3372	0	SUP_ARTIF
917	13012861	2010-08-24	0	2.51781	2-4,99	2	M	1	Meticcio	meticcio	0			2013-02-28	2	altri mesi	0	2013		3	3	1	1	2	LT	64	COOP.AGR.GALILEO GALILEI CANILE	CANILE	011LT699	VIA BASSIANESE, 15	04100	LATINA	A.S.L. 11 LATINA - LATINA AREA A e C	1	5							costa	15	1-99	1	53.7701	46.3372	0	SUP_ARTIF
918	13012862	2010-02-08	1	3.05479	2-4,99	2	F	2	Meticcio	meticcio	0			2013-02-27	2	altri mesi	0	2013		3	3	1	1	2	LT	64	COOP.AGR.GALILEO GALILEI CANILE	CANILE	011LT699	VIA BASSIANESE, 15	04100	LATINA	A.S.L. 11 LATINA - LATINA AREA A e C	0	0							costa	15	1-99	1	53.7701	46.3372	0	SUP_ARTIF
919	14014224	2011-01-10	0	3.10959	2-4,99	2	F	2	Meticcio	meticcio	0			2014-02-18	2	altri mesi	0	2014		3	2	1	1	2	LT	64	COOP.AGR.GALILEO GALILEI CANILE	CANILE	011LT699	VIA BASSIANESE, 15	04100	LATINA	A.S.L. 11 LATINA - LATINA AREA A e C	0	0							costa	15	1-99	1	53.7701	46.3372	0	SUP_ARTIF
920	12008179	2008-09-25	0	3.36986	2-4,99	2	M	1	Meticcio	meticcio	0			2012-02-07	2	altri mesi	0	2012		3	3	1	1	2	LT	64	COOP.AGR.GALILEO GALILEI CANILE	CANILE	011LT699	VIA BASSIANESE, 15	04100	LATINA	A.S.L. 11 LATINA - LATINA AREA A e C	0	0							costa	15	1-99	1	53.7701	46.3372	0	SUP_ARTIF
921	12009359	2008-06-01	0	3.70685	2-4,99	2	F	2	Meticcio	meticcio	0			2012-02-14	2	altri mesi	0	2012		3	3	1	1	2	LT	64	COOP.AGR.GALILEO GALILEI CANILE	CANILE	011LT699	VIA BASSIANESE, 15	04100	LATINA	A.S.L. 11 LATINA - LATINA AREA A e C	0	0							costa	15	1-99	1	53.7701	46.3372	0	SUP_ARTIF
922	12009358	2007-10-10	0	4.35068	2-4,99	2	F	2	Meticcio	meticcio	0			2012-02-14	2	altri mesi	0	2012		3	3	1	1	2	LT	64	COOP.AGR.GALILEO GALILEI CANILE	CANILE	011LT699	VIA BASSIANESE, 15	04100	LATINA	A.S.L. 11 LATINA - LATINA AREA A e C	0	0							costa	15	1-99	1	53.7701	46.3372	0	SUP_ARTIF
923	13010217	2004-10-08	0	8.36164	7-	4	M	1	Meticcio	meticcio	0			2013-02-15	2	altri mesi	0	2013		3	3	1	1	2	LT	64	COOP.AGR.GALILEO GALILEI CANILE	CANILE	011LT699	VIA BASSIANESE, 15	04100	LATINA	A.S.L. 11 LATINA - LATINA AREA A e C	0	0							costa	15	1-99	1	53.7701	46.3372	0	SUP_ARTIF
924	11010695	2004-08-01	0	6.52329	5-6,99	3	F	2	Pastore Tedesco	razza	1			2011-02-07	2	altri mesi	0	2011	1	3	1	1	1	2	RM	75	UFFICIO DIRITTI ANIMALI COMUNE DI ROMA	CANILE	UFFICIO DIRITTI ANIMALI COMUNE DI ROMA	VIA ALDROVANDI, 12	00197	ROMA	A.S.L. 5 ROMA E	0	0	34-43	34	43	38.5	26-44	3	interno	50	1-99	1	100.048	0	0	SUP_ARTIF
925	11010684	2001-12-12	0	9.16164	7-	4	F	2	Rottweiler	razza	1	corto	3	2011-02-07	2	altri mesi	0	2011	1	3	1	1	1	2	RM	75	UFFICIO DIRITTI ANIMALI COMUNE DI ROMA	CANILE	UFFICIO DIRITTI ANIMALI COMUNE DI ROMA	VIA ALDROVANDI, 12	00197	ROMA	A.S.L. 5 ROMA E	0	0	41-50	41	50	45.5	>=45	4	interno	50	1-99	1	100.048	0	0	SUP_ARTIF
926	11014450	2006-11-12	0	4.27945	2-4,99	2	F	2	Pit bull	razza	1	corto	3	2011-02-21	2	altri mesi	0	2011		3	1	1	1	2	RM	75	UFFICIO DIRITTI ANIMALI COMUNE DI ROMA	CANILE	UFFICIO DIRITTI ANIMALI COMUNE DI ROMA	VIA ALDROVANDI, 12	00197	ROMA	A.S.L. 5 ROMA E	0	0	43-53	43	53	48	>=45	4	interno	50	1-99	1	100.048	0	0	SUP_ARTIF
927	11011882	2004-01-01	0	7.11781	7-	4	F	2	Pit bull	razza	1	corto	3	2011-02-11	2	altri mesi	0	2011		3	1	1	1	2	RM	75	UFFICIO DIRITTI ANIMALI COMUNE DI ROMA	CANILE	UFFICIO DIRITTI ANIMALI COMUNE DI ROMA	VIA ALDROVANDI, 12	00197	ROMA	A.S.L. 5 ROMA E	0	0	43-53	43	53	48	>=45	4	interno	50	1-99	1	100.048	0	0	SUP_ARTIF
928	11010682	2002-01-01	0	9.10685	7-	4	F	2	Pit bull	razza	1	corto	3	2011-02-07	2	altri mesi	0	2011	1	3	1	1	1	2	RM	75	UFFICIO DIRITTI ANIMALI COMUNE DI ROMA	CANILE	UFFICIO DIRITTI ANIMALI COMUNE DI ROMA	VIA ALDROVANDI, 12	00197	ROMA	A.S.L. 5 ROMA E	0	0	43-53	43	53	48	>=45	4	interno	50	1-99	1	100.048	0	0	SUP_ARTIF
929	11015603	2009-02-26	0	2.00548	2-4,99	2	M	1	Meticcio	meticcio	0			2011-02-28	2	altri mesi	0	2011		1	1	1	1	1	RM	75	UFFICIO DIRITTI ANIMALI COMUNE DI ROMA	CANILE	UFFICIO DIRITTI ANIMALI COMUNE DI ROMA	VIA ALDROVANDI, 12	00197	ROMA	A.S.L. 5 ROMA E	0	0							interno	50	1-99	1	100.048	0	0	SUP_ARTIF
930	11011890	2008-07-01	0	2.61644	2-4,99	2	M	1	Meticcio	meticcio	0			2011-02-11	2	altri mesi	0	2011		3	1	1	1	2	RM	75	UFFICIO DIRITTI ANIMALI COMUNE DI ROMA	CANILE	UFFICIO DIRITTI ANIMALI COMUNE DI ROMA	VIA ALDROVANDI, 12	00197	ROMA	A.S.L. 5 ROMA E	0	0							interno	50	1-99	1	100.048	0	0	SUP_ARTIF
931	11010692	2007-01-01	0	4.10411	2-4,99	2	M	1	Meticcio	meticcio	0			2011-02-07	2	altri mesi	0	2011	1	3	1	1	1	2	RM	75	UFFICIO DIRITTI ANIMALI COMUNE DI ROMA	CANILE	UFFICIO DIRITTI ANIMALI COMUNE DI ROMA	VIA ALDROVANDI, 12	00197	ROMA	A.S.L. 5 ROMA E	0	0							interno	50	1-99	1	100.048	0	0	SUP_ARTIF
932	11009177	2004-12-12	0	6.15068	5-6,99	3	F	2	Meticcio	meticcio	0			2011-02-04	2	altri mesi	0	2011	1	3	1	1	1	2	RM	75	UFFICIO DIRITTI ANIMALI COMUNE DI ROMA	CANILE	UFFICIO DIRITTI ANIMALI COMUNE DI ROMA	VIA ALDROVANDI, 12	00197	ROMA	A.S.L. 5 ROMA E	0	0							interno	50	1-99	1	100.048	0	0	SUP_ARTIF
933	11009104	2004-09-09	0	6.40822	5-6,99	3	M	1	Meticcio	meticcio	0			2011-02-04	2	altri mesi	0	2011	1	3	1	1	1	2	RM	75	UFFICIO DIRITTI ANIMALI COMUNE DI ROMA	CANILE	UFFICIO DIRITTI ANIMALI COMUNE DI ROMA	VIA ALDROVANDI, 12	00197	ROMA	A.S.L. 5 ROMA E	0	0							interno	50	1-99	1	100.048	0	0	SUP_ARTIF
934	11009176	2004-09-01	0	6.43014	5-6,99	3	F	2	Meticcio	meticcio	0			2011-02-04	2	altri mesi	0	2011	1	3	1	1	1	2	RM	75	UFFICIO DIRITTI ANIMALI COMUNE DI ROMA	CANILE	UFFICIO DIRITTI ANIMALI COMUNE DI ROMA	VIA ALDROVANDI, 12	00197	ROMA	A.S.L. 5 ROMA E	1	2							interno	50	1-99	1	100.048	0	0	SUP_ARTIF
935	11009178	2004-08-12	0	6.48493	5-6,99	3	F	2	Meticcio	meticcio	0			2011-02-04	2	altri mesi	0	2011	1	3	1	1	1	2	RM	75	UFFICIO DIRITTI ANIMALI COMUNE DI ROMA	CANILE	UFFICIO DIRITTI ANIMALI COMUNE DI ROMA	VIA ALDROVANDI, 12	00197	ROMA	A.S.L. 5 ROMA E	1	3							interno	50	1-99	1	100.048	0	0	SUP_ARTIF
936	11010686	2004-03-13	0	6.90959	5-6,99	3	F	2	Meticcio	meticcio	0			2011-02-07	2	altri mesi	0	2011	1	3	1	1	1	2	RM	75	UFFICIO DIRITTI ANIMALI COMUNE DI ROMA	CANILE	UFFICIO DIRITTI ANIMALI COMUNE DI ROMA	VIA ALDROVANDI, 12	00197	ROMA	A.S.L. 5 ROMA E	0	0							interno	50	1-99	1	100.048	0	0	SUP_ARTIF
937	11009179	2004-01-12	1	7.06849	7-	4	F	2	Meticcio	meticcio	0			2011-02-04	2	altri mesi	0	2011	1	3	1	1	1	2	RM	75	UFFICIO DIRITTI ANIMALI COMUNE DI ROMA	CANILE	UFFICIO DIRITTI ANIMALI COMUNE DI ROMA	VIA ALDROVANDI, 12	00197	ROMA	A.S.L. 5 ROMA E	0	0							interno	50	1-99	1	100.048	0	0	SUP_ARTIF
938	11011891	2004-01-01	0	7.11781	7-	4	M	1	Meticcio	meticcio	0			2011-02-11	2	altri mesi	0	2011		3	1	1	1	2	RM	75	UFFICIO DIRITTI ANIMALI COMUNE DI ROMA	CANILE	UFFICIO DIRITTI ANIMALI COMUNE DI ROMA	VIA ALDROVANDI, 12	00197	ROMA	A.S.L. 5 ROMA E	0	0							interno	50	1-99	1	100.048	0	0	SUP_ARTIF
939	11011883	2004-01-01	0	7.11781	7-	4	M	1	Meticcio	meticcio	0			2011-02-11	2	altri mesi	0	2011		3	1	1	1	2	RM	75	UFFICIO DIRITTI ANIMALI COMUNE DI ROMA	CANILE	UFFICIO DIRITTI ANIMALI COMUNE DI ROMA	VIA ALDROVANDI, 12	00197	ROMA	A.S.L. 5 ROMA E	1	1							interno	50	1-99	1	100.048	0	0	SUP_ARTIF
940	11014450	2004-01-04	0	7.13699	7-	4	F	2	Meticcio	meticcio	0			2011-02-21	2	altri mesi	0	2011		3	1	1	1	2	RM	75	UFFICIO DIRITTI ANIMALI COMUNE DI ROMA	CANILE	UFFICIO DIRITTI ANIMALI COMUNE DI ROMA	VIA ALDROVANDI, 12	00197	ROMA	A.S.L. 5 ROMA E	0	0							interno	50	1-99	1	100.048	0	0	SUP_ARTIF
941	11010680	2003-12-12	0	7.16164	7-	4	M	1	Meticcio	meticcio	0			2011-02-07	2	altri mesi	0	2011	1	3	1	1	1	2	RM	75	UFFICIO DIRITTI ANIMALI COMUNE DI ROMA	CANILE	UFFICIO DIRITTI ANIMALI COMUNE DI ROMA	VIA ALDROVANDI, 12	00197	ROMA	A.S.L. 5 ROMA E	0	0							interno	50	1-99	1	100.048	0	0	SUP_ARTIF
942	11010690	2003-12-12	0	7.16164	7-	4	M	1	Meticcio	meticcio	0			2011-02-07	2	altri mesi	0	2011	1	3	1	1	1	2	RM	75	UFFICIO DIRITTI ANIMALI COMUNE DI ROMA	CANILE	UFFICIO DIRITTI ANIMALI COMUNE DI ROMA	VIA ALDROVANDI, 12	00197	ROMA	A.S.L. 5 ROMA E	0	0							interno	50	1-99	1	100.048	0	0	SUP_ARTIF
943	11013820	2003-11-16	0	7.26301	7-	4	M	1	Meticcio	meticcio	0			2011-02-18	2	altri mesi	0	2011		3	1	1	1	2	RM	75	UFFICIO DIRITTI ANIMALI COMUNE DI ROMA	CANILE	UFFICIO DIRITTI ANIMALI COMUNE DI ROMA	VIA ALDROVANDI, 12	00197	ROMA	A.S.L. 5 ROMA E	0	0							interno	50	1-99	1	100.048	0	0	SUP_ARTIF
944	11010688	2003-05-10	0	7.75342	7-	4	M	1	Meticcio	meticcio	0			2011-02-07	2	altri mesi	0	2011	1	3	1	1	1	2	RM	75	UFFICIO DIRITTI ANIMALI COMUNE DI ROMA	CANILE	UFFICIO DIRITTI ANIMALI COMUNE DI ROMA	VIA ALDROVANDI, 12	00197	ROMA	A.S.L. 5 ROMA E	0	0							interno	50	1-99	1	100.048	0	0	SUP_ARTIF
945	11010689	2003-02-01	0	8.02192	7-	4	M	1	Meticcio	meticcio	0			2011-02-07	2	altri mesi	0	2011		3	1	1	1	2	RM	75	UFFICIO DIRITTI ANIMALI COMUNE DI ROMA	CANILE	HOTEL CANI E GATTI	VIA ALDROVANDI, 12	00197	ROMA	A.S.L. 5 ROMA E	0	0							interno	50	1-99	1	100.048	0	0	SUP_ARTIF
946	11010685	2002-05-13	0	8.74521	7-	4	M	1	Meticcio	meticcio	0			2011-02-07	2	altri mesi	0	2011	1	3	1	1	1	2	RM	75	UFFICIO DIRITTI ANIMALI COMUNE DI ROMA	CANILE	UFFICIO DIRITTI ANIMALI COMUNE DI ROMA	VIA ALDROVANDI, 12	00197	ROMA	A.S.L. 5 ROMA E	0	0							interno	50	1-99	1	100.048	0	0	SUP_ARTIF
947	11010693	2002-02-07	0	9.00548	7-	4	F	2	Meticcio	meticcio	0			2011-02-07	2	altri mesi	0	2011	1	3	1	1	1	2	RM	75	UFFICIO DIRITTI ANIMALI COMUNE DI ROMA	CANILE	UFFICIO DIRITTI ANIMALI COMUNE DI ROMA	VIA ALDROVANDI, 12	00197	ROMA	A.S.L. 5 ROMA E	0	0							interno	50	1-99	1	100.048	0	0	SUP_ARTIF
948	11010678	2000-12-12	0	10.1616	7-	4	M	1	Meticcio	meticcio	0			2011-02-07	2	altri mesi	0	2011	1	3	1	1	1	2	RM	75	UFFICIO DIRITTI ANIMALI COMUNE DI ROMA	CANILE	UFFICIO DIRITTI ANIMALI COMUNE DI ROMA	VIA ALDROVANDI, 12	00197	ROMA	A.S.L. 5 ROMA E	0	0							interno	50	1-99	1	100.048	0	0	SUP_ARTIF
949	11010687	2000-01-12	0	11.0795	7-	4	F	2	Meticcio	meticcio	0			2011-02-07	2	altri mesi	0	2011	1	3	1	1	1	2	RM	75	UFFICIO DIRITTI ANIMALI COMUNE DI ROMA	CANILE	HOTEL CANI E GATTI	VIA ALDROVANDI, 12	00197	ROMA	A.S.L. 5 ROMA E	0	0							interno	50	1-99	1	100.048	0	0	SUP_ARTIF
950	11010677	1999-12-12	0	11.1644	7-	4	F	2	Meticcio	meticcio	0			2011-02-07	2	altri mesi	0	2011	1	3	1	1	1	2	RM	75	UFFICIO DIRITTI ANIMALI COMUNE DI ROMA	CANILE	UFFICIO DIRITTI ANIMALI COMUNE DI ROMA	VIA ALDROVANDI, 12	00197	ROMA	A.S.L. 5 ROMA E	0	0							interno	50	1-99	1	100.048	0	0	SUP_ARTIF
951	11010683	1999-12-12	1	11.1644	7-	4	F	2	Meticcio	meticcio	0			2011-02-07	2	altri mesi	0	2011	1	3	1	1	1	1	RM	75	UFFICIO DIRITTI ANIMALI COMUNE DI ROMA	CANILE	UFFICIO DIRITTI ANIMALI COMUNE DI ROMA	VIA ALDROVANDI, 12	00197	ROMA	A.S.L. 5 ROMA E	0	0							interno	50	1-99	1	100.048	0	0	SUP_ARTIF
952	11014450	1999-02-18	0	12.0164	7-	4	M	1	Meticcio	meticcio	0			2011-02-21	2	altri mesi	0	2011		3	1	1	1	2	RM	75	UFFICIO DIRITTI ANIMALI COMUNE DI ROMA	CANILE	UFFICIO DIRITTI ANIMALI COMUNE DI ROMA	VIA ALDROVANDI, 12	00197	ROMA	A.S.L. 5 ROMA E	0	0							interno	50	1-99	1	100.048	0	0	SUP_ARTIF
953	11010679	1998-12-12	0	12.1644	7-	4	M	1	Meticcio	meticcio	0			2011-02-07	2	altri mesi	0	2011	1	3	1	1	1	2	RM	75	UFFICIO DIRITTI ANIMALI COMUNE DI ROMA	CANILE	UFFICIO DIRITTI ANIMALI COMUNE DI ROMA	VIA ALDROVANDI, 12	00197	ROMA	A.S.L. 5 ROMA E	0	0							interno	50	1-99	1	100.048	0	0	SUP_ARTIF
954	11014450	1998-06-22	1	12.6767	7-	4	M	1	Meticcio	meticcio	0			2011-02-21	2	altri mesi	0	2011		3	1	1	1	2	RM	75	UFFICIO DIRITTI ANIMALI COMUNE DI ROMA	CANILE	UFFICIO DIRITTI ANIMALI COMUNE DI ROMA	VIA ALDROVANDI, 12	00197	ROMA	A.S.L. 5 ROMA E	0	0							interno	50	1-99	1	100.048	0	0	SUP_ARTIF
955	11014452	1998-06-06	0	12.7233	7-	4	F	2	Meticcio	meticcio	0			2011-02-22	2	altri mesi	0	2011		3	1	1	1	2	RM	75	UFFICIO DIRITTI ANIMALI COMUNE DI ROMA	CANILE	UFFICIO DIRITTI ANIMALI COMUNE DI ROMA	VIA ALDROVANDI, 12	00197	ROMA	A.S.L. 5 ROMA E	0	0							interno	50	1-99	1	100.048	0	0	SUP_ARTIF
956	11010694	1997-05-01	0	13.7808	7-	4	M	1	Meticcio	meticcio	0			2011-02-07	2	altri mesi	0	2011	1	3	1	1	1	2	RM	75	UFFICIO DIRITTI ANIMALI COMUNE DI ROMA	CANILE	UFFICIO DIRITTI ANIMALI COMUNE DI ROMA	VIA ALDROVANDI, 12	00197	ROMA	A.S.L. 5 ROMA E	0	0							interno	50	1-99	1	100.048	0	0	SUP_ARTIF
957	11010056	2009-01-01	0	2.10685	2-4,99	2	M	1	Rottweiler	razza	1	corto	3	2011-02-09	2	altri mesi	0	2011		3	1	1	1	2	LT	41	CANILE PELLINI	CANILE	CANILE PELLINI	VIA TORRE DEL PADIGLIONE, 73	04011	APRILIA	A.S.L. 11 LATINA - APRILIA CISTERNA	1	2	41-50	41	50	45.5	>=45	4	costa	57	1-99	1	15.7375	84.3351	0	SUP_AGRI
958	13006806	2012-02-10	0	0.978082	0-1,99	1	M	1	Meticcio	meticcio	0			2013-02-01	2	altri mesi	0	2013	1	3	1	1	1	2	LT	41	CANILE PELLINI	CANILE	CANILE PELLINI	VIA TORRE DEL PADIGLIONE, 73	04011	APRILIA	A.S.L. 11 LATINA - APRILIA CISTERNA	0	0							costa	57	1-99	1	15.7375	84.3351	0	SUP_AGRI
959	non rego	2012-03-01	0	0.989041	0-1,99	1	M	1	Meticcio	meticcio	0			2013-02-25	2	altri mesi	0	2013	1	3	1	1	1	2	LT	41	CANILE PELLINI	CANILE	CANILE PELLINI	VIA TORRE DEL PADIGLIONE, 73	#N/A	APRILIA	A.S.L. 11 LATINA - APRILIA CISTERNA	0	0							costa	57	1-99	1	15.7375	84.3351	0	SUP_AGRI
960	13011922	2012-01-06	0	1.13973	0-1,99	1	F	2	Meticcio	meticcio	0			2013-02-25	2	altri mesi	0	2013	1	3	1	1	1	2	LT	41	CANILE PELLINI	CANILE	CANILE PELLINI	VIA TORRE DEL PADIGLIONE, 73	04011	APRILIA	A.S.L. 11 LATINA - APRILIA CISTERNA	0	0							costa	57	1-99	1	15.7375	84.3351	0	SUP_AGRI
961	13008165	2011-11-12	0	1.23836	0-1,99	1	F	2	Meticcio	meticcio	0			2013-02-06	2	altri mesi	0	2013	1	3	1	1	1	2	LT	41	CANILE PELLINI	CANILE	CANILE PELLINI	VIA TORRE DEL PADIGLIONE, 73	04011	APRILIA	A.S.L. 11 LATINA - APRILIA CISTERNA	0	0							costa	57	1-99	1	15.7375	84.3351	0	SUP_AGRI
962	13011922	2011-06-25	0	1.67397	0-1,99	1	F	2	Meticcio	meticcio	0			2013-02-25	2	altri mesi	0	2013	1	3	1	1	1	2	LT	41	CANILE PELLINI	CANILE	CANILE PELLINI	VIA TORRE DEL PADIGLIONE, 73	04011	APRILIA	A.S.L. 11 LATINA - APRILIA CISTERNA	0	0							costa	57	1-99	1	15.7375	84.3351	0	SUP_AGRI
963	13009133	2011-01-01	0	2.11781	2-4,99	2	M	1	Meticcio	meticcio	0			2013-02-12	2	altri mesi	0	2013	1	3	1	1	1	2	LT	41	CANILE PELLINI	CANILE	CANILE PELLINI	VIA TORRE DEL PADIGLIONE, 73	04011	APRILIA	A.S.L. 11 LATINA - APRILIA CISTERNA	0	0							costa	57	1-99	1	15.7375	84.3351	0	SUP_AGRI
964	13008165	2010-12-18	0	2.13973	2-4,99	2	F	2	Meticcio	meticcio	0			2013-02-06	2	altri mesi	0	2013	1	3	1	1	1	2	LT	41	CANILE PELLINI	CANILE	CANILE PELLINI	VIA TORRE DEL PADIGLIONE, 73	04011	APRILIA	A.S.L. 11 LATINA - APRILIA CISTERNA	0	0							costa	57	1-99	1	15.7375	84.3351	0	SUP_AGRI
965	13008165	2010-10-20	0	2.30137	2-4,99	2	F	2	Meticcio	meticcio	0			2013-02-06	2	altri mesi	0	2013	1	3	1	1	1	2	LT	41	CANILE PELLINI	CANILE	CANILE PELLINI	VIA TORRE DEL PADIGLIONE, 73	04011	APRILIA	A.S.L. 11 LATINA - APRILIA CISTERNA	0	0							costa	57	1-99	1	15.7375	84.3351	0	SUP_AGRI
966	13011922	2010-02-12	1	3.03836	2-4,99	2	M	1	Meticcio	meticcio	0			2013-02-25	2	altri mesi	0	2013	1	3	1	1	1	2	LT	41	CANILE PELLINI	CANILE	CANILE PELLINI	VIA TORRE DEL PADIGLIONE, 73	04011	APRILIA	A.S.L. 11 LATINA - APRILIA CISTERNA	0	0							costa	57	1-99	1	15.7375	84.3351	0	SUP_AGRI
967	13009133	2010-01-01	0	3.11781	2-4,99	2	M	1	Meticcio	meticcio	0			2013-02-12	2	altri mesi	0	2013	1	3	1	1	1	2	LT	41	CANILE PELLINI	CANILE	CANILE PELLINI	VIA TORRE DEL PADIGLIONE, 73	04011	APRILIA	A.S.L. 11 LATINA - APRILIA CISTERNA	0	0							costa	57	1-99	1	15.7375	84.3351	0	SUP_AGRI
968	assente-	2010-01-01	0	4.09315	2-4,99	2	F	2	Meticcio	meticcio	0			2014-02-03	2	altri mesi	0	2014	1	3	1	1	1	2	LT	41	CANILE PELLINI	CANILE	CANILE PELLINI	VIA TORRE DEL PADIGLIONE, 73	#N/A	APRILIA	A.S.L. 11 LATINA - APRILIA CISTERNA	0	0							costa	57	1-99	1	15.7375	84.3351	0	SUP_AGRI
969	13008165	2009-01-01	0	4.10137	2-4,99	2	F	2	Meticcio	meticcio	0			2013-02-06	2	altri mesi	0	2013	1	3	1	1	1	2	LT	41	CANILE PELLINI	CANILE	CANILE PELLINI	VIA TORRE DEL PADIGLIONE, 73	04011	APRILIA	A.S.L. 11 LATINA - APRILIA CISTERNA	0	0							costa	57	1-99	1	15.7375	84.3351	0	SUP_AGRI
970	13006804	2008-01-01	0	5.09041	5-6,99	3	M	1	Meticcio	meticcio	0			2013-02-01	2	altri mesi	0	2013	1	3	1	1	1	2	LT	41	CANILE PELLINI	CANILE	CANILE PELLINI	VIA TORRE DEL PADIGLIONE, 73	04011	APRILIA	A.S.L. 11 LATINA - APRILIA CISTERNA	1	1							costa	57	1-99	1	15.7375	84.3351	0	SUP_AGRI
971	13009133	2008-01-01	0	5.12055	5-6,99	3	M	1	Meticcio	meticcio	0			2013-02-12	2	altri mesi	0	2013	1	3	1	1	1	2	LT	41	CANILE PELLINI	CANILE	CANILE PELLINI	VIA TORRE DEL PADIGLIONE, 73	04011	APRILIA	A.S.L. 11 LATINA - APRILIA CISTERNA	0	0							costa	57	1-99	1	15.7375	84.3351	0	SUP_AGRI
972	assente-	2008-02-01	0	6.01096	5-6,99	3	M	1	Meticcio	meticcio	0			2014-02-03	2	altri mesi	0	2014	1	3	1	1	1	2	LT	41	CANILE PELLINI	CANILE	CANILE PELLINI	VIA TORRE DEL PADIGLIONE, 73	#N/A	APRILIA	A.S.L. 11 LATINA - APRILIA CISTERNA	0	0							costa	57	1-99	1	15.7375	84.3351	0	SUP_AGRI
973	13006805	2006-01-01	0	7.09041	7-	4	M	1	Meticcio	meticcio	0			2013-02-01	2	altri mesi	0	2013	1	3	1	1	1	2	LT	41	CANILE PELLINI	CANILE	CANILE PELLINI	VIA TORRE DEL PADIGLIONE, 73	04011	APRILIA	A.S.L. 11 LATINA - APRILIA CISTERNA	1	4							costa	57	1-99	1	15.7375	84.3351	0	SUP_AGRI
974	11010057	2004-01-01	0	7.11233	7-	4	M	1	Meticcio	meticcio	0			2011-02-09	2	altri mesi	0	2011		3	1	1	1	2	LT	41	CANILE PELLINI	CANILE	CANILE PELLINI	VIA TORRE DEL PADIGLIONE, 73	04011	APRILIA	A.S.L. 11 LATINA - APRILIA CISTERNA	0	0							costa	57	1-99	1	15.7375	84.3351	0	SUP_AGRI
975	11010058	2004-01-01	0	7.11233	7-	4	F	2	Meticcio	meticcio	0			2011-02-09	2	altri mesi	0	2011		3	1	1	1	2	LT	41	CANILE PELLINI	CANILE	CANILE PELLINI	VIA TORRE DEL PADIGLIONE, 73	04011	APRILIA	A.S.L. 11 LATINA - APRILIA CISTERNA	0	0							costa	57	1-99	1	15.7375	84.3351	0	SUP_AGRI
976	13006803	2004-05-01	0	8.76164	7-	4	M	1	Meticcio	meticcio	0			2013-02-01	2	altri mesi	0	2013	1	3	1	1	1	2	LT	41	CANILE PELLINI	CANILE	CANILE PELLINI	VIA TORRE DEL PADIGLIONE, 73	04011	APRILIA	A.S.L. 11 LATINA - APRILIA CISTERNA	0	0							costa	57	1-99	1	15.7375	84.3351	0	SUP_AGRI
977	13011392	2012-06-01	0	0.726027	0-1,99	1	F	2	Pastore Maremmano Abruzzese	razza	1	lungo	1	2013-02-21	2	altri mesi	0	2013		1	2	1	1	2	RM	37	CANILE MUNICIPALE DI CIVITAVECCHIA	CANILE	CANILE COMUNALE DI CIVITAVECCHIA	VIA DELLE MOLACCE LO. PONTON DI ROCCA	00053	CIVITAVECCHIA	A.S.L. 6 ROMA F - CIVITAVECCHIA	0	0	30-45	30	45	37.5	26-44	3	costa	63	1-99	1	0	99.9736	0	SUP_AGRI
978	14015846	2013-09-01	0	0.482192	0-1,99	1	F	2	Meticcio	meticcio	0			2014-02-24	2	altri mesi	0	2014	3	1	2	1	1	1	RM	37	CANILE MUNICIPALE DI CIVITAVECCHIA	CANILE	CANILE COMUNALE DI CIVITAVECCHIA	VIA DELLE MOLACCE LO. PONTON DI ROCCA	00053	CIVITAVECCHIA	A.S.L. 6 ROMA F - CIVITAVECCHIA	0	0							costa	63	1-99	1	0	99.9736	0	SUP_AGRI
979	14015846	2013-09-01	0	0.482192	0-1,99	1	F	2	Meticcio	meticcio	0			2014-02-24	2	altri mesi	0	2014		1	2	1	1	2	RM	37	CANILE MUNICIPALE DI CIVITAVECCHIA	CANILE	CANILE COMUNALE DI CIVITAVECCHIA	VIA DELLE MOLACCE LO. PONTON DI ROCCA	00053	CIVITAVECCHIA	A.S.L. 6 ROMA F - CIVITAVECCHIA	0	0							costa	63	1-99	1	0	99.9736	0	SUP_AGRI
980	14015846	2013-01-01	0	1.14795	0-1,99	1	F	2	Meticcio	meticcio	0			2014-02-24	2	altri mesi	0	2014	3	1	2	1	1	2	RM	37	CANILE MUNICIPALE DI CIVITAVECCHIA	CANILE	CANILE COMUNALE DI CIVITAVECCHIA	VIA DELLE MOLACCE LO. PONTON DI ROCCA	00053	CIVITAVECCHIA	A.S.L. 6 ROMA F - CIVITAVECCHIA	0	0							costa	63	1-99	1	0	99.9736	0	SUP_AGRI
981	14012747	2009-01-01	0	5.12055	5-6,99	3	F	2	Meticcio	meticcio	0			2014-02-13	2	altri mesi	0	2014		1	2	1	1	2		37	CANILE MUNICIPALE DI CIVITAVECCHIA	CANILE	#N/A	VIA DELLE MOLACCE LO. PONTON DI ROCCA	00053	CIVITAVECCHIA	#N/A	1	3							costa	63	1-99	1	0	99.9736	0	SUP_AGRI
982	14012743	2013-09-01	0	0.452055	0-1,99	1	F	2	Meticcio	meticcio	0			2014-02-13	2	altri mesi	0	2014		3	2	1	1	2	RM	37	CANILE MUNICIPALE DI CIVITAVECCHIA	CANILE	O10601	VIA DELLE MOLACCE LO. PONTON DI ROCCA	00053	CIVITAVECCHIA	A.S.L. 6 ROMA F - CIVITAVECCHIA	0	0							costa	63	1-99	1	0	99.9736	0	SUP_AGRI
983	14017960	2013-03-08	0	0.967123	0-1,99	1	F	2	Pastore Maremmano Abruzzese	razza	1	lungo	1	2014-02-24	2	altri mesi	0	2014		3	3	1	1	2	LT	26	CANILE DI APRILIA	CANILE	COMUNE DI APRILIA	VIA DELLE SALZARE	04011	APRILIA	A.S.L. 11 LATINA - APRILIA CISTERNA	0	0	30-45	30	45	37.5	26-44	3	costa	65	1-99	1	0	100.058	0	SUP_AGRI
984	14017909	2012-08-10	0	1.53425	0-1,99	1	F	2	Meticcio	meticcio	0			2014-02-21	2	altri mesi	0	2014		3	3	1	1	2	LT	26	CANILE DI APRILIA	CANILE	COMUNE DI APRILIA	VIA DELLE SALZARE	04011	APRILIA	A.S.L. 11 LATINA - APRILIA CISTERNA	0	0							costa	65	1-99	1	0	100.058	0	SUP_AGRI
985	13009205	2003-01-01	0	10.1233	7-	4	F	2	Meticcio	meticcio	0			2013-02-12	2	altri mesi	0	2013		3	3	1	1	2	RM	50	CANILE RIFUGIO LAZZARIA	CANILE	CANILE RIFUGIO LAZZARIA	LOC. LAZZARIA	00049	VELLETRI	A.S.L. 8 ROMA H - U.O. ANAGRAFE CANINA IG. URBANA	0	0							costa	70	1-99	1	0	100.076	0	SUP_AGRI
986	14016872	2009-01-01	0	5.15616	5-6,99	3	M	1	Shar Pei	razza	1	corto	3	2014-02-26	2	altri mesi	0	2014	1	3	3	1	1	2	LT	31	CANILE DOG'S VILLAGE (VAL srl)	CANILE	CANILE DOG'S VILLAGE (VAL srl)	Contrada Ottaviano, Via S. Agostino	04024	GAETA	A.S.L. 11 LATINA - FORMIA GAETA	0	0	16-20	16	20	18	11-25	2	costa	73	1-99	1	20.8069	63.2167	16.1754	SUP_AGRI
987	13010818	2007-12-01	0	5.2137	5-6,99	3	F	2	Setter Inglese	razza	1	lungo	1	2013-02-15	2	altri mesi	0	2013	1	3	2	1	1	2	LT	31	CANILE DOG'S VILLAGE (VAL srl)	CANILE	CANILE DOG'S VILLAGE (VAL srl)	Contrada Ottaviano, Via S. Agostino	04024	GAETA	A.S.L. 11 LATINA - FORMIA GAETA	0	0	25-30	25	30	27.5	26-44	3	costa	73	1-99	1	20.8069	63.2167	16.1754	SUP_AGRI
988	13008914	2008-01-24	0	5.04658	5-6,99	3	F	2	Pastore Tedesco	razza	1			2013-02-08	2	altri mesi	0	2013	1	3	2	1	1	2	LT	31	CANILE DOG'S VILLAGE (VAL srl)	CANILE	CANILE DOG'S VILLAGE (VAL srl)	Contrada Ottaviano, Via S. Agostino	04024	GAETA	A.S.L. 11 LATINA - FORMIA GAETA	0	0	34-43	34	43	38.5	26-44	3	costa	73	1-99	1	20.8069	63.2167	16.1754	SUP_AGRI
989	13008121	2012-02-17	0	0.958904	0-1,99	1	F	2	Meticcio	meticcio	0			2013-02-01	2	altri mesi	0	2013	1	3	2	1	1	2	LT	31	CANILE DOG'S VILLAGE (VAL srl)	CANILE	CANILE DOG'S VILLAGE (VAL srl)	Contrada Ottaviano, Via S. Agostino	04024	GAETA	A.S.L. 11 LATINA - FORMIA GAETA	0	0							costa	73	1-99	1	20.8069	63.2167	16.1754	SUP_AGRI
990	14013819	2013-01-14	0	1.07945	0-1,99	1	F	2	Meticcio	meticcio	0			2014-02-12	2	altri mesi	0	2014	1	3	2	1	1	2	LT	31	CANILE DOG'S VILLAGE (VAL srl)	CANILE	CANILE DOG'S VILLAGE (VAL srl)	Contrada Ottaviano, Via S. Agostino	04024	GAETA	A.S.L. 11 LATINA - FORMIA GAETA	0	0							costa	73	1-99	1	20.8069	63.2167	16.1754	SUP_AGRI
991	13008914	2011-07-01	0	1.61918	0-1,99	1	F	2	Meticcio	meticcio	0			2013-02-11	2	altri mesi	0	2013	1	3	2	1	1	2	LT	31	CANILE DOG'S VILLAGE (VAL srl)	CANILE	SOCIETA' COOPERATIVA SOCIALE ARTEINSIEME	Contrada Ottaviano, Via S. Agostino	04024	GAETA	A.S.L. 11 LATINA - FORMIA GAETA	0	0							costa	73	1-99	1	20.8069	63.2167	16.1754	SUP_AGRI
992	13008914	2011-01-01	0	2.10685	2-4,99	2	F	2	Meticcio	meticcio	0			2013-02-08	2	altri mesi	0	2013	1	3	2	1	1	2	LT	31	CANILE DOG'S VILLAGE (VAL srl)	CANILE	CANILE DOG'S VILLAGE (VAL srl)	Contrada Ottaviano, Via S. Agostino	04024	GAETA	A.S.L. 11 LATINA - FORMIA GAETA	0	0							costa	73	1-99	1	20.8069	63.2167	16.1754	SUP_AGRI
993	14013819	2012-01-01	0	2.11781	2-4,99	2	F	2	Meticcio	meticcio	0			2014-02-12	2	altri mesi	0	2014	1	3	2	1	1	2	LT	31	CANILE DOG'S VILLAGE (VAL srl)	CANILE	CANILE DOG'S VILLAGE (VAL srl)	Contrada Ottaviano, Via S. Agostino	04024	GAETA	A.S.L. 11 LATINA - FORMIA GAETA	0	0							costa	73	1-99	1	20.8069	63.2167	16.1754	SUP_AGRI
994	14015957	2012-01-01	0	2.13699	2-4,99	2	M	1	Meticcio	meticcio	0			2014-02-19	2	altri mesi	0	2014	1	3	2	1	1	2	LT	31	CANILE DOG'S VILLAGE (VAL srl)	CANILE	CANILE DOG'S VILLAGE (VAL srl)	Contrada Ottaviano, Via S. Agostino	04024	GAETA	A.S.L. 11 LATINA - FORMIA GAETA	0	0							costa	73	1-99	1	20.8069	63.2167	16.1754	SUP_AGRI
995	14010637	2011-12-14	0	2.14795	2-4,99	2	M	1	Meticcio	meticcio	0			2014-02-05	2	altri mesi	0	2014	1	3	2	1	1	2	LT	31	CANILE DOG'S VILLAGE (VAL srl)	CANILE	CANILE DOG'S VILLAGE (VAL srl)	Contrada Ottaviano, Via S. Agostino	04024	GAETA	A.S.L. 11 LATINA - FORMIA GAETA	1	5							costa	73	1-99	1	20.8069	63.2167	16.1754	SUP_AGRI
996	13008121	2010-01-19	0	3.03836	2-4,99	2	F	2	Meticcio	meticcio	0			2013-02-01	2	altri mesi	0	2013	1	3	2	1	1	2	LT	31	CANILE DOG'S VILLAGE (VAL srl)	CANILE	CANILE DOG'S VILLAGE (VAL srl)	Contrada Ottaviano, Via S. Agostino	04024	GAETA	A.S.L. 11 LATINA - FORMIA GAETA	0	0							costa	73	1-99	1	20.8069	63.2167	16.1754	SUP_AGRI
997	12008842	2011-01-01	0	1.10685	0-1,99	1	M	1	Rottweiler	razza	1	corto	3	2012-02-09	2	altri mesi	0	2012		3	3	1	1	2	RM	16	CANILE ALBA DOG (EX TRE QUERCE)	CANILE	PENSIONE PER CANI ALBA DOG SRL	VIA DELLE MONACHELLE VECCHIA, 47	00040	POMEZIA	A.S.L. 8 ROMA H - U.O. ANAGRAFE CANINA IG. URBANA	0	0	41-50	41	50	45.5	>=45	4	costa	110	100-499	2	30.1405	69.9138	0	SUP_AGRI
998	13010781	2004-02-01	0	9.05753	7-	4	F	2	Meticcio	meticcio	0			2013-02-19	2	altri mesi	0	2013		3	3	1	1	2	RM	16	CANILE ALBA DOG (EX TRE QUERCE)	CANILE	PENSIONE PER CANI ALBA DOG SRL	VIA DELLE MONACHELLE VECCHIA, 47	00040	POMEZIA	A.S.L. 8 ROMA H - U.O. ANAGRAFE CANINA IG. URBANA	0	0							costa	110	100-499	2	30.1405	69.9138	0	SUP_AGRI
999	13012233	2003-06-01	0	9.74521	7-	4	M	1	Meticcio	meticcio	0			2013-02-25	2	altri mesi	0	2013		3	3	1	1	2	RM	16	CANILE ALBA DOG (EX TRE QUERCE)	CANILE	PENSIONE PER CANI ALBA DOG SRL	VIA DELLE MONACHELLE VECCHIA, 47	00040	POMEZIA	A.S.L. 8 ROMA H - U.O. ANAGRAFE CANINA IG. URBANA	0	0							costa	110	100-499	2	30.1405	69.9138	0	SUP_AGRI
1000	13010779	2002-06-01	0	10.7288	7-	4	F	2	Meticcio	meticcio	0			2013-02-19	2	altri mesi	0	2013		3	3	1	1	2	RM	16	CANILE ALBA DOG (EX TRE QUERCE)	CANILE	PENSIONE PER CANI ALBA DOG SRL	VIA DELLE MONACHELLE VECCHIA, 47	00040	POMEZIA	A.S.L. 8 ROMA H - U.O. ANAGRAFE CANINA IG. URBANA	0	0							costa	110	100-499	2	30.1405	69.9138	0	SUP_AGRI
1001	assente-	2011-01-01	0	3.15342	2-4,99	2	F	2	Pinscher	razza	1	corto	3	2014-02-25	2	altri mesi	0	2014	1	1	2	1	1	1	FR	19	CANILE COMUNALE DI CEPRANO	CANILE	COMUNE DI CEPRANO	via Vado Cardillo, Ceprano (Loc. Selvapiana)	#N/A	CEPRANO	A.S.L. FROSINONE	0	0	11-16	11	16	13.5	11-25	2	interno	111	100-499	2	0	34.6174	65.5654	SUP_BOSC
1002	assente-	2014-01-21	0	0.0958904	0-1,99	1	F	2	Meticcio	meticcio	0			2014-02-25	2	altri mesi	0	2014	1	1	2	1	1	1	FR	19	CANILE COMUNALE DI CEPRANO	CANILE	COMUNE DI CEPRANO	via Vado Cardillo, Ceprano (Loc. Selvapiana)	#N/A	CEPRANO	A.S.L. FROSINONE	0	0							interno	111	100-499	2	0	34.6174	65.5654	SUP_BOSC
1003	14013237	2013-08-01	0	0.531507	0-1,99	1	F	2	Meticcio	meticcio	0			2014-02-11	2	altri mesi	0	2014	1	1	2	1	1	1	FR	19	CANILE COMUNALE DI CEPRANO	CANILE	060056	via Vado Cardillo, Ceprano (Loc. Selvapiana)	03037	PONTECORVO	A.S.L. FROSINONE	0	0							interno	111	100-499	2	0	34.6174	65.5654	SUP_BOSC
1004	assente-	2013-05-09	0	0.805479	0-1,99	1	F	2	Meticcio	meticcio	0			2014-02-27	2	altri mesi	0	2014	1	1	2	1	1	1	FR	19	CANILE COMUNALE DI CEPRANO	CANILE	COMUNE DI CEPRANO	via Vado Cardillo, Ceprano (Loc. Selvapiana)	#N/A	CEPRANO	A.S.L. FROSINONE	0	0							interno	111	100-499	2	0	34.6174	65.5654	SUP_BOSC
1005	13009982	2012-02-14	0	0.99726	0-1,99	1	M	1	Meticcio	meticcio	0			2013-02-12	2	altri mesi	0	2013	1	1	3	1	1	2	FR	19	CANILE COMUNALE DI CEPRANO	CANILE	COMUNE DI CEPRANO	via Vado Cardillo, Ceprano (Loc. Selvapiana)	03024	CEPRANO	A.S.L. FROSINONE	0	0							interno	111	100-499	2	0	34.6174	65.5654	SUP_BOSC
1006	assente-	2013-01-01	0	1.13699	0-1,99	1	F	2	Meticcio	meticcio	0			2014-02-20	2	altri mesi	0	2014	1	1	2	1	1	2	FR	19	CANILE COMUNALE DI CEPRANO	CANILE	COMUNE DI CEPRANO	via Vado Cardillo, Ceprano (Loc. Selvapiana)	#N/A	CEPRANO	A.S.L. FROSINONE	0	0							interno	111	100-499	2	0	34.6174	65.5654	SUP_BOSC
1007	assente-	2011-01-01	0	3.15342	2-4,99	2	F	2	Meticcio	meticcio	0			2014-02-25	2	altri mesi	0	2014	1	1	2	1	1	1	FR	19	CANILE COMUNALE DI CEPRANO	CANILE	COMUNE DI CEPRANO	via Vado Cardillo, Ceprano (Loc. Selvapiana)	#N/A	CEPRANO	A.S.L. FROSINONE	0	0							interno	111	100-499	2	0	34.6174	65.5654	SUP_BOSC
1008	14013237	2010-01-01	0	4.11507	2-4,99	2	F	2	Meticcio	meticcio	0			2014-02-11	2	altri mesi	0	2014	1	1	2	1	1	2	FR	19	CANILE COMUNALE DI CEPRANO	CANILE	060056	via Vado Cardillo, Ceprano (Loc. Selvapiana)	03037	PONTECORVO	A.S.L. FROSINONE	0	0							interno	111	100-499	2	0	34.6174	65.5654	SUP_BOSC
1009	assente-	2009-01-01	0	5.15342	5-6,99	3	F	2	Meticcio	meticcio	0			2014-02-25	2	altri mesi	0	2014	1	1	2	1	1	1	FR	19	CANILE COMUNALE DI CEPRANO	CANILE	COMUNE DI CEPRANO	via Vado Cardillo, Ceprano (Loc. Selvapiana)	#N/A	CEPRANO	A.S.L. FROSINONE	0	0							interno	111	100-499	2	0	34.6174	65.5654	SUP_BOSC
1010	12012295	2010-01-01	0	4.10685	2-4,99	2	F	2	Pointer inglese	razza	1	corto	3	2014-02-08	2	altri mesi	0	2014		3	2	1	1	2	FR	72	MULTISERVIZI PALATTA SOC. COOP. SOCIALE (ex Hotel Dog)	CANILE	MULTISERVIZI PALATTA SOC. COOP. SOCIALE	VIA GAETA, 392	#N/A	CECCANO	A.S.L. FROSINONE	0	0	20-30	20	30	25	11-25	2	interno	124	100-499	2	33.6631	62.6346	3.86691	SUP_AGRI
1011	12010262	2009-06-01	0	2.70685	2-4,99	2	M	1	Meticcio	meticcio	0			2012-02-14	2	altri mesi	0	2012		2	2	1	1	2	FR	72	MULTISERVIZI PALATTA SOC. COOP. SOCIALE (ex Hotel Dog)	CANILE	MULTISERVIZI PALATTA SOC. COOP. SOCIALE	VIA GAETA, 392	03023	CECCANO	A.S.L. FROSINONE	0	0							interno	124	100-499	2	33.6631	62.6346	3.86691	SUP_AGRI
1012	13008144	2012-09-07	0	0.419178	0-1,99	1	F	2	Meticcio	meticcio	0			2013-02-07	2	altri mesi	0	2013		3	2	1	1	2	FR	72	MULTISERVIZI PALATTA SOC. COOP. SOCIALE (ex Hotel Dog)	CANILE	MULTISERVIZI PALATTA SOC. COOP. SOCIALE	VIA GAETA, 392	03023	CECCANO	A.S.L. FROSINONE	0	0							interno	124	100-499	2	33.6631	62.6346	3.86691	SUP_AGRI
1013	13012578	2012-09-24	0	0.424658	0-1,99	1	M	1	Meticcio	meticcio	0			2013-02-26	2	altri mesi	0	2013		3	2	1	1	2	FR	72	MULTISERVIZI PALATTA SOC. COOP. SOCIALE (ex Hotel Dog)	CANILE	MULTISERVIZI PALATTA SOC. COOP. SOCIALE	VIA GAETA, 392	03023	CECCANO	A.S.L. FROSINONE	0	0							interno	124	100-499	2	33.6631	62.6346	3.86691	SUP_AGRI
1014	13008002	2012-08-15	0	0.476712	0-1,99	1	F	2	Meticcio	meticcio	0			2013-02-05	2	altri mesi	0	2013		3	2	1	1	2	FR	72	MULTISERVIZI PALATTA SOC. COOP. SOCIALE (ex Hotel Dog)	CANILE	MULTISERVIZI PALATTA SOC. COOP. SOCIALE	VIA GAETA, 392	03023	CECCANO	A.S.L. FROSINONE	0	0							interno	124	100-499	2	33.6631	62.6346	3.86691	SUP_AGRI
1015	13008002	2012-06-15	0	0.646575	0-1,99	1	M	1	Meticcio	meticcio	0			2013-02-06	2	altri mesi	0	2013		3	3	1	1	1	FR	72	MULTISERVIZI PALATTA SOC. COOP. SOCIALE (ex Hotel Dog)	CANILE	MULTISERVIZI PALATTA SOC. COOP. SOCIALE	VIA GAETA, 392	03023	CECCANO	A.S.L. FROSINONE	0	0							interno	124	100-499	2	33.6631	62.6346	3.86691	SUP_AGRI
1016	13010258	2012-06-15	0	0.673973	0-1,99	1	F	2	Meticcio	meticcio	0			2013-02-16	2	altri mesi	0	2013		3	2	1	1	2	FR	72	MULTISERVIZI PALATTA SOC. COOP. SOCIALE (ex Hotel Dog)	CANILE	MULTISERVIZI PALATTA SOC. COOP. SOCIALE	VIA GAETA, 392	03023	CECCANO	A.S.L. FROSINONE	0	0							interno	124	100-499	2	33.6631	62.6346	3.86691	SUP_AGRI
1017	14012295	2013-06-01	0	0.690411	0-1,99	1	F	2	Meticcio	meticcio	0			2014-02-08	2	altri mesi	0	2014		3	2	1	1	2	FR	72	MULTISERVIZI PALATTA SOC. COOP. SOCIALE (ex Hotel Dog)	CANILE	MULTISERVIZI PALATTA SOC. COOP. SOCIALE	VIA GAETA, 392	03023	CECCANO	A.S.L. FROSINONE	0	0							interno	124	100-499	2	33.6631	62.6346	3.86691	SUP_AGRI
1018	13010258	2012-06-01	0	0.712329	0-1,99	1	F	2	Meticcio	meticcio	0			2013-02-16	2	altri mesi	0	2013		3	2	1	1	2	FR	72	MULTISERVIZI PALATTA SOC. COOP. SOCIALE (ex Hotel Dog)	CANILE	MULTISERVIZI PALATTA SOC. COOP. SOCIALE	VIA GAETA, 392	03023	CECCANO	A.S.L. FROSINONE	0	0							interno	124	100-499	2	33.6631	62.6346	3.86691	SUP_AGRI
1019	13008002	2012-03-01	0	0.934247	0-1,99	1	F	2	Meticcio	meticcio	0			2013-02-05	2	altri mesi	0	2013		3	2	1	1	2	FR	72	MULTISERVIZI PALATTA SOC. COOP. SOCIALE (ex Hotel Dog)	CANILE	MULTISERVIZI PALATTA SOC. COOP. SOCIALE	VIA GAETA, 392	03023	CECCANO	A.S.L. FROSINONE	0	0							interno	124	100-499	2	33.6631	62.6346	3.86691	SUP_AGRI
1020	13007020	2012-01-01	0	1.08767	0-1,99	1	M	1	Meticcio	meticcio	0			2013-02-01	2	altri mesi	0	2013		3	2	1	1	2	FR	72	MULTISERVIZI PALATTA SOC. COOP. SOCIALE (ex Hotel Dog)	CANILE	MULTISERVIZI PALATTA SOC. COOP. SOCIALE	VIA GAETA, 392	03023	CECCANO	A.S.L. FROSINONE	0	0							interno	124	100-499	2	33.6631	62.6346	3.86691	SUP_AGRI
1021	13008002	2012-01-01	0	1.10137	0-1,99	1	M	1	Meticcio	meticcio	0			2013-02-06	2	altri mesi	0	2013		3	2	1	1	2	FR	72	MULTISERVIZI PALATTA SOC. COOP. SOCIALE (ex Hotel Dog)	CANILE	MULTISERVIZI PALATTA SOC. COOP. SOCIALE	VIA GAETA, 392	03023	CECCANO	A.S.L. FROSINONE	0	0							interno	124	100-499	2	33.6631	62.6346	3.86691	SUP_AGRI
1022	13012578	2012-01-01	0	1.15616	0-1,99	1	M	1	Meticcio	meticcio	0			2013-02-26	2	altri mesi	0	2013		3	2	1	1	2	FR	72	MULTISERVIZI PALATTA SOC. COOP. SOCIALE (ex Hotel Dog)	CANILE	MULTISERVIZI PALATTA SOC. COOP. SOCIALE	VIA GAETA, 392	03023	CECCANO	A.S.L. FROSINONE	0	0							interno	124	100-499	2	33.6631	62.6346	3.86691	SUP_AGRI
1023	14016155	2012-08-01	0	1.56986	0-1,99	1	M	1	Meticcio	meticcio	0			2014-02-25	2	altri mesi	0	2014		3	2	1	1	2	FR	72	MULTISERVIZI PALATTA SOC. COOP. SOCIALE (ex Hotel Dog)	CANILE	MULTISERVIZI PALATTA SOC. COOP. SOCIALE	VIA GAETA, 392	03023	CECCANO	A.S.L. FROSINONE	0	0							interno	124	100-499	2	33.6631	62.6346	3.86691	SUP_AGRI
1024	12014495	2010-07-07	0	1.64932	0-1,99	1	M	1	Meticcio	meticcio	0			2012-02-29	2	altri mesi	0	2012		3	2	1	1	2	FR	72	MULTISERVIZI PALATTA SOC. COOP. SOCIALE (ex Hotel Dog)	CANILE	MULTISERVIZI PALATTA SOC. COOP. SOCIALE	VIA GAETA, 392	03023	CECCANO	A.S.L. FROSINONE	0	0							interno	124	100-499	2	33.6631	62.6346	3.86691	SUP_AGRI
1025	14015838	2012-06-01	0	1.72877	0-1,99	1	M	1	Meticcio	meticcio	0			2014-02-22	2	altri mesi	0	2014		3	2	1	1	2	FR	72	MULTISERVIZI PALATTA SOC. COOP. SOCIALE (ex Hotel Dog)	CANILE	MULTISERVIZI PALATTA SOC. COOP. SOCIALE	VIA GAETA, 392	03023	CECCANO	A.S.L. FROSINONE	0	0							interno	124	100-499	2	33.6631	62.6346	3.86691	SUP_AGRI
1026	14015838	2012-02-01	0	2.06027	2-4,99	2	M	1	Meticcio	meticcio	0			2014-02-22	2	altri mesi	0	2014		3	2	1	1	2	FR	72	MULTISERVIZI PALATTA SOC. COOP. SOCIALE (ex Hotel Dog)	CANILE	MULTISERVIZI PALATTA SOC. COOP. SOCIALE	VIA GAETA, 392	03023	CECCANO	A.S.L. FROSINONE	0	0							interno	124	100-499	2	33.6631	62.6346	3.86691	SUP_AGRI
1027	13008144	2011-01-01	0	2.10411	2-4,99	2	M	1	Meticcio	meticcio	0			2013-02-07	2	altri mesi	0	2013		3	2	1	1	2	FR	72	MULTISERVIZI PALATTA SOC. COOP. SOCIALE (ex Hotel Dog)	CANILE	MULTISERVIZI PALATTA SOC. COOP. SOCIALE	VIA GAETA, 392	03023	CECCANO	A.S.L. FROSINONE	0	0							interno	124	100-499	2	33.6631	62.6346	3.86691	SUP_AGRI
1028	14015838	2012-01-02	0	2.14247	2-4,99	2	M	1	Meticcio	meticcio	0			2014-02-22	2	altri mesi	0	2014		3	2	1	1	2	FR	72	MULTISERVIZI PALATTA SOC. COOP. SOCIALE (ex Hotel Dog)	CANILE	MULTISERVIZI PALATTA SOC. COOP. SOCIALE	VIA GAETA, 392	03023	CECCANO	A.S.L. FROSINONE	0	0							interno	124	100-499	2	33.6631	62.6346	3.86691	SUP_AGRI
1029	12014495	2010-01-01	0	2.16164	2-4,99	2	M	1	Meticcio	meticcio	0			2012-02-29	2	altri mesi	0	2012		3	2	1	1	2	FR	72	MULTISERVIZI PALATTA SOC. COOP. SOCIALE (ex Hotel Dog)	CANILE	MULTISERVIZI PALATTA SOC. COOP. SOCIALE	VIA GAETA, 392	03023	CECCANO	A.S.L. FROSINONE	0	0							interno	124	100-499	2	33.6631	62.6346	3.86691	SUP_AGRI
1030	13007020	2010-11-15	0	2.21644	2-4,99	2	F	2	Meticcio	meticcio	0			2013-02-01	2	altri mesi	0	2013		3	2	1	1	2	FR	72	MULTISERVIZI PALATTA SOC. COOP. SOCIALE (ex Hotel Dog)	CANILE	MULTISERVIZI PALATTA SOC. COOP. SOCIALE	VIA GAETA, 392	03023	CECCANO	A.S.L. FROSINONE	0	0							interno	124	100-499	2	33.6631	62.6346	3.86691	SUP_AGRI
1031	14014444	2011-05-01	1	2.80822	2-4,99	2	F	2	Meticcio	meticcio	0			2014-02-19	2	altri mesi	0	2014		3	2	1	1	2	FR	72	MULTISERVIZI PALATTA SOC. COOP. SOCIALE (ex Hotel Dog)	CANILE	MULTISERVIZI PALATTA SOC. COOP. SOCIALE	VIA GAETA, 392	03023	CECCANO	A.S.L. FROSINONE	0	0							interno	124	100-499	2	33.6631	62.6346	3.86691	SUP_AGRI
1032	14012295	2011-01-05	0	3.09589	2-4,99	2	M	1	Meticcio	meticcio	0			2014-02-08	2	altri mesi	0	2014		3	2	1	1	2	FR	72	MULTISERVIZI PALATTA SOC. COOP. SOCIALE (ex Hotel Dog)	CANILE	MULTISERVIZI PALATTA SOC. COOP. SOCIALE	VIA GAETA, 392	03023	CECCANO	A.S.L. FROSINONE	0	0							interno	124	100-499	2	33.6631	62.6346	3.86691	SUP_AGRI
1033	13009733	2010-01-01	0	3.12055	2-4,99	2	F	2	Meticcio	meticcio	0			2013-02-13	2	altri mesi	0	2013		3	2	1	1	2	FR	72	MULTISERVIZI PALATTA SOC. COOP. SOCIALE (ex Hotel Dog)	CANILE	MULTISERVIZI PALATTA SOC. COOP. SOCIALE	VIA GAETA, 392	03023	CECCANO	A.S.L. FROSINONE	0	0							interno	124	100-499	2	33.6631	62.6346	3.86691	SUP_AGRI
1034	14015838	2011-01-02	0	3.14247	2-4,99	2	M	1	Meticcio	meticcio	0			2014-02-22	2	altri mesi	0	2014		3	2	1	1	2	FR	72	MULTISERVIZI PALATTA SOC. COOP. SOCIALE (ex Hotel Dog)	CANILE	MULTISERVIZI PALATTA SOC. COOP. SOCIALE	VIA GAETA, 392	03023	CECCANO	A.S.L. FROSINONE	1	5							interno	124	100-499	2	33.6631	62.6346	3.86691	SUP_AGRI
1035	14016155	2011-01-01	0	3.15342	2-4,99	2	F	2	Meticcio	meticcio	0			2014-02-25	2	altri mesi	0	2014		3	2	1	1	2	FR	72	MULTISERVIZI PALATTA SOC. COOP. SOCIALE (ex Hotel Dog)	CANILE	MULTISERVIZI PALATTA SOC. COOP. SOCIALE	VIA GAETA, 392	03023	CECCANO	A.S.L. FROSINONE	0	0							interno	124	100-499	2	33.6631	62.6346	3.86691	SUP_AGRI
1036	12014495	2009-01-01	0	3.16164	2-4,99	2	M	1	Meticcio	meticcio	0			2012-02-29	2	altri mesi	0	2012		3	2	1	1	2	FR	72	MULTISERVIZI PALATTA SOC. COOP. SOCIALE (ex Hotel Dog)	CANILE	MULTISERVIZI PALATTA SOC. COOP. SOCIALE	VIA GAETA, 392	03023	CECCANO	A.S.L. FROSINONE	0	0							interno	124	100-499	2	33.6631	62.6346	3.86691	SUP_AGRI
1037	14014444	2010-08-01	0	3.55616	2-4,99	2	F	2	Meticcio	meticcio	0			2014-02-19	2	altri mesi	0	2014		3	2	1	1	2	FR	72	MULTISERVIZI PALATTA SOC. COOP. SOCIALE (ex Hotel Dog)	CANILE	MULTISERVIZI PALATTA SOC. COOP. SOCIALE	VIA GAETA, 392	03023	CECCANO	A.S.L. FROSINONE	0	0							interno	124	100-499	2	33.6631	62.6346	3.86691	SUP_AGRI
1038	12010262	2008-01-01	0	4.12329	2-4,99	2	F	2	Meticcio	meticcio	0			2012-02-14	2	altri mesi	0	2012		3	1	1	1	2	FR	72	MULTISERVIZI PALATTA SOC. COOP. SOCIALE (ex Hotel Dog)	CANILE	MULTISERVIZI PALATTA SOC. COOP. SOCIALE	VIA GAETA, 392	03023	CECCANO	A.S.L. FROSINONE	0	0							interno	124	100-499	2	33.6631	62.6346	3.86691	SUP_AGRI
1039	13012578	2009-01-01	0	4.15616	2-4,99	2	M	1	Meticcio	meticcio	0			2013-02-26	2	altri mesi	0	2013		3	2	1	1	2	FR	72	MULTISERVIZI PALATTA SOC. COOP. SOCIALE (ex Hotel Dog)	CANILE	MULTISERVIZI PALATTA SOC. COOP. SOCIALE	VIA GAETA, 392	03023	CECCANO	A.S.L. FROSINONE	0	0							interno	124	100-499	2	33.6631	62.6346	3.86691	SUP_AGRI
1040	13007020	2008-01-01	0	5.09041	5-6,99	3	M	1	Meticcio	meticcio	0			2013-02-01	2	altri mesi	0	2013		3	2	1	1	2	FR	72	MULTISERVIZI PALATTA SOC. COOP. SOCIALE (ex Hotel Dog)	CANILE	MULTISERVIZI PALATTA SOC. COOP. SOCIALE	VIA GAETA, 392	03023	CECCANO	A.S.L. FROSINONE	0	0							interno	124	100-499	2	33.6631	62.6346	3.86691	SUP_AGRI
1041	12014495	2006-06-01	0	5.75068	5-6,99	3	F	2	Meticcio	meticcio	0			2012-02-29	2	altri mesi	0	2012		3	2	1	1	2	FR	72	MULTISERVIZI PALATTA SOC. COOP. SOCIALE (ex Hotel Dog)	CANILE	MULTISERVIZI PALATTA SOC. COOP. SOCIALE	VIA GAETA, 392	03023	CECCANO	A.S.L. FROSINONE	0	0							interno	124	100-499	2	33.6631	62.6346	3.86691	SUP_AGRI
1042	12008856	2005-01-01	1	7.10685	7-	4	M	1	Meticcio	meticcio	0			2012-02-08	2	altri mesi	0	2012		3	2	1	1	2	FR	72	MULTISERVIZI PALATTA SOC. COOP. SOCIALE (ex Hotel Dog)	CANILE	MULTISERVIZI PALATTA SOC. COOP. SOCIALE	VIA GAETA, 392	03023	CECCANO	A.S.L. FROSINONE	0	0							interno	124	100-499	2	33.6631	62.6346	3.86691	SUP_AGRI
1043	14014444	2005-01-01	1	9.13973	7-	4	M	1	Meticcio	meticcio	0			2014-02-19	2	altri mesi	0	2014		3	2	1	1	2	FR	72	MULTISERVIZI PALATTA SOC. COOP. SOCIALE (ex Hotel Dog)	CANILE	MULTISERVIZI PALATTA SOC. COOP. SOCIALE	VIA GAETA, 392	03023	CECCANO	A.S.L. FROSINONE	1	4							interno	124	100-499	2	33.6631	62.6346	3.86691	SUP_AGRI
1044	14016155	2004-01-01	0	10.1589	7-	4	M	1	Meticcio	meticcio	0			2014-02-25	2	altri mesi	0	2014		3	2	1	1	2	FR	72	MULTISERVIZI PALATTA SOC. COOP. SOCIALE (ex Hotel Dog)	CANILE	MULTISERVIZI PALATTA SOC. COOP. SOCIALE	VIA GAETA, 392	03023	CECCANO	A.S.L. FROSINONE	0	0							interno	124	100-499	2	33.6631	62.6346	3.86691	SUP_AGRI
1045	12014495	2000-01-01	0	12.1644	7-	4	M	1	Meticcio	meticcio	0			2012-02-27	2	altri mesi	0	2012		3	2	1	1	2	FR	72	MULTISERVIZI PALATTA SOC. COOP. SOCIALE (ex Hotel Dog)	CANILE	MULTISERVIZI PALATTA SOC. COOP. SOCIALE	VIA GAETA, 392	03023	CECCANO	A.S.L. FROSINONE	0	0							interno	124	100-499	2	33.6631	62.6346	3.86691	SUP_AGRI
1046	assente-	2012-01-01	0	2.13973	2-4,99	2	M	1	Beagle	razza	1	corto	3	2014-02-20	2	altri mesi	0	2014	2	1	3	1	1	2	RM	54	CANILE VALLE GRANDE (EX HOTEL CANI E GATTI)	CANILE	CANILE VALLE GRANDE	VIA G.B. PARAVIA, 201	#N/A	CIVITAVECCHIA	A.S.L. 6 ROMA F - CIVITAVECCHIA	0	0	8-14	8	14	11	11-25	2	costa	138	100-499	2	0	100.03	0	SUP_AGRI
1047	14016881	2009-10-12	0	4.38082	2-4,99	2	M	1	Segugio	razza	1	corto	3	2014-02-27	2	altri mesi	0	2014		1	2	1	1	1	RM	54	CANILE VALLE GRANDE (EX HOTEL CANI E GATTI)	CANILE	CANILE VALLE GRANDE	VIA G.B. PARAVIA, 201	00123	ROMA	A.S.L. 6 ROMA F - BRACCIANO	1	4	24-30,5	24	0,5	12.25	11-25	2	costa	138	100-499	2	0	100.03	0	SUP_AGRI
1048	14016880	2009-01-30	0	5.07945	5-6,99	3	F	2	Meticcio	meticcio	0			2014-02-27	2	altri mesi	0	2014	2	1	3	1	1	2	RM	54	CANILE VALLE GRANDE (EX HOTEL CANI E GATTI)	CANILE	CANILE VALLE GRANDE	VIA G.B. PARAVIA, 201	00123	ROMA	A.S.L. 6 ROMA F - BRACCIANO	1	4							costa	138	100-499	2	0	100.03	0	SUP_AGRI
1049	assente-	2009-01-01	0	5.15068	5-6,99	3	F	2	Meticcio	meticcio	0			2014-02-24	2	altri mesi	0	2014	3	1	3	1	1	2	RM	54	CANILE VALLE GRANDE (EX HOTEL CANI E GATTI)	CANILE	CANILE VALLE GRANDE	VIA G.B. PARAVIA, 201	#N/A	CIVITAVECCHIA	A.S.L. 6 ROMA F - CIVITAVECCHIA	0	0							costa	138	100-499	2	0	100.03	0	SUP_AGRI
1050	assente-	2012-02-01	0	2.0411	2-4,99	2	M	1	Segugio	razza	1	corto	3	2014-02-15	2	altri mesi	0	2014		3	1	1	1	2	VT	63	COMUNE DI TARQUINIA	CANILE	COMUNE DI TARQUINIA	LOCALITA' MONTARANA	#N/A	TARQUINIA	COSTA	0	0	24-30,5	24	0,5	12.25	11-25	2	costa	142	100-499	2	53.998	45.9715	0	SUP_ARTIF
1051	14017208	2013-08-03	0	0.567123	0-1,99	1	M	1	Meticcio	meticcio	0			2014-02-26	2	altri mesi	0	2014		3	1	1	1	2	VT	24	CANILE COMUNE DI TUSCANIA	CANILE	CANILE FONTANA	VIA PIETRO NENNI, 4	01100	TUSCANIA	A.S.L. 9 VITERBO - TARQUINIA	0	0							interno	177	100-499	2	61.4974	38.4811	0	SUP_ARTIF
1052	14016144	2009-01-01	0	5.14247	5-6,99	3	M	1	Meticcio	meticcio	0			2014-02-21	2	altri mesi	0	2014		1	3	1	1	2	RM	76	VETERINARIA 2000 CANILE	CANILE	VETERINARIA 2000 CANILE	VIA NETTUNENSE, 73	00047	MARINO	A.S.L. 8 ROMA H - U.O. ANAGRAFE CANINA IG. URBANA	0	0							costa	202	100-499	2	1.0296	99.0344	0	SUP_AGRI
1053	12008313	2011-09-01	0	0.421918	0-1,99	1	F	2	Meticcio	meticcio	0			2012-02-02	2	altri mesi	0	2012		3	1	1	1	1	RM	76	VETERINARIA 2000 CANILE	CANILE	VETERINARIA 2000 CANILE	VIA NETTUNENSE, 73	00047	MARINO	A.S.L. 8 ROMA H - U.O. ANAGRAFE CANINA IG. URBANA	0	0							costa	202	100-499	2	1.0296	99.0344	0	SUP_AGRI
1054	12008313	2011-07-01	0	0.591781	0-1,99	1	F	2	Meticcio	meticcio	0			2012-02-02	2	altri mesi	0	2012		3	1	1	1	1	RM	76	VETERINARIA 2000 CANILE	CANILE	VETERINARIA 2000 CANILE	VIA NETTUNENSE, 73	00047	MARINO	A.S.L. 8 ROMA H - U.O. ANAGRAFE CANINA IG. URBANA	0	0							costa	202	100-499	2	1.0296	99.0344	0	SUP_AGRI
1055	12008313	2011-03-01	0	0.926027	0-1,99	1	F	2	Meticcio	meticcio	0			2012-02-02	2	altri mesi	0	2012		3	1	1	1	1	RM	76	VETERINARIA 2000 CANILE	CANILE	VETERINARIA 2000 CANILE	VIA NETTUNENSE, 73	00047	MARINO	A.S.L. 8 ROMA H - U.O. ANAGRAFE CANINA IG. URBANA	0	0							costa	202	100-499	2	1.0296	99.0344	0	SUP_AGRI
1056	11010526	2008-01-01	0	3.11233	2-4,99	2	F	2	Pastore Maremmano Abruzzese	razza	1	lungo	1	2011-02-10	2	altri mesi	0	2011		1	3	1	1	1	RM	51	CANILE SANITARIO BRACCIANO	CANILE	CANILE VALLE GRANDE	VIA BRACCIANESE CLAUDIA, KM 26050	00053	CIVITAVECCHIA	A.S.L. 6 ROMA F - CIVITAVECCHIA	0	0	30-45	30	45	37.5	26-44	3	costa	212	100-499	2	0	100.02	0	SUP_AGRI
1057	11012231	2009-01-01	0	2.12877	2-4,99	2	M	1	Meticcio	meticcio	0			2011-02-17	2	altri mesi	0	2011	3	1	3	1	1	1	RM	51	CANILE SANITARIO BRACCIANO	CANILE	CANILE VALLE GRANDE	VIA BRACCIANESE CLAUDIA, KM 26050	00053	CIVITAVECCHIA	A.S.L. 6 ROMA F - BRACCIANO	0	0							costa	212	100-499	2	0	100.02	0	SUP_AGRI
1058	11013819	2003-01-01	0	8.13699	7-	4	F	2	Meticcio	meticcio	0			2011-02-18	2	altri mesi	0	2011		3	1	1	1	2	RM	51	CANILE SANITARIO BRACCIANO	CANILE	CANILE VALLE GRANDE	VIA BRACCIANESE CLAUDIA, KM 26050	00053	CIVITAVECCHIA	A.S.L. 5 ROMA E	0	0							costa	212	100-499	2	0	100.02	0	SUP_AGRI
1059	assente-	2012-07-01	0	0.663014	0-1,99	1	F	2	Meticcio	meticcio	0			2013-02-28	2	altri mesi	0	2013	1	3	2	1	1	2	LT	74	SOCIETA' COOPERATIVA SOCIALE ARTEINSIEME	CANILE	SOCIETA' COOPERATIVA SOCIALE ARTEINSIEME	Contrada Scerpano	#N/A	ITRI	A.S.L. 11 LATINA - FORMIA GAETA	0	0							costa	212	100-499	2	0	15.9771	84.2092	SUP_BOSC
1060	assente-	2012-06-01	1	0.745205	0-1,99	1	F	2	Meticcio	meticcio	0			2013-02-28	2	altri mesi	0	2013	1	3	2	1	1	2	LT	74	SOCIETA' COOPERATIVA SOCIALE ARTEINSIEME	CANILE	SOCIETA' COOPERATIVA SOCIALE ARTEINSIEME	Contrada Scerpano	#N/A	ITRI	A.S.L. 11 LATINA - FORMIA GAETA	0	0							costa	212	100-499	2	0	15.9771	84.2092	SUP_BOSC
1061	assente-	2012-06-01	0	0.745205	0-1,99	1	M	1	Meticcio	meticcio	0			2013-02-28	2	altri mesi	0	2013	1	3	2	1	1	2	LT	74	SOCIETA' COOPERATIVA SOCIALE ARTEINSIEME	CANILE	SOCIETA' COOPERATIVA SOCIALE ARTEINSIEME	Contrada Scerpano	#N/A	ITRI	A.S.L. 11 LATINA - FORMIA GAETA	0	0							costa	212	100-499	2	0	15.9771	84.2092	SUP_BOSC
1062	11009502	2010-03-13	0	0.89589	0-1,99	1	F	2	Meticcio	meticcio	0			2011-02-03	2	altri mesi	0	2011	1	3	3	1	1	2	LT	74	SOCIETA' COOPERATIVA SOCIALE ARTEINSIEME	CANILE	SOCIETA' COOPERATIVA SOCIALE ARTEINSIEME	Contrada Scerpano	04020	ITRI	A.S.L. 11 LATINA - FORMIA GAETA	1	2							costa	212	100-499	2	0	15.9771	84.2092	SUP_BOSC
1063	13010820	2012-03-07	0	0.942466	0-1,99	1	F	2	Meticcio	meticcio	0			2013-02-14	2	altri mesi	0	2013	1	3	2	1	1	2	LT	74	SOCIETA' COOPERATIVA SOCIALE ARTEINSIEME	CANILE	SOCIETA' COOPERATIVA SOCIALE ARTEINSIEME	Contrada Scerpano	04020	ITRI	A.S.L. 11 LATINA - FORMIA GAETA	0	0							costa	212	100-499	2	0	15.9771	84.2092	SUP_BOSC
1064	13010820	2012-03-01	0	0.958904	0-1,99	1	M	1	Meticcio	meticcio	0			2013-02-14	2	altri mesi	0	2013	1	3	2	1	1	2	LT	74	SOCIETA' COOPERATIVA SOCIALE ARTEINSIEME	CANILE	SOCIETA' COOPERATIVA SOCIALE ARTEINSIEME	Contrada Scerpano	04020	ITRI	A.S.L. 11 LATINA - FORMIA GAETA	0	0							costa	212	100-499	2	0	15.9771	84.2092	SUP_BOSC
1065	assente-	2012-02-01	0	1.07671	0-1,99	1	F	2	Meticcio	meticcio	0			2013-02-28	2	altri mesi	0	2013	1	3	2	1	1	2	LT	74	SOCIETA' COOPERATIVA SOCIALE ARTEINSIEME	CANILE	SOCIETA' COOPERATIVA SOCIALE ARTEINSIEME	Contrada Scerpano	#N/A	ITRI	A.S.L. 11 LATINA - FORMIA GAETA	0	0							costa	212	100-499	2	0	15.9771	84.2092	SUP_BOSC
1066	13010820	2011-05-01	0	1.79452	0-1,99	1	M	1	Meticcio	meticcio	0			2013-02-14	2	altri mesi	0	2013	1	3	2	1	1	2	LT	74	SOCIETA' COOPERATIVA SOCIALE ARTEINSIEME	CANILE	SOCIETA' COOPERATIVA SOCIALE ARTEINSIEME	Contrada Scerpano	04020	ITRI	A.S.L. 11 LATINA - FORMIA GAETA	0	0							costa	212	100-499	2	0	15.9771	84.2092	SUP_BOSC
1067	11009492	2009-01-01	1	2.10137	2-4,99	2	F	2	Meticcio	meticcio	0			2011-02-07	2	altri mesi	0	2011	1	3	3	1	1	2	LT	74	SOCIETA' COOPERATIVA SOCIALE ARTEINSIEME	CANILE	SOCIETA' COOPERATIVA SOCIALE ARTEINSIEME	Contrada Scerpano	04020	ITRI	A.S.L. 11 LATINA - FORMIA GAETA	0	0							costa	212	100-499	2	0	15.9771	84.2092	SUP_BOSC
1068	13008918	2011-01-01	0	2.11507	2-4,99	2	F	2	Meticcio	meticcio	0			2013-02-11	2	altri mesi	0	2013	1	3	2	1	1	2	LT	74	SOCIETA' COOPERATIVA SOCIALE ARTEINSIEME	CANILE	SOCIETA' COOPERATIVA SOCIALE ARTEINSIEME	Contrada Scerpano	04020	ITRI	A.S.L. 11 LATINA - FORMIA GAETA	1	5							costa	212	100-499	2	0	15.9771	84.2092	SUP_BOSC
1069	12011433	2010-01-01	0	2.13699	2-4,99	2	M	1	Meticcio	meticcio	0			2012-02-20	2	altri mesi	0	2012	1	3	2	1	1	2	LT	74	SOCIETA' COOPERATIVA SOCIALE ARTEINSIEME	CANILE	SOCIETA' COOPERATIVA SOCIALE ARTEINSIEME	Contrada Scerpano	04020	ITRI	A.S.L. 11 LATINA - FORMIA GAETA	0	0							costa	212	100-499	2	0	15.9771	84.2092	SUP_BOSC
1070	12011433	2010-01-01	1	2.13699	2-4,99	2	F	2	Meticcio	meticcio	0			2012-02-20	2	altri mesi	0	2012	1	3	2	1	1	2	LT	74	SOCIETA' COOPERATIVA SOCIALE ARTEINSIEME	CANILE	SOCIETA' COOPERATIVA SOCIALE ARTEINSIEME	Contrada Scerpano	04020	ITRI	A.S.L. 11 LATINA - FORMIA GAETA	0	0							costa	212	100-499	2	0	15.9771	84.2092	SUP_BOSC
1071	10095024	2008-01-01	1	3.09315	2-4,99	2	F	2	Meticcio	meticcio	0			2011-02-03	2	altri mesi	0	2011	1	3	3	1	1	2	LT	74	SOCIETA' COOPERATIVA SOCIALE ARTEINSIEME	CANILE	SOCIETA' COOPERATIVA SOCIALE ARTEINSIEME	Contrada Scerpano	00156	ITRI	A.S.L. 11 LATINA - FORMIA GAETA	0	0							costa	212	100-499	2	0	15.9771	84.2092	SUP_BOSC
1072	12009664	2009-01-01	0	3.11781	2-4,99	2	M	1	Meticcio	meticcio	0			2012-02-13	2	altri mesi	0	2012	1	3	2	1	1	2	LT	74	SOCIETA' COOPERATIVA SOCIALE ARTEINSIEME	CANILE	SOCIETA' COOPERATIVA SOCIALE ARTEINSIEME	Contrada Scerpano	04020	ITRI	A.S.L. 11 LATINA - FORMIA GAETA	1	3							costa	212	100-499	2	0	15.9771	84.2092	SUP_BOSC
1073	12009664	2009-01-01	1	3.11781	2-4,99	2	F	2	Meticcio	meticcio	0			2012-02-13	2	altri mesi	0	2012	1	3	2	1	1	2	LT	74	SOCIETA' COOPERATIVA SOCIALE ARTEINSIEME	CANILE	SOCIETA' COOPERATIVA SOCIALE ARTEINSIEME	Contrada Scerpano	04020	ITRI	A.S.L. 11 LATINA - FORMIA GAETA	1	3							costa	212	100-499	2	0	15.9771	84.2092	SUP_BOSC
1074	assente-	2011-01-01	1	1.10411	0-1,99	1	M	1	Mastino spagnolo	razza	1	medio	2	2012-02-08	2	altri mesi	0	2012		3	2	1	1	2	RM	14	CAERITE SRL CENTRO CINOFILO	CANILE	CAERITE SRL CENTRO CINOFILO	VIA BRACCIANESE KM 17,200	#N/A	BRACCIANO	A.S.L. 6 ROMA F - BRACCIANO	1	1	45-65	45	65	55	>=45	4	costa	246	100-499	2	0	100.016	0	SUP_AGRI
1075	assente-	2011-01-01	0	1.12055	0-1,99	1	M	1	Meticcio	meticcio	0			2012-02-14	2	altri mesi	0	2012	2	1	3	1	1	2	RM	14	CAERITE SRL CENTRO CINOFILO	CANILE	CAERITE SRL CENTRO CINOFILO	VIA BRACCIANESE KM 17,200	#N/A	BRACCIANO	A.S.L. 6 ROMA F - BRACCIANO	0	0							costa	246	100-499	2	0	100.016	0	SUP_AGRI
1076	assente-	2011-01-01	0	1.12055	0-1,99	1	F	2	Meticcio	meticcio	0			2012-02-14	2	altri mesi	0	2012	2	1	3	1	1	2	RM	14	CAERITE SRL CENTRO CINOFILO	CANILE	CAERITE SRL CENTRO CINOFILO	VIA BRACCIANESE KM 17,200	#N/A	BRACCIANO	A.S.L. 6 ROMA F - BRACCIANO	0	0							costa	246	100-499	2	0	100.016	0	SUP_AGRI
1077	11011559	2010-01-01	0	1.12329	0-1,99	1	M	1	Meticcio	meticcio	0			2011-02-15	2	altri mesi	0	2011		1	3	1	1	1	RM	14	CAERITE SRL CENTRO CINOFILO	CANILE	CAERITE SRL CENTRO CINOFILO	VIA BRACCIANESE KM 17,200	00062	BRACCIANO	A.S.L. 6 ROMA F - BRACCIANO	0	0							costa	246	100-499	2	0	100.016	0	SUP_AGRI
1078	12008800	2011-01-01	0	1.10411	0-1,99	1	F	2	Meticcio	meticcio	0			2012-02-08	2	altri mesi	0	2012		3	2	1	1	2	RM	14	CAERITE SRL CENTRO CINOFILO	CANILE	CAERITE SRL CENTRO CINOFILO	VIA BRACCIANESE KM 17,200	00062	BRACCIANO	A.S.L. 6 ROMA F - BRACCIANO	0	0							costa	246	100-499	2	0	100.016	0	SUP_AGRI
1079	12008800	2011-01-01	0	1.10411	0-1,99	1	F	2	Meticcio	meticcio	0			2012-02-08	2	altri mesi	0	2012		3	2	1	1	2	RM	14	CAERITE SRL CENTRO CINOFILO	CANILE	CAERITE SRL CENTRO CINOFILO	VIA BRACCIANESE KM 17,200	00062	BRACCIANO	A.S.L. 6 ROMA F - BRACCIANO	0	0							costa	246	100-499	2	0	100.016	0	SUP_AGRI
1080	13013464	2012-12-01	0	0.243836	0-1,99	1	F	2	Epagneul breton	razza	1	medio	2	2013-02-28	2	altri mesi	0	2013		2	2	1	1	2	FR	42	CANILE PERCORSO SICURO	CANILE	CANILE PERCORSO SICURO	VIA MONTI LEPINI	03020	GIULIANO DI ROMA	A.S.L. FROSINONE	0	0	12-15	12	15	13.5	11-25	2	interno	258	100-499	2	0	100.154	0	SUP_AGRI
1081	13010256	2008-01-01	0	5.12603	5-6,99	3	F	2	Pastore Maremmano Abruzzese	razza	1	lungo	1	2013-02-14	2	altri mesi	0	2013		3	2	1	1	2	FR	42	CANILE PERCORSO SICURO	CANILE	CANILE PERCORSO SICURO	VIA MONTI LEPINI	03020	GIULIANO DI ROMA	A.S.L. FROSINONE	1	5	30-45	30	45	37.5	26-44	3	interno	258	100-499	2	0	100.154	0	SUP_AGRI
1082	14012296	2013-05-20	1	0.734247	0-1,99	1	M	1	Meticcio	meticcio	0			2014-02-12	2	altri mesi	0	2014	1	1	3	1	1	2	FR	42	CANILE PERCORSO SICURO	CANILE	CANILE PERCORSO SICURO	VIA MONTI LEPINI	03020	GIULIANO DI ROMA	A.S.L. FROSINONE	0	0							interno	258	100-499	2	0	100.154	0	SUP_AGRI
1083	14012296	2013-01-01	0	1.11507	0-1,99	1	M	1	Meticcio	meticcio	0			2014-02-12	2	altri mesi	0	2014	1	1	3	1	1	2	FR	42	CANILE PERCORSO SICURO	CANILE	CANILE PERCORSO SICURO	VIA MONTI LEPINI	03020	GIULIANO DI ROMA	A.S.L. FROSINONE	0	0							interno	258	100-499	2	0	100.154	0	SUP_AGRI
1084	14012296	2012-11-21	0	1.2274	0-1,99	1	F	2	Meticcio	meticcio	0			2014-02-12	2	altri mesi	0	2014	1	1	3	1	1	2	FR	42	CANILE PERCORSO SICURO	CANILE	CANILE PERCORSO SICURO	VIA MONTI LEPINI	03020	GIULIANO DI ROMA	A.S.L. FROSINONE	0	0							interno	258	100-499	2	0	100.154	0	SUP_AGRI
1085	assente-	2010-07-13	0	2.60548	2-4,99	2	F	2	Meticcio	meticcio	0			2013-02-18	2	altri mesi	0	2013	1	1	2	1	1	2	FR	42	CANILE PERCORSO SICURO	CANILE	CANILE PERCORSO SICURO	VIA MONTI LEPINI	#N/A	GIULIANO DI ROMA	A.S.L. FROSINONE	0	0							interno	258	100-499	2	0	100.154	0	SUP_AGRI
1086	13010256	2010-05-01	0	2.80548	2-4,99	2	F	2	Meticcio	meticcio	0			2013-02-18	2	altri mesi	0	2013	1	1	2	1	1	2	FR	42	CANILE PERCORSO SICURO	CANILE	CANILE PERCORSO SICURO	VIA MONTI LEPINI	03020	GIULIANO DI ROMA	A.S.L. FROSINONE	0	0							interno	258	100-499	2	0	100.154	0	SUP_AGRI
1087	14012296	2011-01-01	0	3.11781	2-4,99	2	F	2	Meticcio	meticcio	0			2014-02-12	2	altri mesi	0	2014	1	1	3	1	1	2	FR	42	CANILE PERCORSO SICURO	CANILE	CANILE PERCORSO SICURO	VIA MONTI LEPINI	03020	GIULIANO DI ROMA	A.S.L. FROSINONE	0	0							interno	258	100-499	2	0	100.154	0	SUP_AGRI
1088	13008003	2009-12-01	0	3.1863	2-4,99	2	F	2	Meticcio	meticcio	0			2013-02-06	2	altri mesi	0	2013		1	3	1	1	2	FR	42	CANILE PERCORSO SICURO	CANILE	CANILE PERCORSO SICURO	VIA MONTI LEPINI	03020	GIULIANO DI ROMA	A.S.L. FROSINONE	0	0							interno	258	100-499	2	0	100.154	0	SUP_AGRI
1089	13010256	2007-01-01	0	6.13699	5-6,99	3	F	2	Meticcio	meticcio	0			2013-02-18	2	altri mesi	0	2013	1	1	2	1	1	2	FR	42	CANILE PERCORSO SICURO	CANILE	CANILE PERCORSO SICURO	VIA MONTI LEPINI	03020	GIULIANO DI ROMA	A.S.L. FROSINONE	0	0							interno	258	100-499	2	0	100.154	0	SUP_AGRI
1090	12010261	2009-07-01	0	2.62192	2-4,99	2	F	2	Meticcio	meticcio	0			2012-02-13	2	altri mesi	0	2012	3	2	2	1	1	2	FR	42	CANILE PERCORSO SICURO	CANILE	CANILE PERCORSO SICURO	VIA MONTI LEPINI	03020	GIULIANO DI ROMA	A.S.L. FROSINONE	0	0							interno	258	100-499	2	0	100.154	0	SUP_AGRI
1091	13013464	2012-09-01	0	0.493151	0-1,99	1	M	1	Meticcio	meticcio	0			2013-02-28	2	altri mesi	0	2013		3	2	1	1	2	FR	42	CANILE PERCORSO SICURO	CANILE	CANILE PERCORSO SICURO	VIA MONTI LEPINI	03020	GIULIANO DI ROMA	A.S.L. FROSINONE	0	0							interno	258	100-499	2	0	100.154	0	SUP_AGRI
1092	assente-	2013-08-01	0	0.575342	0-1,99	1	M	1	Meticcio	meticcio	0			2014-02-27	2	altri mesi	0	2014		3	2	1	1	2	FR	42	CANILE PERCORSO SICURO	CANILE	CANILE PERCORSO SICURO	VIA MONTI LEPINI	#N/A	GIULIANO DI ROMA	A.S.L. FROSINONE	0	0							interno	258	100-499	2	0	100.154	0	SUP_AGRI
1093	13012580	2012-02-18	0	1.02192	0-1,99	1	M	1	Meticcio	meticcio	0			2013-02-25	2	altri mesi	0	2013		3	2	1	1	2	FR	42	CANILE PERCORSO SICURO	CANILE	CANILE PERCORSO SICURO	VIA MONTI LEPINI	03020	GIULIANO DI ROMA	A.S.L. FROSINONE	0	0							interno	258	100-499	2	0	100.154	0	SUP_AGRI
1094	12010261	2011-02-01	0	1.0411	0-1,99	1	F	2	Meticcio	meticcio	0			2012-02-16	2	altri mesi	0	2012		3	2	1	1	2	FR	42	CANILE PERCORSO SICURO	CANILE	CANILE PERCORSO SICURO	VIA MONTI LEPINI	03020	GIULIANO DI ROMA	A.S.L. FROSINONE	0	0							interno	258	100-499	2	0	100.154	0	SUP_AGRI
1095	13008003	2012-01-01	0	1.10137	0-1,99	1	F	2	Meticcio	meticcio	0			2013-02-06	2	altri mesi	0	2013		3	3	1	1	1	FR	42	CANILE PERCORSO SICURO	CANILE	CANILE PERCORSO SICURO	VIA MONTI LEPINI	03020	GIULIANO DI ROMA	A.S.L. FROSINONE	0	0							interno	258	100-499	2	0	100.154	0	SUP_AGRI
1096	13009732	2012-01-01	0	1.12329	0-1,99	1	M	1	Meticcio	meticcio	0			2013-02-14	2	altri mesi	0	2013		3	2	1	1	2	FR	42	CANILE PERCORSO SICURO	CANILE	CANILE PERCORSO SICURO	VIA MONTI LEPINI	03020	GIULIANO DI ROMA	A.S.L. FROSINONE	0	0							interno	258	100-499	2	0	100.154	0	SUP_AGRI
1097	14014800	2013-01-01	0	1.13699	0-1,99	1	F	2	Meticcio	meticcio	0			2014-02-20	2	altri mesi	0	2014		3	2	1	1	2	FR	42	CANILE PERCORSO SICURO	CANILE	CANILE PERCORSO SICURO	VIA MONTI LEPINI	03020	GIULIANO DI ROMA	A.S.L. FROSINONE	0	0							interno	258	100-499	2	0	100.154	0	SUP_AGRI
1098	assente-	2013-01-01	0	1.15616	0-1,99	1	M	1	Meticcio	meticcio	0			2014-02-27	2	altri mesi	0	2014		3	2	1	1	2	FR	42	CANILE PERCORSO SICURO	CANILE	CANILE PERCORSO SICURO	VIA MONTI LEPINI	#N/A	GIULIANO DI ROMA	A.S.L. FROSINONE	0	0							interno	258	100-499	2	0	100.154	0	SUP_AGRI
1099	13013464	2012-01-01	1	1.16164	0-1,99	1	F	2	Meticcio	meticcio	0			2013-02-28	2	altri mesi	0	2013		3	2	1	1	2	FR	42	CANILE PERCORSO SICURO	CANILE	CANILE PERCORSO SICURO	VIA MONTI LEPINI	03020	GIULIANO DI ROMA	A.S.L. FROSINONE	0	0							interno	258	100-499	2	0	100.154	0	SUP_AGRI
1100	assente-	2011-11-01	0	1.29589	0-1,99	1	F	2	Meticcio	meticcio	0			2013-02-16	2	altri mesi	0	2013		3	2	1	1	2	FR	42	CANILE PERCORSO SICURO	CANILE	CANILE PERCORSO SICURO	VIA MONTI LEPINI	#N/A	GIULIANO DI ROMA	A.S.L. FROSINONE	0	0							interno	258	100-499	2	0	100.154	0	SUP_AGRI
1101	13013464	2011-09-30	0	1.41644	0-1,99	1	F	2	Meticcio	meticcio	0			2013-02-28	2	altri mesi	0	2013		3	2	1	1	2	FR	42	CANILE PERCORSO SICURO	CANILE	CANILE PERCORSO SICURO	VIA MONTI LEPINI	03020	GIULIANO DI ROMA	A.S.L. FROSINONE	0	0							interno	258	100-499	2	0	100.154	0	SUP_AGRI
1102	13009732	2011-01-01	0	2.12329	2-4,99	2	M	1	Meticcio	meticcio	0			2013-02-14	2	altri mesi	0	2013		3	2	1	1	2	FR	42	CANILE PERCORSO SICURO	CANILE	CANILE PERCORSO SICURO	VIA MONTI LEPINI	03020	GIULIANO DI ROMA	A.S.L. FROSINONE	0	0							interno	258	100-499	2	0	100.154	0	SUP_AGRI
1103	assente-	2009-01-01	0	2.12329	2-4,99	2	M	1	Meticcio	meticcio	0			2011-02-15	2	altri mesi	0	2011		3	2	1	1	2	FR	42	CANILE PERCORSO SICURO	CANILE	CANILE PERCORSO SICURO	VIA MONTI LEPINI	#N/A	GIULIANO DI ROMA	A.S.L. FROSINONE	0	0							interno	258	100-499	2	0	100.154	0	SUP_AGRI
1104	14014800	2012-01-01	0	2.13973	2-4,99	2	M	1	Meticcio	meticcio	0			2014-02-20	2	altri mesi	0	2014		3	2	1	1	2	FR	42	CANILE PERCORSO SICURO	CANILE	CANILE PERCORSO SICURO	VIA MONTI LEPINI	03020	GIULIANO DI ROMA	A.S.L. FROSINONE	0	0							interno	258	100-499	2	0	100.154	0	SUP_AGRI
1105	13012580	2011-01-01	0	2.15342	2-4,99	2	M	1	Meticcio	meticcio	0			2013-02-25	2	altri mesi	0	2013		3	2	1	1	2	FR	42	CANILE PERCORSO SICURO	CANILE	CANILE PERCORSO SICURO	VIA MONTI LEPINI	03020	GIULIANO DI ROMA	A.S.L. FROSINONE	0	0							interno	258	100-499	2	0	100.154	0	SUP_AGRI
1106	13012580	2011-01-01	0	2.15342	2-4,99	2	M	1	Meticcio	meticcio	0			2013-02-25	2	altri mesi	0	2013		3	2	1	1	2	FR	42	CANILE PERCORSO SICURO	CANILE	CANILE PERCORSO SICURO	VIA MONTI LEPINI	03020	GIULIANO DI ROMA	A.S.L. FROSINONE	0	0							interno	258	100-499	2	0	100.154	0	SUP_AGRI
1107	assente-	2012-01-01	0	2.1589	2-4,99	2	F	2	Meticcio	meticcio	0			2014-02-27	2	altri mesi	0	2014		3	2	1	1	2	FR	42	CANILE PERCORSO SICURO	CANILE	CANILE PERCORSO SICURO	VIA MONTI LEPINI	#N/A	GIULIANO DI ROMA	A.S.L. FROSINONE	0	0							interno	258	100-499	2	0	100.154	0	SUP_AGRI
1108	12010261	2009-06-01	0	2.70411	2-4,99	2	M	1	Meticcio	meticcio	0			2012-02-13	2	altri mesi	0	2012	3	3	2	1	1	2	FR	42	CANILE PERCORSO SICURO	CANILE	CANILE PERCORSO SICURO	VIA MONTI LEPINI	03020	GIULIANO DI ROMA	A.S.L. FROSINONE	0	0							interno	258	100-499	2	0	100.154	0	SUP_AGRI
1109	14014800	2011-05-20	0	2.7589	2-4,99	2	M	1	Meticcio	meticcio	0			2014-02-20	2	altri mesi	0	2014		3	2	1	1	2	FR	42	CANILE PERCORSO SICURO	CANILE	CANILE PERCORSO SICURO	VIA MONTI LEPINI	03020	GIULIANO DI ROMA	A.S.L. FROSINONE	0	0							interno	258	100-499	2	0	100.154	0	SUP_AGRI
1110	assente-	2008-02-02	0	3.03836	2-4,99	2	M	1	Meticcio	meticcio	0			2011-02-15	2	altri mesi	0	2011		3	2	1	1	2	FR	42	CANILE PERCORSO SICURO	CANILE	CANILE PERCORSO SICURO	VIA MONTI LEPINI	#N/A	GIULIANO DI ROMA	A.S.L. FROSINONE	0	0							interno	258	100-499	2	0	100.154	0	SUP_AGRI
1111	13009732	2010-01-01	1	3.12329	2-4,99	2	M	1	Meticcio	meticcio	0			2013-02-14	2	altri mesi	0	2013		3	2	1	1	2	FR	42	CANILE PERCORSO SICURO	CANILE	CANILE PERCORSO SICURO	VIA MONTI LEPINI	03020	GIULIANO DI ROMA	A.S.L. FROSINONE	0	0							interno	258	100-499	2	0	100.154	0	SUP_AGRI
1112	13009732	2010-01-01	1	3.12329	2-4,99	2	F	2	Meticcio	meticcio	0			2013-02-14	2	altri mesi	0	2013		3	2	1	1	2	FR	42	CANILE PERCORSO SICURO	CANILE	CANILE PERCORSO SICURO	VIA MONTI LEPINI	03020	GIULIANO DI ROMA	A.S.L. FROSINONE	0	0							interno	258	100-499	2	0	100.154	0	SUP_AGRI
1113	assente-	2008-01-01	0	3.12603	2-4,99	2	M	1	Meticcio	meticcio	0			2011-02-15	2	altri mesi	0	2011		3	2	1	1	2	FR	42	CANILE PERCORSO SICURO	CANILE	CANILE PERCORSO SICURO	VIA MONTI LEPINI	#N/A	GIULIANO DI ROMA	A.S.L. FROSINONE	0	0							interno	258	100-499	2	0	100.154	0	SUP_AGRI
1114	14014800	2011-01-01	0	3.13973	2-4,99	2	F	2	Meticcio	meticcio	0			2014-02-20	2	altri mesi	0	2014		3	2	1	1	2	FR	42	CANILE PERCORSO SICURO	CANILE	CANILE PERCORSO SICURO	VIA MONTI LEPINI	03020	GIULIANO DI ROMA	A.S.L. FROSINONE	0	0							interno	258	100-499	2	0	100.154	0	SUP_AGRI
1115	14014800	2011-01-01	0	3.13973	2-4,99	2	M	1	Meticcio	meticcio	0			2014-02-20	2	altri mesi	0	2014		3	2	1	1	2	FR	42	CANILE PERCORSO SICURO	CANILE	CANILE PERCORSO SICURO	VIA MONTI LEPINI	03020	GIULIANO DI ROMA	A.S.L. FROSINONE	0	0							interno	258	100-499	2	0	100.154	0	SUP_AGRI
1116	13012580	2010-01-01	0	3.15342	2-4,99	2	M	1	Meticcio	meticcio	0			2013-02-25	2	altri mesi	0	2013		3	2	1	1	2	FR	42	CANILE PERCORSO SICURO	CANILE	CANILE PERCORSO SICURO	VIA MONTI LEPINI	03020	GIULIANO DI ROMA	A.S.L. FROSINONE	0	0							interno	258	100-499	2	0	100.154	0	SUP_AGRI
1117	13012579	2010-01-01	0	3.15616	2-4,99	2	M	1	Meticcio	meticcio	0			2013-02-26	2	altri mesi	0	2013		3	2	1	1	2	FR	42	CANILE PERCORSO SICURO	CANILE	CANILE PERCORSO SICURO	VIA MONTI LEPINI	03020	GIULIANO DI ROMA	A.S.L. FROSINONE	0	0							interno	258	100-499	2	0	100.154	0	SUP_AGRI
1118	assente-	2011-01-01	0	3.1589	2-4,99	2	M	1	Meticcio	meticcio	0			2014-02-27	2	altri mesi	0	2014		3	2	1	1	2	FR	42	CANILE PERCORSO SICURO	CANILE	CANILE PERCORSO SICURO	VIA MONTI LEPINI	#N/A	GIULIANO DI ROMA	A.S.L. FROSINONE	0	0							interno	258	100-499	2	0	100.154	0	SUP_AGRI
1119	13012580	2009-12-24	0	3.17534	2-4,99	2	M	1	Meticcio	meticcio	0			2013-02-25	2	altri mesi	0	2013		3	2	1	1	2	FR	42	CANILE PERCORSO SICURO	CANILE	CANILE PERCORSO SICURO	VIA MONTI LEPINI	03020	GIULIANO DI ROMA	A.S.L. FROSINONE	0	0							interno	258	100-499	2	0	100.154	0	SUP_AGRI
1120	13012580	2009-02-01	0	4.06849	2-4,99	2	M	1	Meticcio	meticcio	0			2013-02-25	2	altri mesi	0	2013		3	2	1	1	2	FR	42	CANILE PERCORSO SICURO	CANILE	CANILE PERCORSO SICURO	VIA MONTI LEPINI	03020	GIULIANO DI ROMA	A.S.L. FROSINONE	0	0							interno	258	100-499	2	0	100.154	0	SUP_AGRI
1121	12010261	2008-01-10	0	4.10411	2-4,99	2	M	1	Meticcio	meticcio	0			2012-02-16	2	altri mesi	0	2012		3	2	1	1	2	FR	42	CANILE PERCORSO SICURO	CANILE	CANILE PERCORSO SICURO	VIA MONTI LEPINI	03020	GIULIANO DI ROMA	A.S.L. FROSINONE	0	0							interno	258	100-499	2	0	100.154	0	SUP_AGRI
1122	assente-	2009-01-01	0	5.1589	5-6,99	3	M	1	Meticcio	meticcio	0			2014-02-27	2	altri mesi	0	2014		3	2	1	1	2	FR	42	CANILE PERCORSO SICURO	CANILE	CANILE PERCORSO SICURO	VIA MONTI LEPINI	#N/A	GIULIANO DI ROMA	A.S.L. FROSINONE	0	0							interno	258	100-499	2	0	100.154	0	SUP_AGRI
1123	13012579	2007-01-01	0	6.1589	5-6,99	3	M	1	Meticcio	meticcio	0			2013-02-26	2	altri mesi	0	2013		3	2	1	1	2	FR	42	CANILE PERCORSO SICURO	CANILE	CANILE PERCORSO SICURO	VIA MONTI LEPINI	03020	GIULIANO DI ROMA	A.S.L. FROSINONE	0	0							interno	258	100-499	2	0	100.154	0	SUP_AGRI
1124	13013464	2004-12-01	0	8.24932	7-	4	F	2	Meticcio	meticcio	0			2013-02-28	2	altri mesi	0	2013		3	2	1	1	2	FR	42	CANILE PERCORSO SICURO	CANILE	CANILE PERCORSO SICURO	VIA MONTI LEPINI	03020	GIULIANO DI ROMA	A.S.L. FROSINONE	0	0							interno	258	100-499	2	0	100.154	0	SUP_AGRI
1125	11010452	2003-01-01	0	8.11507	7-	4	F	2	Epagneul breton	razza	1	medio	2	2011-02-10	2	altri mesi	0	2011		3	3	1	1	2	RM	4	AMICI DEGLI ANIMALI CANILE > NUOVA OSAGE	CANILE	AMICI DEGLI ANIMALI CANILE	via Colle Righetti contrada Maddalena Artena (traversa via Latina)	00031	ARTENA	A.S.L. 7 ROMA G - COLLEFERRO	0	0	12-15	12	15	13.5	11-25	2	interno	273	100-499	2	0	94.6312	5.47353	SUP_AGRI
1126	14016396	2012-05-05	0	1.8	0-1,99	1	F	2	Segugio italiano	razza	1	corto	3	2014-02-21	2	altri mesi	0	2014	1	3	1	1	1	2	RM	4	AMICI DEGLI ANIMALI CANILE > NUOVA OSAGE	CANILE	AMICI DEGLI ANIMALI CANILE	via Colle Righetti contrada Maddalena Artena (traversa via Latina)	00031	ARTENA	A.S.L. 7 ROMA G - COLLEFERRO	0	0	18-28	18	28	23	11-25	2	interno	273	100-499	2	0	94.6312	5.47353	SUP_AGRI
1127	14016396	2012-05-05	0	1.8	0-1,99	1	F	2	Segugio italiano	razza	1	corto	3	2014-02-21	2	altri mesi	0	2014	1	3	1	1	1	2	RM	4	AMICI DEGLI ANIMALI CANILE > NUOVA OSAGE	CANILE	AMICI DEGLI ANIMALI CANILE	via Colle Righetti contrada Maddalena Artena (traversa via Latina)	00031	ARTENA	A.S.L. 7 ROMA G - COLLEFERRO	0	0	18-28	18	28	23	11-25	2	interno	273	100-499	2	0	94.6312	5.47353	SUP_AGRI
1128	11010065	2010-01-01	0	1.10959	0-1,99	1	F	2	Pastore Maremmano Abruzzese	razza	1	lungo	1	2011-02-10	2	altri mesi	0	2011		3	3	1	1	2	RM	4	AMICI DEGLI ANIMALI CANILE > NUOVA OSAGE	CANILE	AMICI DEGLI ANIMALI CANILE	via Colle Righetti contrada Maddalena Artena (traversa via Latina)	00031	ARTENA	A.S.L. 7 ROMA G - PALESTRINA	0	0	30-45	30	45	37.5	26-44	3	interno	273	100-499	2	0	94.6312	5.47353	SUP_AGRI
1129	11010452	2010-01-01	0	1.10959	0-1,99	1	M	1	Pastore Maremmano Abruzzese	razza	1	lungo	1	2011-02-10	2	altri mesi	0	2011		3	3	1	1	2	RM	4	AMICI DEGLI ANIMALI CANILE > NUOVA OSAGE	CANILE	AMICI DEGLI ANIMALI CANILE	via Colle Righetti contrada Maddalena Artena (traversa via Latina)	00031	ARTENA	A.S.L. 7 ROMA G - PALESTRINA	0	0	30-45	30	45	37.5	26-44	3	interno	273	100-499	2	0	94.6312	5.47353	SUP_AGRI
1130	11010065	2004-01-01	0	7.10959	7-	4	M	1	Pastore Maremmano Abruzzese	razza	1	lungo	1	2011-02-08	2	altri mesi	0	2011		3	3	1	1	2	RM	4	AMICI DEGLI ANIMALI CANILE > NUOVA OSAGE	CANILE	AMICI DEGLI ANIMALI CANILE	via Colle Righetti contrada Maddalena Artena (traversa via Latina)	00031	ARTENA	A.S.L. 7 ROMA G - COLLEFERRO	0	0	30-45	30	45	37.5	26-44	3	interno	273	100-499	2	0	94.6312	5.47353	SUP_AGRI
1131	14016396	2013-07-01	0	0.643836	0-1,99	1	F	2	Meticcio	meticcio	0			2014-02-21	2	altri mesi	0	2014	1	3	1	1	1	2	RM	4	AMICI DEGLI ANIMALI CANILE > NUOVA OSAGE	CANILE	AMICI DEGLI ANIMALI CANILE	via Colle Righetti contrada Maddalena Artena (traversa via Latina)	00031	ARTENA	A.S.L. 7 ROMA G - COLLEFERRO	0	0							interno	273	100-499	2	0	94.6312	5.47353	SUP_AGRI
1132	11010452	2009-01-01	0	2.10959	2-4,99	2	M	1	Meticcio	meticcio	0			2011-02-10	2	altri mesi	0	2011		3	3	1	1	2	RM	4	AMICI DEGLI ANIMALI CANILE > NUOVA OSAGE	CANILE	VETERINARIA 2000 CANILE	via Colle Righetti contrada Maddalena Artena (traversa via Latina)	00031	MARINO	A.S.L. 8 ROMA H (AREA A)	0	0							interno	273	100-499	2	0	94.6312	5.47353	SUP_AGRI
1133	11010452	2008-02-01	0	3.0274	2-4,99	2	M	1	Meticcio	meticcio	0			2011-02-10	2	altri mesi	0	2011		3	3	1	1	2	RM	4	AMICI DEGLI ANIMALI CANILE > NUOVA OSAGE	CANILE	AMICI DEGLI ANIMALI CANILE	via Colle Righetti contrada Maddalena Artena (traversa via Latina)	00031	ARTENA	A.S.L. 7 ROMA G - COLLEFERRO	0	0							interno	273	100-499	2	0	94.6312	5.47353	SUP_AGRI
1134	11010452	2008-02-01	0	3.0274	2-4,99	2	M	1	Meticcio	meticcio	0			2011-02-10	2	altri mesi	0	2011		3	3	1	1	2	RM	4	AMICI DEGLI ANIMALI CANILE > NUOVA OSAGE	CANILE	AMICI DEGLI ANIMALI CANILE	via Colle Righetti contrada Maddalena Artena (traversa via Latina)	00031	ARTENA	A.S.L. 7 ROMA G - COLLEFERRO	0	0							interno	273	100-499	2	0	94.6312	5.47353	SUP_AGRI
1135	14016396	2011-01-01	0	3.14247	2-4,99	2	F	2	Meticcio	meticcio	0			2014-02-21	2	altri mesi	0	2014	1	3	1	1	1	2	RM	4	AMICI DEGLI ANIMALI CANILE > NUOVA OSAGE	CANILE	AMICI DEGLI ANIMALI CANILE	via Colle Righetti contrada Maddalena Artena (traversa via Latina)	00031	ARTENA	A.S.L. 7 ROMA G - COLLEFERRO	0	0							interno	273	100-499	2	0	94.6312	5.47353	SUP_AGRI
1136	11010452	2007-10-10	0	3.33973	2-4,99	2	F	2	Meticcio	meticcio	0			2011-02-10	2	altri mesi	0	2011		3	3	1	1	2	RM	4	AMICI DEGLI ANIMALI CANILE > NUOVA OSAGE	CANILE	AMICI DEGLI ANIMALI CANILE	via Colle Righetti contrada Maddalena Artena (traversa via Latina)	00031	ARTENA	A.S.L. 7 ROMA G - COLLEFERRO	0	0							interno	273	100-499	2	0	94.6312	5.47353	SUP_AGRI
1137	11010452	2007-01-01	0	4.11233	2-4,99	2	M	1	Meticcio	meticcio	0			2011-02-10	2	altri mesi	0	2011		3	3	1	1	2	RM	4	AMICI DEGLI ANIMALI CANILE > NUOVA OSAGE	CANILE	AMICI DEGLI ANIMALI CANILE	via Colle Righetti contrada Maddalena Artena (traversa via Latina)	00031	ARTENA	A.S.L. 7 ROMA G - COLLEFERRO	1	2							interno	273	100-499	2	0	94.6312	5.47353	SUP_AGRI
1138	11010065	2004-01-01	1	7.10959	7-	4	M	1	Meticcio	meticcio	0			2011-02-08	2	altri mesi	0	2011		3	3	1	1	2	RM	4	AMICI DEGLI ANIMALI CANILE > NUOVA OSAGE	CANILE	AMICI DEGLI ANIMALI CANILE	via Colle Righetti contrada Maddalena Artena (traversa via Latina)	00031	ARTENA	A.S.L. 7 ROMA G - COLLEFERRO	0	0							interno	273	100-499	2	0	94.6312	5.47353	SUP_AGRI
1139	11010065	2004-01-01	1	7.10959	7-	4	F	2	Meticcio	meticcio	0			2011-02-08	2	altri mesi	0	2011		3	3	1	1	2	RM	4	AMICI DEGLI ANIMALI CANILE > NUOVA OSAGE	CANILE	AMICI DEGLI ANIMALI CANILE	via Colle Righetti contrada Maddalena Artena (traversa via Latina)	00031	ARTENA	A.S.L. 7 ROMA G - COLLEFERRO	0	0							interno	273	100-499	2	0	94.6312	5.47353	SUP_AGRI
1140	11010065	2004-01-01	0	7.10959	7-	4	F	2	Meticcio	meticcio	0			2011-02-08	2	altri mesi	0	2011		3	3	1	1	2	RM	4	AMICI DEGLI ANIMALI CANILE > NUOVA OSAGE	CANILE	AMICI DEGLI ANIMALI CANILE	via Colle Righetti contrada Maddalena Artena (traversa via Latina)	00031	ARTENA	A.S.L. 7 ROMA G - COLLEFERRO	0	0							interno	273	100-499	2	0	94.6312	5.47353	SUP_AGRI
1141	11010065	2004-01-01	1	7.10959	7-	4	M	1	Meticcio	meticcio	0			2011-02-08	2	altri mesi	0	2011		3	3	1	1	2	RM	4	AMICI DEGLI ANIMALI CANILE > NUOVA OSAGE	CANILE	AMICI DEGLI ANIMALI CANILE	via Colle Righetti contrada Maddalena Artena (traversa via Latina)	00031	ARTENA	A.S.L. 7 ROMA G - COLLEFERRO	0	0							interno	273	100-499	2	0	94.6312	5.47353	SUP_AGRI
1142	11010452	2004-01-01	1	7.11507	7-	4	F	2	Meticcio	meticcio	0			2011-02-10	2	altri mesi	0	2011		3	3	1	1	2	RM	4	AMICI DEGLI ANIMALI CANILE > NUOVA OSAGE	CANILE	AMICI DEGLI ANIMALI CANILE	via Colle Righetti contrada Maddalena Artena (traversa via Latina)	00031	ARTENA	A.S.L. 7 ROMA G - COLLEFERRO	0	0							interno	273	100-499	2	0	94.6312	5.47353	SUP_AGRI
1143	11010065	2001-01-01	0	10.1096	7-	4	F	2	Meticcio	meticcio	0			2011-02-08	2	altri mesi	0	2011		3	3	1	1	2	RM	4	AMICI DEGLI ANIMALI CANILE > NUOVA OSAGE	CANILE	AMICI DEGLI ANIMALI CANILE	via Colle Righetti contrada Maddalena Artena (traversa via Latina)	00031	ARTENA	A.S.L. 7 ROMA G - COLLEFERRO	0	0							interno	273	100-499	2	0	94.6312	5.47353	SUP_AGRI
1144	11010065	2001-01-01	0	10.1096	7-	4	M	1	Meticcio	meticcio	0			2011-02-08	2	altri mesi	0	2011		3	3	1	1	2	RM	4	AMICI DEGLI ANIMALI CANILE > NUOVA OSAGE	CANILE	AMICI DEGLI ANIMALI CANILE	via Colle Righetti contrada Maddalena Artena (traversa via Latina)	00031	ARTENA	A.S.L. 7 ROMA G - COLLEFERRO	0	0							interno	273	100-499	2	0	94.6312	5.47353	SUP_AGRI
1145	11010065	2001-01-01	0	10.1096	7-	4	M	1	Meticcio	meticcio	0			2011-02-08	2	altri mesi	0	2011		3	3	1	1	2	RM	4	AMICI DEGLI ANIMALI CANILE > NUOVA OSAGE	CANILE	AMICI DEGLI ANIMALI CANILE	via Colle Righetti contrada Maddalena Artena (traversa via Latina)	00031	ARTENA	A.S.L. 7 ROMA G - COLLEFERRO	0	0							interno	273	100-499	2	0	94.6312	5.47353	SUP_AGRI
1146	11010065	2001-01-01	1	10.1096	7-	4	F	2	Meticcio	meticcio	0			2011-02-08	2	altri mesi	0	2011		3	3	1	1	2	RM	4	AMICI DEGLI ANIMALI CANILE > NUOVA OSAGE	CANILE	AMICI DEGLI ANIMALI CANILE	via Colle Righetti contrada Maddalena Artena (traversa via Latina)	00031	ARTENA	A.S.L. 7 ROMA G - COLLEFERRO	0	0							interno	273	100-499	2	0	94.6312	5.47353	SUP_AGRI
1147	11010065	2001-01-01	0	10.1096	7-	4	M	1	Meticcio	meticcio	0			2011-02-08	2	altri mesi	0	2011		3	3	1	1	2	RM	4	AMICI DEGLI ANIMALI CANILE > NUOVA OSAGE	CANILE	AMICI DEGLI ANIMALI CANILE	via Colle Righetti contrada Maddalena Artena (traversa via Latina)	00031	ARTENA	A.S.L. 7 ROMA G - COLLEFERRO	0	0							interno	273	100-499	2	0	94.6312	5.47353	SUP_AGRI
1148	11010452	2001-01-01	0	10.1151	7-	4	F	2	Meticcio	meticcio	0			2011-02-10	2	altri mesi	0	2011		3	3	1	1	2	RM	4	AMICI DEGLI ANIMALI CANILE > NUOVA OSAGE	CANILE	AMICI DEGLI ANIMALI CANILE	via Colle Righetti contrada Maddalena Artena (traversa via Latina)	00031	ARTENA	A.S.L. 7 ROMA G - COLLEFERRO	0	0							interno	273	100-499	2	0	94.6312	5.47353	SUP_AGRI
1149	14012069	2011-01-01	0	3.11233	2-4,99	2	M	1	Pointer inglese	razza	1	corto	3	2014-02-10	2	altri mesi	0	2014		3	3	1	1	2	VT	47	CANILE QUERCIA ROSSA	CANILE	CANILE QUERCIA ROSSA	STRADA GROTTANA, Km 2,400 - LOC. SANTA MARIA	01100	VITERBO	A.S.L. 9 VITERBO - VITERBO	0	0	20-30	20	30	25	11-25	2	interno	307	100-499	2	0	77.0609	22.9431	SUP_AGRI
1150	14012064	2011-01-01	0	3.11233	2-4,99	2	M	1	Kurzhaar - Bracco tedesco pelo raso	razza	1	corto	3	2014-02-10	2	altri mesi	0	2014		3	3	1	1	2	VT	47	CANILE QUERCIA ROSSA	CANILE	CANILE QUERCIA ROSSA	STRADA GROTTANA, Km 2,400 - LOC. SANTA MARIA	01100	VITERBO	A.S.L. 9 VITERBO - VITERBO	0	0	20-32	20	32	26	26-44	3	interno	307	100-499	2	0	77.0609	22.9431	SUP_AGRI
1151	11014621	2010-09-01	0	0.484932	0-1,99	1	M	1	Meticcio	meticcio	0			2011-02-25	2	altri mesi	0	2011		3	3	1	1	2	VT	47	CANILE QUERCIA ROSSA	CANILE	CANILE QUERCIA ROSSA	STRADA GROTTANA, Km 2,400 - LOC. SANTA MARIA	01100	VITERBO	A.S.L. 9 VITERBO - VITERBO	0	0							interno	307	100-499	2	0	77.0609	22.9431	SUP_AGRI
1152	assente-	2010-09-01	0	0.484932	0-1,99	1	M	1	Meticcio	meticcio	0			2011-02-25	2	altri mesi	0	2011		3	3	1	1	2	VT	47	CANILE QUERCIA ROSSA	CANILE	CANILE QUERCIA ROSSA	STRADA GROTTANA, Km 2,400 - LOC. SANTA MARIA	#N/A	VITERBO	A.S.L. 9 VITERBO - VITERBO	0	0							interno	307	100-499	2	0	77.0609	22.9431	SUP_AGRI
1153	assente-	2013-06-18	1	0.682192	0-1,99	1	F	2	Meticcio	meticcio	0			2014-02-22	2	altri mesi	0	2014		3	1	1	1	2	VT	47	CANILE QUERCIA ROSSA	CANILE	CANILE QUERCIA ROSSA	STRADA GROTTANA, Km 2,400 - LOC. SANTA MARIA	#N/A	VITERBO	PATRUNO	0	0							interno	307	100-499	2	0	77.0609	22.9431	SUP_AGRI
1154	14012060	2013-06-01	0	0.69589	0-1,99	1	F	2	Meticcio	meticcio	0			2014-02-10	2	altri mesi	0	2014		3	3	1	1	2	VT	47	CANILE QUERCIA ROSSA	CANILE	CANILE QUERCIA ROSSA	STRADA GROTTANA, Km 2,400 - LOC. SANTA MARIA	01100	VITERBO	A.S.L. 9 VITERBO - VITERBO	0	0							interno	307	100-499	2	0	77.0609	22.9431	SUP_AGRI
1155	14012066	2013-01-01	0	1.10959	0-1,99	1	F	2	Meticcio	meticcio	0			2014-02-10	2	altri mesi	0	2014	3	3	2	1	1	2	VT	47	CANILE QUERCIA ROSSA	CANILE	CANILE QUERCIA ROSSA	STRADA GROTTANA, Km 2,400 - LOC. SANTA MARIA	01100	VITERBO	A.S.L. 9 VITERBO - VITERBO	0	0							interno	307	100-499	2	0	77.0609	22.9431	SUP_AGRI
1156	13011129	2012-01-01	0	1.13973	0-1,99	1	M	1	Meticcio	meticcio	0			2013-02-20	2	altri mesi	0	2013		3	3	1	1	2		47	CANILE QUERCIA ROSSA	CANILE	#N/A	STRADA GROTTANA, Km 2,400 - LOC. SANTA MARIA	01100	VITERBO	#N/A	0	0							interno	307	100-499	2	0	77.0609	22.9431	SUP_AGRI
1157	13011124	2012-01-01	0	1.13973	0-1,99	1	F	2	Meticcio	meticcio	0			2013-02-20	2	altri mesi	0	2013		3	3	1	1	2		47	CANILE QUERCIA ROSSA	CANILE	#N/A	STRADA GROTTANA, Km 2,400 - LOC. SANTA MARIA	01100	VITERBO	#N/A	1	3							interno	307	100-499	2	0	77.0609	22.9431	SUP_AGRI
1158	11014620	2009-03-01	0	1.98904	0-1,99	1	M	1	Meticcio	meticcio	0			2011-02-25	2	altri mesi	0	2011		3	3	1	1	2	VT	47	CANILE QUERCIA ROSSA	CANILE	CANILE QUERCIA ROSSA	STRADA GROTTANA, Km 2,400 - LOC. SANTA MARIA	01100	VITERBO	A.S.L. 9 VITERBO - VITERBO	0	0							interno	307	100-499	2	0	77.0609	22.9431	SUP_AGRI
1159	11012595	2008-02-01	0	3.04932	2-4,99	2	M	1	Meticcio	meticcio	0			2011-02-18	2	altri mesi	0	2011		3	3	1	1	2	VT	47	CANILE QUERCIA ROSSA	CANILE	CANILE QUERCIA ROSSA	STRADA GROTTANA, Km 2,400 - LOC. SANTA MARIA	01100	VITERBO	A.S.L. 9 VITERBO - VITERBO	0	0							interno	307	100-499	2	0	77.0609	22.9431	SUP_AGRI
1160	11012597	2008-02-01	0	3.04932	2-4,99	2	F	2	Meticcio	meticcio	0			2011-02-18	2	altri mesi	0	2011		3	3	1	1	2	VT	47	CANILE QUERCIA ROSSA	CANILE	CANILE QUERCIA ROSSA	STRADA GROTTANA, Km 2,400 - LOC. SANTA MARIA	01100	VITERBO	A.S.L. 9 VITERBO - VITERBO	0	0							interno	307	100-499	2	0	77.0609	22.9431	SUP_AGRI
1161	13011128	2008-01-01	0	5.14247	5-6,99	3	F	2	Meticcio	meticcio	0			2013-02-20	2	altri mesi	0	2013		3	3	1	1	2	VT	47	CANILE QUERCIA ROSSA	CANILE	CANILE QUERCIA ROSSA	STRADA GROTTANA, Km 2,400 - LOC. SANTA MARIA	01100	VITERBO	A.S.L. 9 VITERBO - VITERBO	0	0							interno	307	100-499	2	0	77.0609	22.9431	SUP_AGRI
1162	11012596	2003-02-01	0	8.05205	7-	4	M	1	Meticcio	meticcio	0			2011-02-18	2	altri mesi	0	2011		3	3	1	1	2	VT	47	CANILE QUERCIA ROSSA	CANILE	CANILE QUERCIA ROSSA	STRADA GROTTANA, Km 2,400 - LOC. SANTA MARIA	01100	VITERBO	A.S.L. 9 VITERBO - VITERBO	0	0							interno	307	100-499	2	0	77.0609	22.9431	SUP_AGRI
1163	12012061	2011-05-20	0	0.767123	0-1,99	1	F	2	Meticcio	meticcio	0			2012-02-24	2	altri mesi	0	2012		1	3	1	1	1	FR	11	ASSOCIAZIONE LE ORME DI VELLUCCI	CANILE	ASSOCIAZIONE LE ORME DI VELLUCCI	VIA S. AGATA, 4	03013	FERENTINO	A.S.L. FROSINONE	0	0							interno	309	100-499	2	64.7652	35.3846	0	SUP_ARTIF
1164	12012061	2011-05-13	0	0.786301	0-1,99	1	F	2	Meticcio	meticcio	0			2012-02-24	2	altri mesi	0	2012		1	3	1	1	1	FR	11	ASSOCIAZIONE LE ORME DI VELLUCCI	CANILE	ASSOCIAZIONE LE ORME DI VELLUCCI	VIA S. AGATA, 4	03013	FERENTINO	A.S.L. FROSINONE	0	0							interno	309	100-499	2	64.7652	35.3846	0	SUP_ARTIF
1165	13009120	2011-01-06	0	2.09315	2-4,99	2	M	1	Meticcio	meticcio	0			2013-02-08	2	altri mesi	0	2013	1	1	2	1	1	2	FR	11	ASSOCIAZIONE LE ORME DI VELLUCCI	CANILE	ASSOCIAZIONE LE ORME DI VELLUCCI	VIA S. AGATA, 4	03013	FERENTINO	A.S.L. FROSINONE	0	0							interno	309	100-499	2	64.7652	35.3846	0	SUP_ARTIF
1166	12012061	2008-01-01	0	3.15068	2-4,99	2	M	1	Meticcio	meticcio	0			2011-02-24	2	altri mesi	0	2011		1	3	1	1	1	FR	11	ASSOCIAZIONE LE ORME DI VELLUCCI	CANILE	ASSOCIAZIONE LE ORME DI VELLUCCI	VIA S. AGATA, 4	03013	FERENTINO	A.S.L. FROSINONE	0	0							interno	309	100-499	2	64.7652	35.3846	0	SUP_ARTIF
1167	12010263	2007-10-04	0	4.37534	2-4,99	2	M	1	Meticcio	meticcio	0			2012-02-17	2	altri mesi	0	2012		1	1	1	1	2	FR	11	ASSOCIAZIONE LE ORME DI VELLUCCI	CANILE	ASSOCIAZIONE LE ORME DI VELLUCCI	VIA S. AGATA, 4	03013	FERENTINO	A.S.L. FROSINONE	1	2							interno	309	100-499	2	64.7652	35.3846	0	SUP_ARTIF
1168	11014624	2005-01-01	1	6.14521	5-6,99	3	M	1	Meticcio	meticcio	0			2011-02-22	2	altri mesi	0	2011	1	1	3	1	1	2	VT	32	CANILE FONTANA	CANILE	CANILE FONTANA	VIA SAN QUIRICO 5	01100	VITERBO	A.S.L. 9 VITERBO - VITERBO	0	0							interno	337	100-499	2	9.70644	90.2957	0	SUP_AGRI
1169	assente-	2010-04-10	0	3.88219	2-4,99	2	F	2	Meticcio	meticcio	0			2014-02-25	2	altri mesi	0	2014	3	2	1	1	1	2	VT	32	CANILE FONTANA	CANILE	CANILE FONTANA	VIA SAN QUIRICO 5	#N/A	FABRICA DI ROMA	COSTA	0	0							interno	337	100-499	2	9.70644	90.2957	0	SUP_AGRI
1170	14016272	2013-03-09	0	0.969863	0-1,99	1	F	2	Meticcio	meticcio	0			2014-02-26	2	altri mesi	0	2014		3	3	1	1	2	VT	32	CANILE FONTANA	CANILE	CANILE FONTANA	VIA SAN QUIRICO 5	01100	VITERBO	A.S.L. 9 VITERBO - VITERBO	0	0							interno	337	100-499	2	9.70644	90.2957	0	SUP_AGRI
1171	13013223	2012-01-01	0	1.1589	0-1,99	1	F	2	Meticcio	meticcio	0			2013-02-27	2	altri mesi	0	2013		3	3	1	1	2	VT	32	CANILE FONTANA	CANILE	CANILE FONTANA	VIA SAN QUIRICO 5	01100	VITERBO	A.S.L. 9 VITERBO - VITERBO	0	0							interno	337	100-499	2	9.70644	90.2957	0	SUP_AGRI
1172	13013214	2010-04-10	0	2.88767	2-4,99	2	F	2	Meticcio	meticcio	0			2013-02-27	2	altri mesi	0	2013		3	3	1	1	2	VT	32	CANILE FONTANA	CANILE	CANILE FONTANA	VIA SAN QUIRICO 5	01100	VITERBO	A.S.L. 9 VITERBO - VITERBO	0	0							interno	337	100-499	2	9.70644	90.2957	0	SUP_AGRI
1173	assente-	2011-02-09	0	3.01918	2-4,99	2	F	2	Meticcio	meticcio	0			2014-02-15	2	altri mesi	0	2014	3	3	1	1	1	2	VT	32	CANILE FONTANA	CANILE	CANILE FONTANA	VIA SAN QUIRICO 5	#N/A	FABRICA DI ROMA	COSTA	0	0							interno	337	100-499	2	9.70644	90.2957	0	SUP_AGRI
1174	13013220	2009-01-01	0	4.1589	2-4,99	2	M	1	Meticcio	meticcio	0			2013-02-27	2	altri mesi	0	2013		3	3	1	1	2	VT	32	CANILE FONTANA	CANILE	CANILE FONTANA	VIA SAN QUIRICO 5	01100	VITERBO	A.S.L. 9 VITERBO - VITERBO	0	0							interno	337	100-499	2	9.70644	90.2957	0	SUP_AGRI
1175	assente-	2005-01-01	0	9.12877	7-	4	M	1	Meticcio	meticcio	0			2014-02-15	2	altri mesi	0	2014	1	2	1	1	1	2	RM	27	CANILE DI BARTOLOMEI	CANILE	BARTOLOMEI	VIA SAN QUIRICO 8	#N/A	GROTTAFERRATA	SCARCELLA	0	0							interno	352	100-499	2	11.5202	88.4822	0	SUP_AGRI
1176	assente-	2013-09-10	0	0.452055	0-1,99	1	F	2	Meticcio	meticcio	0			2014-02-22	2	altri mesi	0	2014		3	1	1	1	1	VT	27	CANILE DI BARTOLOMEI	CANILE	CANILE DI BARTOLOMEI	VIA SAN QUIRICO 8	#N/A	VITERBO	PATRUNO	0	0							interno	352	100-499	2	11.5202	88.4822	0	SUP_AGRI
1177	assente-	2003-10-10	1	9.34247	7-	4	M	1	Meticcio	meticcio	0			2013-02-09	2	altri mesi	0	2013		3	1	1	1	2	VT	27	CANILE DI BARTOLOMEI	CANILE	CANILE DI BARTOLOMEI	VIA SAN QUIRICO 8	#N/A	VITERBO	A.S.L. 9 VITERBO - VITERBO	1	3							interno	352	100-499	2	11.5202	88.4822	0	SUP_AGRI
1178	14015050	2010-01-01	0	4.13425	2-4,99	2	M	1	Pastore Maremmano Abruzzese	razza	1	lungo	1	2014-02-18	2	altri mesi	0	2014		3	1	1	1	2	RM	46	CANILE QUA LA ZAMPA	CANILE	VIOTTI SRL	LOC. COSTA DI TIVOLI	00010	SAN GREGORIO DA SASSOLA	A.S.L. 7 ROMA G - TIVOLI	0	0	30-45	30	45	37.5	26-44	3	interno	356	100-499	2	0	25.0929	74.9999	SUP_BOSC
1179	14011714	2013-02-01	0	1.02466	0-1,99	1	F	2	Meticcio	meticcio	0			2014-02-10	2	altri mesi	0	2014		3	1	1	1	2	RM	46	CANILE QUA LA ZAMPA	CANILE	VIOTTI SRL	LOC. COSTA DI TIVOLI	00010	SAN GREGORIO DA SASSOLA	A.S.L. 7 ROMA G - TIVOLI	0	0							interno	356	100-499	2	0	25.0929	74.9999	SUP_BOSC
1180	14015049	2012-02-18	0	2.01096	2-4,99	2	F	2	Meticcio	meticcio	0			2014-02-21	2	altri mesi	0	2014		3	1	1	1	2	RM	46	CANILE QUA LA ZAMPA	CANILE	VIOTTI SRL	LOC. COSTA DI TIVOLI	00010	SAN GREGORIO DA SASSOLA	A.S.L. 7 ROMA G - TIVOLI	0	0							interno	356	100-499	2	0	25.0929	74.9999	SUP_BOSC
1181	14015050	2012-02-01	0	2.04932	2-4,99	2	F	2	Meticcio	meticcio	0			2014-02-18	2	altri mesi	0	2014		3	1	1	1	2	RM	46	CANILE QUA LA ZAMPA	CANILE	VIOTTI SRL	LOC. COSTA DI TIVOLI	00010	SAN GREGORIO DA SASSOLA	A.S.L. 7 ROMA G - TIVOLI	0	0							interno	356	100-499	2	0	25.0929	74.9999	SUP_BOSC
1182	14017854	2009-01-01	0	4.16164	2-4,99	2	F	2	Meticcio	meticcio	0			2013-02-28	2	altri mesi	0	2013		3	1	1	1	2	RM	46	CANILE QUA LA ZAMPA	CANILE	VIOTTI SRL	LOC. COSTA DI TIVOLI	00010	SAN GREGORIO DA SASSOLA	A.S.L. 7 ROMA G - TIVOLI	0	0							interno	356	100-499	2	0	25.0929	74.9999	SUP_BOSC
1183	13012842	1999-01-01	0	14.1644	7-	4	M	1	Meticcio	meticcio	0			2013-02-26	2	altri mesi	0	2013		3	1	1	1	2	FR	48	CANILE RECCHIA MARIA TERESA	CANILE	0	VIA PALLISCO, 6	03033	ARPINO	A.S.L. FROSINONE - SORA ATINA	0	0							interno	375	100-499	2	0	100.202	0	SUP_AGRI
1184	11012547	2009-12-21	0	1.16164	0-1,99	1	M	1	Meticcio	meticcio	0			2011-02-18	2	altri mesi	0	2011	1	1	2	1	1	1	RM	5	ASS."AMICI DI FIDO NON SOLO"	CANILE	ASS."AMICI DI FIDO NON SOLO"	VIA DELLA LIBERTA',snc	00024	CASTEL MADAMA	A.S.L. 7 ROMA G - TIVOLI	0	0							interno	385	100-499	2	35.2982	64.7964	0	SUP_AGRI
1185	11012550	2009-12-21	0	1.16164	0-1,99	1	F	2	Meticcio	meticcio	0			2011-02-18	2	altri mesi	0	2011	1	1	2	1	1	1	RM	5	ASS."AMICI DI FIDO NON SOLO"	CANILE	ASS."AMICI DI FIDO NON SOLO"	VIA DELLA LIBERTA',snc	00024	CASTEL MADAMA	A.S.L. 7 ROMA G - TIVOLI	0	0							interno	385	100-499	2	35.2982	64.7964	0	SUP_AGRI
1186	11014521	2006-01-01	0	5.14795	5-6,99	3	F	2	Meticcio	meticcio	0			2011-02-23	2	altri mesi	0	2011	1	1	2	1	1	2	RM	5	ASS."AMICI DI FIDO NON SOLO"	CANILE	ASS."AMICI DI FIDO NON SOLO"	VIA DELLA LIBERTA',snc	00024	CASTEL MADAMA	A.S.L. 7 ROMA G - TIVOLI	0	0							interno	385	100-499	2	35.2982	64.7964	0	SUP_AGRI
1187	14015041	2013-07-05	0	0.630137	0-1,99	1	F	2	Meticcio	meticcio	0			2014-02-20	2	altri mesi	0	2014	1	2	1	1	1	1	RM	5	ASS."AMICI DI FIDO NON SOLO"	CANILE	ASS."AMICI DI FIDO NON SOLO"	VIA DELLA LIBERTA',snc	00024	CASTEL MADAMA	A.S.L. 7 ROMA G - TIVOLI	0	0							interno	385	100-499	2	35.2982	64.7964	0	SUP_AGRI
1188	14015040	2004-01-25	0	10.0795	7-	4	M	1	Meticcio	meticcio	0			2014-02-20	2	altri mesi	0	2014	1	2	1	1	1	1	RM	5	ASS."AMICI DI FIDO NON SOLO"	CANILE	ASS."AMICI DI FIDO NON SOLO"	VIA DELLA LIBERTA',snc	00024	CASTEL MADAMA	A.S.L. 7 ROMA G - TIVOLI	0	0							interno	385	100-499	2	35.2982	64.7964	0	SUP_AGRI
1189	12010261	2010-10-01	0	0.361644	0-1,99	1	M	1	Meticcio	meticcio	0			2011-02-10	2	altri mesi	0	2011		3	3	1	1	2	FR	55	CANILE VELOBRO SERRONE	CANILE	CANILE VELOBRO SERRONE	VIA DEI COLLI snc - LOC. SAN QUIRICO	03010	SERRONE	A.S.L. FROSINONE	0	0							interno	390	100-499	2	0	100.124	0	SUP_AGRI
1190	11011151	2010-10-01	0	0.361644	0-1,99	1	M	1	Meticcio	meticcio	0			2011-02-10	2	altri mesi	0	2011		3	3	1	1	2	FR	55	CANILE VELOBRO SERRONE	CANILE	CANILE VELOBRO SERRONE	VIA DEI COLLI snc - LOC. SAN QUIRICO	03010	SERRONE	A.S.L. FROSINONE	0	0							interno	390	100-499	2	0	100.124	0	SUP_AGRI
1191	11011153	2010-10-01	0	0.361644	0-1,99	1	F	2	Meticcio	meticcio	0			2011-02-10	2	altri mesi	0	2011		3	3	1	1	2	FR	55	CANILE VELOBRO SERRONE	CANILE	CANILE VELOBRO SERRONE	VIA DEI COLLI snc - LOC. SAN QUIRICO	03010	SERRONE	A.S.L. FROSINONE	0	0							interno	390	100-499	2	0	100.124	0	SUP_AGRI
1192	11011154	2010-10-01	0	0.361644	0-1,99	1	M	1	Meticcio	meticcio	0			2011-02-10	2	altri mesi	0	2011		3	3	1	1	2	FR	55	CANILE VELOBRO SERRONE	CANILE	CANILE VELOBRO SERRONE	VIA DEI COLLI snc - LOC. SAN QUIRICO	03010	SERRONE	A.S.L. FROSINONE	0	0							interno	390	100-499	2	0	100.124	0	SUP_AGRI
1193	11011152	2010-10-01	0	0.361644	0-1,99	1	F	2	Meticcio	meticcio	0			2011-02-10	2	altri mesi	0	2011		3	3	1	1	2	FR	55	CANILE VELOBRO SERRONE	CANILE	CANILE VELOBRO SERRONE	VIA DEI COLLI snc - LOC. SAN QUIRICO	03010	SERRONE	A.S.L. FROSINONE	0	0							interno	390	100-499	2	0	100.124	0	SUP_AGRI
1194	11012169	2009-03-01	0	1.95068	0-1,99	1	F	2	Meticcio	meticcio	0			2011-02-11	2	altri mesi	0	2011		3	3	1	1	2	FR	55	CANILE VELOBRO SERRONE	CANILE	CANILE IL VELOBRO	VIA DEI COLLI snc - LOC. SAN QUIRICO		SERRONE	A.S.L. 12 FROSINONE - ANAGNI ALATRI	0	0							interno	390	100-499	2	0	100.124	0	SUP_AGRI
1195	11008500	2001-01-01	1	10.0904	7-	4	M	1	Meticcio	meticcio	0			2011-02-01	2	altri mesi	0	2011		3	3	1	1	2	FR	55	CANILE VELOBRO SERRONE	CANILE	CANILE VELOBRO SERRONE	VIA DEI COLLI snc - LOC. SAN QUIRICO	03010	SERRONE	A.S.L. 12 FROSINONE - ANAGNI ALATRI	0	0							interno	390	100-499	2	0	100.124	0	SUP_AGRI
1196	assente-	2011-04-01	0	0.841096	0-1,99	1	F	2	Beagle	razza	1	corto	3	2012-02-02	2	altri mesi	0	2012		1	2	1	1	2	RI	52	CANILE SANITARIO RIETI	CANILE	CANILE SANITARIO ASL RIETI	Piazza del Mercato c/o ex-Mattatoio Foro Boario	#N/A	RIETI	A.S.L. 10 RIETI - MONTEPIANO REATINO	0	0	8-14	8	14	11	11-25	2	interno	391	100-499	2	74.951	25.1321	0	SUP_ARTIF
1197	13008600	2010-10-01	0	2.36712	2-4,99	2	F	2	Segugio	razza	1	corto	3	2013-02-11	2	altri mesi	0	2013		1	2	1	1	2	RI	52	CANILE SANITARIO RIETI	CANILE	O11001	Piazza del Mercato c/o ex-Mattatoio Foro Boario	02100	RIETI	A.S.L. 10 RIETI - MONTEPIANO REATINO	0	0	24-30,5	24	0,5	12.25	11-25	2	interno	391	100-499	2	74.951	25.1321	0	SUP_ARTIF
1198	non rego	2005-01-01	0	8.12055	7-	4	M	1	Segugio	razza	1	corto	3	2013-02-12	2	altri mesi	0	2013		1	3	1	1	2	RI	52	CANILE SANITARIO RIETI	CANILE	CANILE SANITARIO ASL RIETI	Piazza del Mercato c/o ex-Mattatoio Foro Boario	#N/A	RIETI	A.S.L. 10 RIETI - MONTEPIANO REATINO	0	0	24-30,5	24	0,5	12.25	11-25	2	interno	391	100-499	2	74.951	25.1321	0	SUP_ARTIF
1199	13007323	2010-01-01	0	3.09589	2-4,99	2	M	1	Epagneul breton	razza	1	medio	2	2013-02-04	2	altri mesi	0	2013		1	3	1	1	1	RI	52	CANILE SANITARIO RIETI	CANILE	CANILE SANITARIO ASL RIETI	Piazza del Mercato c/o ex-Mattatoio Foro Boario	02100	RIETI	A.S.L. 10 RIETI - MONTEPIANO REATINO	0	0	12-15	12	15	13.5	11-25	2	interno	391	100-499	2	74.951	25.1321	0	SUP_ARTIF
1200	12012153	2007-01-01	0	5.14521	5-6,99	3	F	2	Setter Irlandese	razza	1	lungo	1	2012-02-22	2	altri mesi	0	2012		1	2	1	1	2	RI	52	CANILE SANITARIO RIETI	CANILE	O11002	Piazza del Mercato c/o ex-Mattatoio Foro Boario	02047	POGGIO MIRTETO	A.S.L. 10 RIETI - DISTRETTO MIRTENSE	1	2	20-30	20	30	25	11-25	2	interno	391	100-499	2	74.951	25.1321	0	SUP_ARTIF
1201	non rego	2012-05-01	0	0.794521	0-1,99	1	M	1	Pastore Maremmano Abruzzese	razza	1	lungo	1	2013-02-15	2	altri mesi	0	2013	1	1	1	1	1	1	RI	52	CANILE SANITARIO RIETI	CANILE	CANILE SANITARIO ASL RIETI	Piazza del Mercato c/o ex-Mattatoio Foro Boario	#N/A	RIETI	A.S.L. 10 RIETI - MONTEPIANO REATINO	0	0	30-45	30	45	37.5	26-44	3	interno	391	100-499	2	74.951	25.1321	0	SUP_ARTIF
1202	assente-	2006-01-01	0	6.14247	5-6,99	3	M	1	Pastore Maremmano Abruzzese	razza	1	lungo	1	2012-02-21	2	altri mesi	0	2012	3	1	2	1	1	2	RI	52	CANILE SANITARIO RIETI	CANILE	CANILE SANITARIO ASL RIETI	Piazza del Mercato c/o ex-Mattatoio Foro Boario	#N/A	RIETI	A.S.L. 10 RIETI - MONTEPIANO REATINO	0	0	30-45	30	45	37.5	26-44	3	interno	391	100-499	2	74.951	25.1321	0	SUP_ARTIF
1203	assente-	2006-01-01	0	6.14795	5-6,99	3	M	1	Pastore Maremmano Abruzzese	razza	1	lungo	1	2012-02-23	2	altri mesi	0	2012		1	3	1	1	2	RI	52	CANILE SANITARIO RIETI	CANILE	CANILE SANITARIO ASL RIETI	Piazza del Mercato c/o ex-Mattatoio Foro Boario	#N/A	RIETI	A.S.L. 10 RIETI - MONTEPIANO REATINO	0	0	30-45	30	45	37.5	26-44	3	interno	391	100-499	2	74.951	25.1321	0	SUP_ARTIF
1204	assente-	2004-01-01	0	8.14521	7-	4	M	1	Pastore Maremmano Abruzzese	razza	1	lungo	1	2012-02-21	2	altri mesi	0	2012		1	3	1	1	2	RI	52	CANILE SANITARIO RIETI	CANILE	CANILE SANITARIO ASL RIETI	Piazza del Mercato c/o ex-Mattatoio Foro Boario	#N/A	RIETI	A.S.L. 10 RIETI - MONTEPIANO REATINO	0	0	30-45	30	45	37.5	26-44	3	interno	391	100-499	2	74.951	25.1321	0	SUP_ARTIF
1205	non rego	2001-01-01	0	12.1315	7-	4	M	1	Pastore Tedesco	razza	1			2013-02-15	2	altri mesi	0	2013		1	3	1	1	2	RI	52	CANILE SANITARIO RIETI	CANILE	CANILE SANITARIO ASL RIETI	Piazza del Mercato c/o ex-Mattatoio Foro Boario	#N/A	RIETI	A.S.L. 10 RIETI - MONTEPIANO REATINO	0	0	34-43	34	43	38.5	26-44	3	interno	391	100-499	2	74.951	25.1321	0	SUP_ARTIF
1206	non rego	2012-10-01	0	0.408219	0-1,99	1	F	2	Meticcio	meticcio	0			2013-02-27	2	altri mesi	0	2013		1	3	1	1	2	RI	52	CANILE SANITARIO RIETI	CANILE	CANILE SANITARIO ASL RIETI	Piazza del Mercato c/o ex-Mattatoio Foro Boario	#N/A	RIETI	A.S.L. 10 RIETI - MONTEPIANO REATINO	0	0							interno	391	100-499	2	74.951	25.1321	0	SUP_ARTIF
1207	13007322	2012-06-01	0	0.679452	0-1,99	1	F	2	Meticcio	meticcio	0			2013-02-04	2	altri mesi	0	2013		1	2	1	1	2	RI	52	CANILE SANITARIO RIETI	CANILE	CANILE SANITARIO ASL RIETI	Piazza del Mercato c/o ex-Mattatoio Foro Boario	02100	RIETI	A.S.L. 10 RIETI - MONTEPIANO REATINO	0	0							interno	391	100-499	2	74.951	25.1321	0	SUP_ARTIF
1208	13008598	2012-06-01	0	0.69863	0-1,99	1	M	1	Meticcio	meticcio	0			2013-02-11	2	altri mesi	0	2013	3	1	1	1	1	2	RI	52	CANILE SANITARIO RIETI	CANILE	O11001	Piazza del Mercato c/o ex-Mattatoio Foro Boario	02100	RIETI	A.S.L. 10 RIETI - MONTEPIANO REATINO	0	0							interno	391	100-499	2	74.951	25.1321	0	SUP_ARTIF
1209	14016115	2013-06-01	0	0.736986	0-1,99	1	F	2	Meticcio	meticcio	0			2014-02-25	2	altri mesi	0	2014		1	3	1	1	2	RI	52	CANILE SANITARIO RIETI	CANILE	CANILE SANITARIO ASL RIETI	Piazza del Mercato c/o ex-Mattatoio Foro Boario	02100	RIETI	A.S.L. 10 RIETI - MONTEPIANO REATINO	0	0							interno	391	100-499	2	74.951	25.1321	0	SUP_ARTIF
1210	non rego	2012-05-01	0	0.810959	0-1,99	1	M	1	Meticcio	meticcio	0			2013-02-21	2	altri mesi	0	2013		1	3	1	1	2	RI	52	CANILE SANITARIO RIETI	CANILE	CANILE SANITARIO ASL RIETI	Piazza del Mercato c/o ex-Mattatoio Foro Boario	#N/A	RIETI	A.S.L. 10 RIETI - MONTEPIANO REATINO	0	0							interno	391	100-499	2	74.951	25.1321	0	SUP_ARTIF
1211	non rego	2012-05-01	0	0.810959	0-1,99	1	M	1	Meticcio	meticcio	0			2013-02-21	2	altri mesi	0	2013	3	1	1	1	1	2	RI	52	CANILE SANITARIO RIETI	CANILE	CANILE SANITARIO ASL RIETI	Piazza del Mercato c/o ex-Mattatoio Foro Boario	#N/A	RIETI	A.S.L. 10 RIETI - MONTEPIANO REATINO	0	0							interno	391	100-499	2	74.951	25.1321	0	SUP_ARTIF
1212	non rego	2012-05-01	0	0.810959	0-1,99	1	F	2	Meticcio	meticcio	0			2013-02-21	2	altri mesi	0	2013	1	1	3	1	1	2	RI	52	CANILE SANITARIO RIETI	CANILE	CANILE SANITARIO ASL RIETI	Piazza del Mercato c/o ex-Mattatoio Foro Boario	#N/A	RIETI	A.S.L. 10 RIETI - MONTEPIANO REATINO	0	0							interno	391	100-499	2	74.951	25.1321	0	SUP_ARTIF
1213	assente-	2011-01-01	0	1.14521	0-1,99	1	F	2	Meticcio	meticcio	0			2012-02-23	2	altri mesi	0	2012	3	1	3	1	1	2	RI	52	CANILE SANITARIO RIETI	CANILE	CANILE SANITARIO ASL RIETI	Piazza del Mercato c/o ex-Mattatoio Foro Boario	#N/A	RIETI	A.S.L. 10 RIETI - MONTEPIANO REATINO	0	0							interno	391	100-499	2	74.951	25.1321	0	SUP_ARTIF
1214	assente-	2013-01-01	0	1.15068	0-1,99	1	M	1	Meticcio	meticcio	0			2014-02-25	2	altri mesi	0	2014		1	3	1	1	1	RI	52	CANILE SANITARIO RIETI	CANILE	CANILE SANITARIO ASL RIETI	Piazza del Mercato c/o ex-Mattatoio Foro Boario	#N/A	RIETI	A.S.L. 10 RIETI - MONTEPIANO REATINO	0	0							interno	391	100-499	2	74.951	25.1321	0	SUP_ARTIF
1215	14016688	2013-01-01	0	1.15616	0-1,99	1	F	2	Meticcio	meticcio	0			2014-02-27	2	altri mesi	0	2014	3	1	3	1	1	2	RI	52	CANILE SANITARIO RIETI	CANILE	CANILE SANITARIO ASL RIETI	Piazza del Mercato c/o ex-Mattatoio Foro Boario	02100	RIETI	A.S.L. 10 RIETI - MONTEPIANO REATINO	0	0							interno	391	100-499	2	74.951	25.1321	0	SUP_ARTIF
1216	14016699	2013-01-01	1	1.15616	0-1,99	1	F	2	Meticcio	meticcio	0			2014-02-27	2	altri mesi	0	2014		1	3	1	1	2	RI	52	CANILE SANITARIO RIETI	CANILE	CANILE SANITARIO ASL RIETI	Piazza del Mercato c/o ex-Mattatoio Foro Boario	02100	RIETI	A.S.L. 10 RIETI - MONTEPIANO REATINO	0	0							interno	391	100-499	2	74.951	25.1321	0	SUP_ARTIF
1217	non rego	2010-09-01	0	1.48767	0-1,99	1	M	1	Meticcio	meticcio	0			2012-02-26	2	altri mesi	0	2012		1	3	1	1	2	RI	52	CANILE SANITARIO RIETI	CANILE	CANILE SANITARIO ASL RIETI	Piazza del Mercato c/o ex-Mattatoio Foro Boario	#N/A	RIETI	A.S.L. 10 RIETI - MONTEPIANO REATINO	0	0							interno	391	100-499	2	74.951	25.1321	0	SUP_ARTIF
1218	assente-	2010-01-01	0	2.13699	2-4,99	2	F	2	Meticcio	meticcio	0			2012-02-20	2	altri mesi	0	2012		1	3	1	1	2	RI	52	CANILE SANITARIO RIETI	CANILE	CANILE SANITARIO ASL RIETI	Piazza del Mercato c/o ex-Mattatoio Foro Boario	#N/A	RIETI	A.S.L. 10 RIETI - MONTEPIANO REATINO	0	0							interno	391	100-499	2	74.951	25.1321	0	SUP_ARTIF
1219	assente-	2010-01-01	0	2.14521	2-4,99	2	M	1	Meticcio	meticcio	0			2012-02-23	2	altri mesi	0	2012		1	3	1	1	2	RI	52	CANILE SANITARIO RIETI	CANILE	CANILE SANITARIO ASL RIETI	Piazza del Mercato c/o ex-Mattatoio Foro Boario	#N/A	RIETI	A.S.L. 10 RIETI - MONTEPIANO REATINO	0	0							interno	391	100-499	2	74.951	25.1321	0	SUP_ARTIF
1220	14016119	2012-01-01	0	2.15342	2-4,99	2	F	2	Meticcio	meticcio	0			2014-02-25	2	altri mesi	0	2014		1	3	1	1	2	RI	52	CANILE SANITARIO RIETI	CANILE	CANILE SANITARIO ASL RIETI	Piazza del Mercato c/o ex-Mattatoio Foro Boario	02100	RIETI	A.S.L. 10 RIETI - MONTEPIANO REATINO	0	0							interno	391	100-499	2	74.951	25.1321	0	SUP_ARTIF
1221	non rego	2011-01-01	0	2.15616	2-4,99	2	F	2	Meticcio	meticcio	0			2013-02-26	2	altri mesi	0	2013	1	1	1	1	1	1	RI	52	CANILE SANITARIO RIETI	CANILE	CANILE SANITARIO ASL RIETI	Piazza del Mercato c/o ex-Mattatoio Foro Boario	#N/A	RIETI	A.S.L. 10 RIETI - MONTEPIANO REATINO	0	0							interno	391	100-499	2	74.951	25.1321	0	SUP_ARTIF
1222	12012844	2010-01-01	0	2.1589	2-4,99	2	F	2	Meticcio	meticcio	0			2012-02-28	2	altri mesi	0	2012		1	3	1	1	2	RI	52	CANILE SANITARIO RIETI	CANILE	CANILE SANITARIO ASL RIETI	Piazza del Mercato c/o ex-Mattatoio Foro Boario	02100	RIETI	A.S.L. 10 RIETI - MONTEPIANO REATINO	0	0							interno	391	100-499	2	74.951	25.1321	0	SUP_ARTIF
1223	non rego	2010-09-01	0	2.49041	2-4,99	2	M	1	Meticcio	meticcio	0			2013-02-26	2	altri mesi	0	2013		1	3	1	1	2	RI	52	CANILE SANITARIO RIETI	CANILE	CANILE SANITARIO ASL RIETI	Piazza del Mercato c/o ex-Mattatoio Foro Boario	#N/A	RIETI	A.S.L. 10 RIETI - MONTEPIANO REATINO	0	0							interno	391	100-499	2	74.951	25.1321	0	SUP_ARTIF
1224	assente-	2009-01-01	0	3.09041	2-4,99	2	F	2	Meticcio	meticcio	0			2012-02-03	2	altri mesi	0	2012	1	1	3	1	1	2	RI	52	CANILE SANITARIO RIETI	CANILE	CANILE SANITARIO ASL RIETI	Piazza del Mercato c/o ex-Mattatoio Foro Boario	#N/A	RIETI	A.S.L. 10 RIETI - MONTEPIANO REATINO	0	0							interno	391	100-499	2	74.951	25.1321	0	SUP_ARTIF
1225	non rego	2010-01-01	0	3.11781	2-4,99	2	F	2	Meticcio	meticcio	0			2013-02-12	2	altri mesi	0	2013		1	3	1	1	2	RI	52	CANILE SANITARIO RIETI	CANILE	CANILE SANITARIO ASL RIETI	Piazza del Mercato c/o ex-Mattatoio Foro Boario	#N/A	RIETI	A.S.L. 10 RIETI - MONTEPIANO REATINO	0	0							interno	391	100-499	2	74.951	25.1321	0	SUP_ARTIF
1226	assente-	2011-01-01	0	3.15342	2-4,99	2	M	1	Meticcio	meticcio	0			2014-02-25	2	altri mesi	0	2014		1	3	1	1	2	RI	52	CANILE SANITARIO RIETI	CANILE	CANILE SANITARIO ASL RIETI	Piazza del Mercato c/o ex-Mattatoio Foro Boario	#N/A	RIETI	A.S.L. 10 RIETI - MONTEPIANO REATINO	0	0							interno	391	100-499	2	74.951	25.1321	0	SUP_ARTIF
1227	12012235	2009-01-01	0	3.15616	2-4,99	2	F	2	Meticcio	meticcio	0			2012-02-27	2	altri mesi	0	2012		1	3	1	1	2	RI	52	CANILE SANITARIO RIETI	CANILE	CANILE SANITARIO ASL RIETI	Piazza del Mercato c/o ex-Mattatoio Foro Boario	02100	RIETI	A.S.L. 10 RIETI - MONTEPIANO REATINO	0	0							interno	391	100-499	2	74.951	25.1321	0	SUP_ARTIF
1228	14012328	2009-01-01	0	5.12055	5-6,99	3	F	2	Meticcio	meticcio	0			2014-02-13	2	altri mesi	0	2014		1	3	1	1	2	RI	52	CANILE SANITARIO RIETI	CANILE	CANILE SANITARIO ASL RIETI	Piazza del Mercato c/o ex-Mattatoio Foro Boario	02100	RIETI	A.S.L. 10 RIETI - MONTEPIANO REATINO	0	0							interno	391	100-499	2	74.951	25.1321	0	SUP_ARTIF
1229	assente-	2005-01-01	0	7.10411	7-	4	F	2	Meticcio	meticcio	0			2012-02-07	2	altri mesi	0	2012		1	3	1	1	2	RI	52	CANILE SANITARIO RIETI	CANILE	CANILE SANITARIO ASL RIETI	Piazza del Mercato c/o ex-Mattatoio Foro Boario	#N/A	RIETI	A.S.L. 10 RIETI - MONTEPIANO REATINO	0	0							interno	391	100-499	2	74.951	25.1321	0	SUP_ARTIF
1230	13008978	2006-01-01	0	7.12055	7-	4	M	1	Meticcio	meticcio	0			2013-02-12	2	altri mesi	0	2013		1	3	1	1	1	RI	52	CANILE SANITARIO RIETI	CANILE	CANILE SANITARIO ASL RIETI	Piazza del Mercato c/o ex-Mattatoio Foro Boario	02100	RIETI	A.S.L. 10 RIETI - MONTEPIANO REATINO	0	0							interno	391	100-499	2	74.951	25.1321	0	SUP_ARTIF
1231	assente-	2011-03-25	0	0.912329	0-1,99	1	M	1	Meticcio	meticcio	0			2012-02-21	2	altri mesi	0	2012	1	2	1	1	1	1	RI	52	CANILE SANITARIO RIETI	CANILE	CANILE SANITARIO ASL RIETI	Piazza del Mercato c/o ex-Mattatoio Foro Boario	#N/A	RIETI	A.S.L. 10 RIETI - MONTEPIANO REATINO	0	0							interno	391	100-499	2	74.951	25.1321	0	SUP_ARTIF
1232	14015295	2006-06-27	1	7.66849	7-	4	M	1	Shih Tzu	razza	1	lungo	1	2014-02-24	2	altri mesi	0	2014		3	1	1	1	2	RM	68	LA FATTORIA DI TOBIA	CANILE	LA FATTORIA DI TOBIA SRL	VIA COLLE RIGHETTA, 10	00036	PALESTRINA	A.S.L. 7 ROMA G - PALESTRINA	0	0	5-7	5	7	6	<=10	1	interno	397	100-499	2	0	99.1243	0.965035	SUP_AGRI
1233	14010541	2013-01-29	1	1.02192	0-1,99	1	M	1	Jack Russel Terrier	razza	1	corto	3	2014-02-06	2	altri mesi	0	2014		2	1	1	1	2	RM	68	LA FATTORIA DI TOBIA	CANILE	FATTORIA DI TOBIA - SEDE LEGALE	VIA COLLE RIGHETTA, 10	00044	FRASCATI	FATTORIA DI TOBIA - SEDE LEGALE	0	0	6,4-8,2	6,4	8,2	7.3	<=10	1	interno	397	100-499	2	0	99.1243	0.965035	SUP_AGRI
1234	14010541	2011-02-03	1	3.01096	2-4,99	2	M	1	Kerry blue terrier	razza	1	medio	2	2014-02-06	2	altri mesi	0	2014		3	1	1	1	2	RM	68	LA FATTORIA DI TOBIA	CANILE	FATTORIA DI TOBIA - SEDE LEGALE	VIA COLLE RIGHETTA, 10	00044	FRASCATI	FATTORIA DI TOBIA - SEDE LEGALE	0	0	15-17	15	17	16	11-25	2	interno	397	100-499	2	0	99.1243	0.965035	SUP_AGRI
1235	12012711	2004-02-21	1	8.00548	7-	4	M	1	Dalmata	razza	1	corto	3	2012-02-21	2	altri mesi	0	2012		2	1	1	1	2	RM	68	LA FATTORIA DI TOBIA	CANILE	FATTORIA DI TOBIA - SEDE LEGALE	VIA COLLE RIGHETTA, 10	00044	FRASCATI	A.S.L. 7 ROMA G - PALESTRINA	1	3	22-26	22	26	24	11-25	2	interno	397	100-499	2	0	99.1243	0.965035	SUP_AGRI
1236	14013075	2012-02-14	0	2.00548	2-4,99	2	M	1	Setter Inglese	razza	1	lungo	1	2014-02-15	2	altri mesi	0	2014	1	1	1	1	1	2	RM	68	LA FATTORIA DI TOBIA	CANILE	RM496	VIA COLLE RIGHETTA, 10	00185	ROMA	SCARCELLA	0	0	25-30	25	30	27.5	26-44	3	interno	397	100-499	2	0	99.1243	0.965035	SUP_AGRI
1237	11012145	2008-02-14	0	3.00822	2-4,99	2	M	1	Setter Inglese	razza	1	lungo	1	2011-02-16	2	altri mesi	0	2011		3	1	1	1	2	RM	68	LA FATTORIA DI TOBIA	CANILE	FATTORIA DI TOBIA - SEDE LEGALE	VIA COLLE RIGHETTA, 10	00044	FRASCATI	A.S.L. 7 ROMA G - PALESTRINA	0	0	25-30	25	30	27.5	26-44	3	interno	397	100-499	2	0	99.1243	0.965035	SUP_AGRI
1238	12012711	2004-02-21	0	8.02192	7-	4	F	2	Dobermann	razza	1	corto	3	2012-02-27	2	altri mesi	0	2012		3	1	1	1	2	RM	68	LA FATTORIA DI TOBIA	CANILE	FATTORIA DI TOBIA - SEDE LEGALE	VIA COLLE RIGHETTA, 10	00044	FRASCATI	A.S.L. 7 ROMA G - PALESTRINA	0	0	30-40	30	40	35	26-44	3	interno	397	100-499	2	0	99.1243	0.965035	SUP_AGRI
1239	14015295	2012-02-18	0	2.01918	2-4,99	2	M	1	Pastore Maremmano Abruzzese	razza	1	lungo	1	2014-02-24	2	altri mesi	0	2014		3	1	1	1	2	RM	68	LA FATTORIA DI TOBIA	CANILE	LA FATTORIA DI TOBIA SRL	VIA COLLE RIGHETTA, 10	00036	PALESTRINA	A.S.L. 7 ROMA G - PALESTRINA	0	0	30-45	30	45	37.5	26-44	3	interno	397	100-499	2	0	99.1243	0.965035	SUP_AGRI
1240	11015125	2008-02-25	0	3.01096	2-4,99	2	F	2	Pastore Maremmano Abruzzese	razza	1	lungo	1	2011-02-28	2	altri mesi	0	2011		3	1	1	1	2	RM	68	LA FATTORIA DI TOBIA	CANILE	FATTORIA DI TOBIA - SEDE LEGALE	VIA COLLE RIGHETTA, 10	00044	FRASCATI	A.S.L. 7 ROMA G - PALESTRINA	0	0	30-45	30	45	37.5	26-44	3	interno	397	100-499	2	0	99.1243	0.965035	SUP_AGRI
1241	12012711	2008-02-26	0	4.00274	2-4,99	2	M	1	Pastore Maremmano Abruzzese	razza	1	lungo	1	2012-02-26	2	altri mesi	0	2012		3	1	1	1	2	RM	68	LA FATTORIA DI TOBIA	CANILE	FATTORIA DI TOBIA - SEDE LEGALE	VIA COLLE RIGHETTA, 10	00044	FRASCATI	A.S.L. 7 ROMA G - PALESTRINA	1	6	30-45	30	45	37.5	26-44	3	interno	397	100-499	2	0	99.1243	0.965035	SUP_AGRI
1242	14015295	2004-02-14	1	10.0356	7-	4	F	2	Pastore Maremmano Abruzzese	razza	1	lungo	1	2014-02-24	2	altri mesi	0	2014	3	3	1	1	1	2	RM	68	LA FATTORIA DI TOBIA	CANILE	LA FATTORIA DI TOBIA SRL	VIA COLLE RIGHETTA, 10	00036	PALESTRINA	A.S.L. 7 ROMA G - PALESTRINA	0	0	30-45	30	45	37.5	26-44	3	interno	397	100-499	2	0	99.1243	0.965035	SUP_AGRI
1243	14015295	2006-02-18	0	8.02192	7-	4	F	2	Rottweiler	razza	1	corto	3	2014-02-24	2	altri mesi	0	2014		3	1	1	1	2	RM	68	LA FATTORIA DI TOBIA	CANILE	LA FATTORIA DI TOBIA SRL	VIA COLLE RIGHETTA, 10	00036	PALESTRINA	A.S.L. 7 ROMA G - PALESTRINA	0	0	41-50	41	50	45.5	>=45	4	interno	397	100-499	2	0	99.1243	0.965035	SUP_AGRI
1244	11015125	2008-02-21	0	3.02192	2-4,99	2	M	1	Pit bull	razza	1	corto	3	2011-02-28	2	altri mesi	0	2011		3	1	1	1	2	RM	68	LA FATTORIA DI TOBIA	CANILE	FATTORIA DI TOBIA - SEDE LEGALE	VIA COLLE RIGHETTA, 10	00044	FRASCATI	A.S.L. 7 ROMA G - PALESTRINA	0	0	43-53	43	53	48	>=45	4	interno	397	100-499	2	0	99.1243	0.965035	SUP_AGRI
1245	11015125	2008-02-18	1	3.03014	2-4,99	2	F	2	Pit bull	razza	1	corto	3	2011-02-28	2	altri mesi	0	2011		3	1	1	1	2	RM	68	LA FATTORIA DI TOBIA	CANILE	FATTORIA DI TOBIA - SEDE LEGALE	VIA COLLE RIGHETTA, 10	00044	FRASCATI	A.S.L. 7 ROMA G - PALESTRINA	0	0	43-53	43	53	48	>=45	4	interno	397	100-499	2	0	99.1243	0.965035	SUP_AGRI
1246	11014477	2004-05-02	0	6.81644	5-6,99	3	M	1	Pit bull	razza	1	corto	3	2011-02-23	2	altri mesi	0	2011		3	1	1	1	2	RM	68	LA FATTORIA DI TOBIA	CANILE	LA FATTORIA DI TOBIA SRL	VIA COLLE RIGHETTA, 10	00044	PALESTRINA	LA FATTORIA DI TOBIA SRL	1	3	43-53	43	53	48	>=45	4	interno	397	100-499	2	0	99.1243	0.965035	SUP_AGRI
1247	14013075	2011-12-14	0	2.17534	2-4,99	2	M	1	Meticcio	meticcio	0			2014-02-15	2	altri mesi	0	2014	1	1	1	1	1	2	RM	68	LA FATTORIA DI TOBIA	CANILE	RM496	VIA COLLE RIGHETTA, 10	00185	ROMA	SCARCELLA	0	0							interno	397	100-499	2	0	99.1243	0.965035	SUP_AGRI
1248	14013018	2008-01-31	0	6.04658	5-6,99	3	F	2	Meticcio	meticcio	0			2014-02-15	2	altri mesi	0	2014	1	1	1	1	1	2	RM	68	LA FATTORIA DI TOBIA	CANILE	RM496	VIA COLLE RIGHETTA, 10	00185	ROMA	SCARCELLA	0	0							interno	397	100-499	2	0	99.1243	0.965035	SUP_AGRI
1249	12010084	2010-02-05	0	2	2-4,99	2	F	2	Meticcio	meticcio	0			2012-02-05	2	altri mesi	0	2012		2	1	1	1	2	RM	68	LA FATTORIA DI TOBIA	CANILE	FATTORIA DI TOBIA - SEDE LEGALE	VIA COLLE RIGHETTA, 10	00044	FRASCATI	A.S.L. 7 ROMA G - PALESTRINA	0	0							interno	397	100-499	2	0	99.1243	0.965035	SUP_AGRI
1250	14015295	2012-02-16	0	2.02466	2-4,99	2	M	1	Meticcio	meticcio	0			2014-02-24	2	altri mesi	0	2014		2	1	1	1	2	RM	68	LA FATTORIA DI TOBIA	CANILE	LA FATTORIA DI TOBIA SRL	VIA COLLE RIGHETTA, 10	00036	PALESTRINA	A.S.L. 7 ROMA G - PALESTRINA	0	0							interno	397	100-499	2	0	99.1243	0.965035	SUP_AGRI
1251	11010284	2008-02-15	0	2.98904	2-4,99	2	M	1	Meticcio	meticcio	0			2011-02-10	2	altri mesi	0	2011	3	2	3	1	1	2	RM	68	LA FATTORIA DI TOBIA	CANILE	FATTORIA DI TOBIA - SEDE LEGALE	VIA COLLE RIGHETTA, 10	00044	FRASCATI	A.S.L. 7 ROMA G - PALESTRINA	0	0							interno	397	100-499	2	0	99.1243	0.965035	SUP_AGRI
1252	11012143	2008-02-15	0	3.00548	2-4,99	2	M	1	Meticcio	meticcio	0			2011-02-16	2	altri mesi	0	2011	3	2	1	1	1	1	RM	68	LA FATTORIA DI TOBIA	CANILE	FATTORIA DI TOBIA - SEDE LEGALE	VIA COLLE RIGHETTA, 10	00044	FRASCATI	LA FATTORIA DI TOBIA SRL	0	0							interno	397	100-499	2	0	99.1243	0.965035	SUP_AGRI
1253	12012711	2011-08-14	0	0.515068	0-1,99	1	F	2	Meticcio	meticcio	0			2012-02-18	2	altri mesi	0	2012		3	1	1	1	2	RM	68	LA FATTORIA DI TOBIA	CANILE	FATTORIA DI TOBIA - SEDE LEGALE	VIA COLLE RIGHETTA, 10	00044	FRASCATI	A.S.L. 7 ROMA G - PALESTRINA	0	0							interno	397	100-499	2	0	99.1243	0.965035	SUP_AGRI
1254	12010084	2010-02-05	0	2	2-4,99	2	M	1	Meticcio	meticcio	0			2012-02-05	2	altri mesi	0	2012		3	1	1	1	2	RM	68	LA FATTORIA DI TOBIA	CANILE	FATTORIA DI TOBIA - SEDE LEGALE	VIA COLLE RIGHETTA, 10	00044	FRASCATI	A.S.L. 7 ROMA G - PALESTRINA	0	0							interno	397	100-499	2	0	99.1243	0.965035	SUP_AGRI
1255	12010085	2010-02-06	0	2	2-4,99	2	M	1	Meticcio	meticcio	0			2012-02-06	2	altri mesi	0	2012		3	1	1	1	2	RM	68	LA FATTORIA DI TOBIA	CANILE	FATTORIA DI TOBIA - SEDE LEGALE	VIA COLLE RIGHETTA, 10	00044	FRASCATI	A.S.L. 7 ROMA G - PALESTRINA	0	0							interno	397	100-499	2	0	99.1243	0.965035	SUP_AGRI
1256	12010087	2010-02-11	1	2	2-4,99	2	M	1	Meticcio	meticcio	0			2012-02-11	2	altri mesi	0	2012		3	1	1	1	2	RM	68	LA FATTORIA DI TOBIA	CANILE	FATTORIA DI TOBIA - SEDE LEGALE	VIA COLLE RIGHETTA, 10	00044	FRASCATI	A.S.L. 7 ROMA G - PALESTRINA	0	0							interno	397	100-499	2	0	99.1243	0.965035	SUP_AGRI
1257	12010088	2010-02-14	0	2	2-4,99	2	M	1	Meticcio	meticcio	0			2012-02-14	2	altri mesi	0	2012		3	1	1	1	2	RM	68	LA FATTORIA DI TOBIA	CANILE	FATTORIA DI TOBIA - SEDE LEGALE	VIA COLLE RIGHETTA, 10	00044	FRASCATI	A.S.L. 7 ROMA G - PALESTRINA	0	0							interno	397	100-499	2	0	99.1243	0.965035	SUP_AGRI
1258	12012711	2010-02-18	0	2	2-4,99	2	M	1	Meticcio	meticcio	0			2012-02-18	2	altri mesi	0	2012		3	1	1	1	2	RM	68	LA FATTORIA DI TOBIA	CANILE	FATTORIA DI TOBIA - SEDE LEGALE	VIA COLLE RIGHETTA, 10	00044	FRASCATI	A.S.L. 7 ROMA G - PALESTRINA	0	0							interno	397	100-499	2	0	99.1243	0.965035	SUP_AGRI
1259	12012711	2010-02-23	0	2	2-4,99	2	M	1	Meticcio	meticcio	0			2012-02-23	2	altri mesi	0	2012		3	1	1	1	2	RM	68	LA FATTORIA DI TOBIA	CANILE	FATTORIA DI TOBIA - SEDE LEGALE	VIA COLLE RIGHETTA, 10	00044	FRASCATI	A.S.L. 7 ROMA G - PALESTRINA	0	0							interno	397	100-499	2	0	99.1243	0.965035	SUP_AGRI
1260	12012711	2010-02-25	0	2	2-4,99	2	M	1	Meticcio	meticcio	0			2012-02-25	2	altri mesi	0	2012		3	1	1	1	2	RM	68	LA FATTORIA DI TOBIA	CANILE	FATTORIA DI TOBIA - SEDE LEGALE	VIA COLLE RIGHETTA, 10	00044	FRASCATI	A.S.L. 7 ROMA G - PALESTRINA	0	0							interno	397	100-499	2	0	99.1243	0.965035	SUP_AGRI
1261	assente-	2010-02-16	0	2	2-4,99	2	M	1	Meticcio	meticcio	0			2012-02-16	2	altri mesi	0	2012		3	1	1	1	2	RM	68	LA FATTORIA DI TOBIA	CANILE	FATTORIA DI TOBIA - SEDE LEGALE	VIA COLLE RIGHETTA, 10	#N/A	FRASCATI	FATTORIA DI TOBIA - SEDE LEGALE	0	0							interno	397	100-499	2	0	99.1243	0.965035	SUP_AGRI
1262	14010541	2012-02-04	0	2.00822	2-4,99	2	F	2	Meticcio	meticcio	0			2014-02-06	2	altri mesi	0	2014		3	1	1	1	2	RM	68	LA FATTORIA DI TOBIA	CANILE	FATTORIA DI TOBIA - SEDE LEGALE	VIA COLLE RIGHETTA, 10	00044	FRASCATI	FATTORIA DI TOBIA - SEDE LEGALE	0	0							interno	397	100-499	2	0	99.1243	0.965035	SUP_AGRI
1263	14010541	2012-02-03	0	2.01096	2-4,99	2	F	2	Meticcio	meticcio	0			2014-02-06	2	altri mesi	0	2014		3	1	1	1	2	RM	68	LA FATTORIA DI TOBIA	CANILE	FATTORIA DI TOBIA - SEDE LEGALE	VIA COLLE RIGHETTA, 10	00044	FRASCATI	FATTORIA DI TOBIA - SEDE LEGALE	0	0							interno	397	100-499	2	0	99.1243	0.965035	SUP_AGRI
1264	14010541	2012-02-03	0	2.01096	2-4,99	2	F	2	Meticcio	meticcio	0			2014-02-06	2	altri mesi	0	2014		3	1	1	1	2	RM	68	LA FATTORIA DI TOBIA	CANILE	FATTORIA DI TOBIA - SEDE LEGALE	VIA COLLE RIGHETTA, 10	00044	FRASCATI	FATTORIA DI TOBIA - SEDE LEGALE	0	0							interno	397	100-499	2	0	99.1243	0.965035	SUP_AGRI
1265	12012711	2010-02-22	0	2.0137	2-4,99	2	M	1	Meticcio	meticcio	0			2012-02-27	2	altri mesi	0	2012		3	1	1	1	2	RM	68	LA FATTORIA DI TOBIA	CANILE	FATTORIA DI TOBIA - SEDE LEGALE	VIA COLLE RIGHETTA, 10	00044	FRASCATI	A.S.L. 7 ROMA G - PALESTRINA	0	0							interno	397	100-499	2	0	99.1243	0.965035	SUP_AGRI
1266	14010541	2012-01-31	0	2.01918	2-4,99	2	M	1	Meticcio	meticcio	0			2014-02-06	2	altri mesi	0	2014		3	1	1	1	2	RM	68	LA FATTORIA DI TOBIA	CANILE	FATTORIA DI TOBIA - SEDE LEGALE	VIA COLLE RIGHETTA, 10	00044	FRASCATI	FATTORIA DI TOBIA - SEDE LEGALE	0	0							interno	397	100-499	2	0	99.1243	0.965035	SUP_AGRI
1267	14015295	2012-02-18	0	2.01918	2-4,99	2	M	1	Meticcio	meticcio	0			2014-02-24	2	altri mesi	0	2014		3	1	1	1	2	RM	68	LA FATTORIA DI TOBIA	CANILE	LA FATTORIA DI TOBIA SRL	VIA COLLE RIGHETTA, 10	00036	PALESTRINA	A.S.L. 7 ROMA G - PALESTRINA	0	0							interno	397	100-499	2	0	99.1243	0.965035	SUP_AGRI
1268	14015295	2012-02-16	0	2.02466	2-4,99	2	M	1	Meticcio	meticcio	0			2014-02-24	2	altri mesi	0	2014		3	1	1	1	2	RM	68	LA FATTORIA DI TOBIA	CANILE	LA FATTORIA DI TOBIA SRL	VIA COLLE RIGHETTA, 10	00036	PALESTRINA	A.S.L. 7 ROMA G - PALESTRINA	0	0							interno	397	100-499	2	0	99.1243	0.965035	SUP_AGRI
1269	14015295	2012-02-16	0	2.02466	2-4,99	2	M	1	Meticcio	meticcio	0			2014-02-24	2	altri mesi	0	2014		3	1	1	1	2	RM	68	LA FATTORIA DI TOBIA	CANILE	LA FATTORIA DI TOBIA SRL	VIA COLLE RIGHETTA, 10	00036	PALESTRINA	A.S.L. 7 ROMA G - PALESTRINA	0	0							interno	397	100-499	2	0	99.1243	0.965035	SUP_AGRI
1270	14015295	2012-02-12	0	2.03562	2-4,99	2	M	1	Meticcio	meticcio	0			2014-02-24	2	altri mesi	0	2014		3	1	1	1	2	RM	68	LA FATTORIA DI TOBIA	CANILE	LA FATTORIA DI TOBIA SRL	VIA COLLE RIGHETTA, 10	00036	PALESTRINA	A.S.L. 7 ROMA G - PALESTRINA	0	0							interno	397	100-499	2	0	99.1243	0.965035	SUP_AGRI
1271	12012711	2009-02-22	0	3	2-4,99	2	F	2	Meticcio	meticcio	0			2012-02-22	2	altri mesi	0	2012		3	1	1	1	2	RM	68	LA FATTORIA DI TOBIA	CANILE	FATTORIA DI TOBIA - SEDE LEGALE	VIA COLLE RIGHETTA, 10	00044	FRASCATI	A.S.L. 7 ROMA G - PALESTRINA	0	0							interno	397	100-499	2	0	99.1243	0.965035	SUP_AGRI
1272	12012711	2009-02-26	0	3	2-4,99	2	M	1	Meticcio	meticcio	0			2012-02-26	2	altri mesi	0	2012		3	1	1	1	2	RM	68	LA FATTORIA DI TOBIA	CANILE	FATTORIA DI TOBIA - SEDE LEGALE	VIA COLLE RIGHETTA, 10	00044	FRASCATI	A.S.L. 7 ROMA G - PALESTRINA	0	0							interno	397	100-499	2	0	99.1243	0.965035	SUP_AGRI
[truncated: 12,020 more rows]
[truncated: 2 more columns]
